# Supplementary material for: Label-free quantitative shotgun analysis of bis(monoacylglycero)phosphate lipids
Source: Anal Bioanal Chem. 2025 May 9;417(16):3665–73. doi: 10.1007/s00216-025-05890-4 (PMC12206189; doi:10.1007/s00216-025-05890-4)
Supplement: Supplementary file 2 — (XLSX 8.93 KB) [file 216_2025_5890_MOESM2_ESM.xlsx]

## Sheet: MS Settings
Parameter	Value
Curtain gas (CUR)	20
Collision Gas (CAD)	Medium (9)
IonSpray Voltage (IS)	5000
Temperature (TEM) C	125
Ion Source Gas 1 (GS1)	10
Ion Source Gas 2 (GS2)	10
Declustering Potential (DP)	80
Entrance Potential (EP)	10
Collision Energy (CE)	43
Collision Cell Exit Potential (CXP)	16
