# Supplementary material for: Label-free quantitative shotgun analysis of bis(monoacylglycero)phosphate lipids
Source: Anal Bioanal Chem. 2025 May 9;417(16):3665–73. doi: 10.1007/s00216-025-05890-4 (PMC12206189; doi:10.1007/s00216-025-05890-4)
Supplement: Supplementary file 3 — (XLSX 228 KB [file 216_2025_5890_MOESM3_ESM.xlsx]

## Sheet: M1
	Q1	Q3	Name	P0	CT1	CT1type	Pct1	CT2	CT2type	Pct2	CT3	CT3type	Pct3	CT4	CT4type	Pct4	CT5	CT5type	Pct5
1	-632.4	225.2	PE 14:0_14:1	0.672205	PC 12:0_14:1	0	0	PC 12:0_14:1	0	0	PC 12:0_14:1	0	0	PC 12:0_14:1	0	0	PC 12:0_14:1	0	0
2	-632.4	227.2	PE 14:0_14:1_2	0.672205	PC 12:0_14:1	0	0	PC 12:0_14:1	0	0	PC 12:0_14:1	0	0	PC 12:0_14:1	0	0	PC 12:0_14:1	0	0
3	-634.4	227.2	PE 14:0_14:0	0.672004	PE 14:0_14:1	1	0.0107413	PE 14:0_14:1_2	2	0.0239574	PC 12:0_14:1	0	0	PC 12:0_14:1	0	0	PC 12:0_14:1	0	0
4	-644.5	225.2	PE P-16:0/14:1	0.658671	PC 12:0_14:1	0	0	PC 12:0_14:1	0	0	PC 12:0_14:1	0	0	PC 12:0_14:1	0	0	PC 12:0_14:1	0	0
5	-646.4	241.2	PE 14:1_15:0	0.664612	PC 12:0_14:1	0	0	PC 12:0_14:1	0	0	PC 12:0_14:1	0	0	PC 12:0_14:1	0	0	PC 12:0_14:1	0	0
6	-646.5	225.2	PE O-16:0/14:1	0.658474	PE P-16:0/14:1	2	0.0269647	PC 12:0_14:1	0	0	PC 12:0_14:1	0	0	PC 12:0_14:1	0	0	PC 12:0_14:1	0	0
7	-660.5	253.2	PE 14:0_16:1	0.657104	PC 12:0_14:1	0	0	PC 12:0_14:1	0	0	PC 12:0_14:1	0	0	PC 12:0_14:1	0	0	PC 12:0_14:1	0	0
8	-660.5	225.2	PE 14:1_16:0	0.657104	PC 12:0_14:1	0	0	PC 12:0_14:1	0	0	PC 12:0_14:1	0	0	PC 12:0_14:1	0	0	PC 12:0_14:1	0	0
9	-660.5	255.3	PE 14:1_16:0_2	0.657104	PC 12:0_14:1	0	0	PC 12:0_14:1	0	0	PC 12:0_14:1	0	0	PC 12:0_14:1	0	0	PC 12:0_14:1	0	0
10	-661.4	225.2	PG 14:1_14:1	0.664181	PC 12:0_14:1	0	0	PC 12:0_14:1	0	0	PC 12:0_14:1	0	0	PC 12:0_14:1	0	0	PC 12:0_14:1	0	0
11	-662.5	255.2	PE 14:0_16:0	0.656907	PE 14:0_16:1	1	0.0129954	PE 14:1_16:0_2	2	0.0234192	PC 12:0_14:1	0	0	PC 12:0_14:1	0	0	PC 12:0_14:1	0	0
12	-665.4	227.2	PG 14:0_14:0	0.663782	PC 12:0_14:1	0	0	PC 12:0_14:1	0	0	PC 12:0_14:1	0	0	PC 12:0_14:1	0	0	PC 12:0_14:1	0	0
13	-670.5	281.2	PE P-14:1/18:1	0.644067	PC 12:0_14:1	0	0	PC 12:0_14:1	0	0	PC 12:0_14:1	0	0	PC 12:0_14:1	0	0	PC 12:0_14:1	0	0
14	-670.5	225.2	PE P-18:1/14:1	0.644067	PC 12:0_14:1	0	0	PC 12:0_14:1	0	0	PC 12:0_14:1	0	0	PC 12:0_14:1	0	0	PC 12:0_14:1	0	0
15	-672.5	281.2	PE P-14:0/18:1	0.643874	PE P-14:1/18:1	2	0.0229545	PC 12:0_14:1	0	0	PC 12:0_14:1	0	0	PC 12:0_14:1	0	0	PC 12:0_14:1	0	0
16	-672.5	253.2	PE P-16:0/16:1	0.643874	PC 12:0_14:1	0	0	PC 12:0_14:1	0	0	PC 12:0_14:1	0	0	PC 12:0_14:1	0	0	PC 12:0_14:1	0	0
17	-672.5	225.2	PE P-18:0/14:1	0.643874	PE P-18:1/14:1	2	0.0300203	PC 12:0_14:1	0	0	PC 12:0_14:1	0	0	PC 12:0_14:1	0	0	PC 12:0_14:1	0	0
18	-674.4	225.2	PS 14:1_14:1	0.661849	PC 12:0_14:1	0	0	PC 12:0_14:1	0	0	PC 12:0_14:1	0	0	PC 12:0_14:1	0	0	PC 12:0_14:1	0	0
19	-674.5	241.2	PE 15:0_16:1	0.649681	PC 12:0_14:1	0	0	PC 12:0_14:1	0	0	PC 12:0_14:1	0	0	PC 12:0_14:1	0	0	PC 12:0_14:1	0	0
20	-674.5	269.2	PE 14:1_17:0	0.649681	PC 12:0_14:1	0	0	PC 12:0_14:1	0	0	PC 12:0_14:1	0	0	PC 12:0_14:1	0	0	PC 12:0_14:1	0	0
21	-674.5	253.2	PE O-16:0/16:1	0.643681	PE P-16:0/16:1	2	0.0263589	PC 12:0_14:1	0	0	PC 12:0_14:1	0	0	PC 12:0_14:1	0	0	PC 12:0_14:1	0	0
22	-674.5	225.2	PE O-18:0/14:1	0.643681	PE P-18:0/14:1	2	0.0300632	PC 12:0_14:1	0	0	PC 12:0_14:1	0	0	PC 12:0_14:1	0	0	PC 12:0_14:1	0	0
23	-674.5	283.3	PE P-14:0/18:0	0.643681	PE P-14:0/18:1	1	0.0155149	PC 12:0_14:1	0	0	PC 12:0_14:1	0	0	PC 12:0_14:1	0	0	PC 12:0_14:1	0	0
24	-674.5	255.2	PE P-16:0/16:0	0.643681	PE P-16:0/16:1	1	0.0127337	PC 12:0_14:1	0	0	PC 12:0_14:1	0	0	PC 12:0_14:1	0	0	PC 12:0_14:1	0	0
25	-676.5	241.2	PE 15:0_16:0	0.649486	PE 15:0_16:1	2	0.0265488	PC 12:0_14:1	0	0	PC 12:0_14:1	0	0	PC 12:0_14:1	0	0	PC 12:0_14:1	0	0
26	-676.5	255.2	PE O-16:0/16:0	0.643488	PE P-16:0/16:0	2	0.026351	PE O-16:0/16:1	1	0.0127299	PC 12:0_14:1	0	0	PC 12:0_14:1	0	0	PC 12:0_14:1	0	0
27	-678.4	227.2	PS 14:0_14:0	0.661452	PC 12:0_14:1	0	0	PC 12:0_14:1	0	0	PC 12:0_14:1	0	0	PC 12:0_14:1	0	0	PC 12:0_14:1	0	0
28	-679.4	241.2	PG 14:0_15:0	0.656284	PC 12:0_14:1	0	0	PC 12:0_14:1	0	0	PC 12:0_14:1	0	0	PC 12:0_14:1	0	0	PC 12:0_14:1	0	0
29	-679.5	225.2	dPE 17:0_14:1	0.650168	PC 12:0_14:1	0	0	PC 12:0_14:1	0	0	PC 12:0_14:1	0	0	PC 12:0_14:1	0	0	PC 12:0_14:1	0	0
30	-679.5	269.2	dPE 17:0_14:1_	0.650168	PC 12:0_14:1	0	0	PC 12:0_14:1	0	0	PC 12:0_14:1	0	0	PC 12:0_14:1	0	0	PC 12:0_14:1	0	0
31	-682.4	275.2	PE 14:0_18:4	0.64292	PC 12:0_14:1	0	0	PC 12:0_14:1	0	0	PC 12:0_14:1	0	0	PC 12:0_14:1	0	0	PC 12:0_14:1	0	0
32	-684.5	277.2	PE 14:0_18:3	0.642727	PE 14:0_18:4	1	0.015373	PC 12:0_14:1	0	0	PC 12:0_14:1	0	0	PC 12:0_14:1	0	0	PC 12:0_14:1	0	0
33	-684.5	279.2	PE 14:1_18:2	0.642727	PC 12:0_14:1	0	0	PC 12:0_14:1	0	0	PC 12:0_14:1	0	0	PC 12:0_14:1	0	0	PC 12:0_14:1	0	0
34	-686.5	279.2	PE 14:0_18:2	0.642534	PE 14:1_18:2	2	0.0229068	PE 14:0_18:3	1	0.0154079	PC 12:0_14:1	0	0	PC 12:0_14:1	0	0	PC 12:0_14:1	0	0
35	-686.5	281.2	PE 14:1_18:1	0.642534	PE 14:1_18:2	1	0.0154476	PC 12:0_14:1	0	0	PC 12:0_14:1	0	0	PC 12:0_14:1	0	0	PC 12:0_14:1	0	0
36	-686.5	225.3	PE 14:1_18:1_2	0.642534	PC 12:0_14:1	0	0	PC 12:0_14:1	0	0	PC 12:0_14:1	0	0	PC 12:0_14:1	0	0	PC 12:0_14:1	0	0
37	-688.5	281.2	PE 14:0_18:1	0.642341	PE 14:1_18:1	2	0.0228999	PE 14:0_18:2	1	0.0154429	PC 12:0_14:1	0	0	PC 12:0_14:1	0	0	PC 12:0_14:1	0	0
38	-688.5	253.2	PE 16:0_16:1	0.642341	PC 12:0_14:1	0	0	PC 12:0_14:1	0	0	PC 12:0_14:1	0	0	PC 12:0_14:1	0	0	PC 12:0_14:1	0	0
39	-688.5	225.2	PE 14:1_18:0	0.642341	PE 14:1_18:1_2	2	0.0299489	PC 12:0_14:1	0	0	PC 12:0_14:1	0	0	PC 12:0_14:1	0	0	PC 12:0_14:1	0	0
40	-688.5	283.3	PE 14:1_18:0_2	0.642341	PE 14:1_18:1	1	0.0154826	PC 12:0_14:1	0	0	PC 12:0_14:1	0	0	PC 12:0_14:1	0	0	PC 12:0_14:1	0	0
41	-688.5	255.3	PE 16:0_16:1_2	0.642341	PC 12:0_14:1	0	0	PC 12:0_14:1	0	0	PC 12:0_14:1	0	0	PC 12:0_14:1	0	0	PC 12:0_14:1	0	0
42	-690.5	283.3	PE 14:0_18:0	0.642149	PE 14:0_18:1	1	0.0154779	PE 14:1_18:0_2	2	0.022893	PC 12:0_14:1	0	0	PC 12:0_14:1	0	0	PC 12:0_14:1	0	0
43	-690.5	255.2	PE 16:0_16:0	0.642149	PE 16:0_16:1	1	0.0127034	PE 16:0_16:1_2	2	0.0262489	PC 12:0_14:1	0	0	PC 12:0_14:1	0	0	PC 12:0_14:1	0	0
44	-692.4	241.2	PS 14:0_15:0	0.65398	PC 12:0_14:1	0	0	PC 12:0_14:1	0	0	PC 12:0_14:1	0	0	PC 12:0_14:1	0	0	PC 12:0_14:1	0	0
45	-693.5	227.2	PG 14:0_16:0	0.64887	PC 12:0_14:1	0	0	PC 12:0_14:1	0	0	PC 12:0_14:1	0	0	PC 12:0_14:1	0	0	PC 12:0_14:1	0	0
46	-694.5	275.2	PE P-16:0/18:4	0.629976	PC 12:0_14:1	0	0	PC 12:0_14:1	0	0	PC 12:0_14:1	0	0	PC 12:0_14:1	0	0	PC 12:0_14:1	0	0
47	-696.5	241.2	PE 15:0_18:4	0.635657	PC 12:0_14:1	0	0	PC 12:0_14:1	0	0	PC 12:0_14:1	0	0	PC 12:0_14:1	0	0	PC 12:0_14:1	0	0
48	-696.5	275.2	PE O-16:0/18:4	0.629787	PE P-16:0/18:4	2	0.02579	PC 12:0_14:1	0	0	PC 12:0_14:1	0	0	PC 12:0_14:1	0	0	PC 12:0_14:1	0	0
49	-696.5	277.2	PE P-16:0/18:3	0.629787	PE P-16:0/18:4	1	0.0150635	PC 12:0_14:1	0	0	PC 12:0_14:1	0	0	PC 12:0_14:1	0	0	PC 12:0_14:1	0	0
50	-698.5	241.2	PE 15:0_18:3	0.635466	PE 15:0_18:4	2	0.0294751	PC 12:0_14:1	0	0	PC 12:0_14:1	0	0	PC 12:0_14:1	0	0	PC 12:0_14:1	0	0
51	-698.5	277.2	PE O-16:0/18:3	0.629598	PE O-16:0/18:4	1	0.015059	PE P-16:0/18:3	2	0.0257822	PC 12:0_14:1	0	0	PC 12:0_14:1	0	0	PC 12:0_14:1	0	0
52	-698.5	279.2	PE P-16:0/18:2	0.629598	PE P-16:0/18:3	1	0.0150977	PC 12:0_14:1	0	0	PC 12:0_14:1	0	0	PC 12:0_14:1	0	0	PC 12:0_14:1	0	0
53	-698.5	281.2	PE P-16:1/18:1	0.629598	PC 12:0_14:1	0	0	PC 12:0_14:1	0	0	PC 12:0_14:1	0	0	PC 12:0_14:1	0	0	PC 12:0_14:1	0	0
54	-698.5	253.2	PE P-18:1/16:1	0.629598	PC 12:0_14:1	0	0	PC 12:0_14:1	0	0	PC 12:0_14:1	0	0	PC 12:0_14:1	0	0	PC 12:0_14:1	0	0
55	-700.5	241.2	PE 15:0_18:2	0.635276	PE 15:0_18:3	2	0.0295173	PC 12:0_14:1	0	0	PC 12:0_14:1	0	0	PC 12:0_14:1	0	0	PC 12:0_14:1	0	0
56	-700.5	279.2	PE O-16:0/18:2	0.629409	PE P-16:0/18:2	2	0.0257745	PE O-16:0/18:3	1	0.0150932	PC 12:0_14:1	0	0	PC 12:0_14:1	0	0	PC 12:0_14:1	0	0
57	-700.5	281.2	PE P-16:0/18:1	0.629409	PE P-16:1/18:1	2	0.0257281	PE P-16:0/18:2	1	0.015132	PC 12:0_14:1	0	0	PC 12:0_14:1	0	0	PC 12:0_14:1	0	0
58	-700.5	253.2	PE P-18:0/16:1	0.629409	PE P-18:1/16:1	2	0.0293459	PC 12:0_14:1	0	0	PC 12:0_14:1	0	0	PC 12:0_14:1	0	0	PC 12:0_14:1	0	0
59	-700.5	255.2	PE P-18:1/16:0	0.629409	PE P-18:1/16:1	1	0.0124514	PC 12:0_14:1	0	0	PC 12:0_14:1	0	0	PC 12:0_14:1	0	0	PC 12:0_14:1	0	0
60	-702.5	241.2	PE 15:0_18:1	0.635085	PE 15:0_18:2	2	0.0295595	PC 12:0_14:1	0	0	PC 12:0_14:1	0	0	PC 12:0_14:1	0	0	PC 12:0_14:1	0	0
61	-702.5	269.2	PE 16:1_17:0	0.635085	PC 12:0_14:1	0	0	PC 12:0_14:1	0	0	PC 12:0_14:1	0	0	PC 12:0_14:1	0	0	PC 12:0_14:1	0	0
62	-702.5	281.2	PE O-16:0/18:1	0.62922	PE O-16:0/18:2	1	0.0151275	PE P-16:0/18:1	2	0.0257668	PC 12:0_14:1	0	0	PC 12:0_14:1	0	0	PC 12:0_14:1	0	0
63	-702.5	253.2	PE O-18:0/16:1	0.62922	PE P-18:0/16:1	2	0.0293878	PC 12:0_14:1	0	0	PC 12:0_14:1	0	0	PC 12:0_14:1	0	0	PC 12:0_14:1	0	0
64	-702.5	283.3	PE P-16:0/18:0	0.62922	PE P-16:0/18:1	1	0.0151663	PC 12:0_14:1	0	0	PC 12:0_14:1	0	0	PC 12:0_14:1	0	0	PC 12:0_14:1	0	0
65	-702.5	255.2	PE P-18:0/16:0	0.62922	PE P-18:0/16:1	1	0.0124476	PE P-18:1/16:0	2	0.0293371	PC 12:0_14:1	0	0	PC 12:0_14:1	0	0	PC 12:0_14:1	0	0
66	-704.5	241.2	PE 15:0_18:0	0.634895	PE 15:0_18:1	2	0.0296017	PC 12:0_14:1	0	0	PC 12:0_14:1	0	0	PC 12:0_14:1	0	0	PC 12:0_14:1	0	0
67	-704.5	269.2	PE 16:0_17:0	0.634895	PE 16:1_17:0	2	0.0259523	PC 12:0_14:1	0	0	PC 12:0_14:1	0	0	PC 12:0_14:1	0	0	PC 12:0_14:1	0	0
68	-704.6	283.3	PE O-16:0/18:0	0.629031	PE O-16:0/18:1	1	0.0151618	PE P-16:0/18:0	2	0.025759	PC 12:0_14:1	0	0	PC 12:0_14:1	0	0	PC 12:0_14:1	0	0
69	-704.6	255.2	PE O-18:0/16:0	0.629031	PE O-18:0/16:1	1	0.0124439	PE P-18:0/16:0	2	0.029379	PC 12:0_14:1	0	0	PC 12:0_14:1	0	0	PC 12:0_14:1	0	0
70	-705.5	241.2	PG 15:0_16:1	0.641732	PC 12:0_14:1	0	0	PC 12:0_14:1	0	0	PC 12:0_14:1	0	0	PC 12:0_14:1	0	0	PC 12:0_14:1	0	0
71	-706.5	225.2	PC 12:0_14:1	0.646592	PC 12:0_14:1	0	0	PC 12:0_14:1	0	0	PC 12:0_14:1	0	0	PC 12:0_14:1	0	0	PC 12:0_14:1	0	0
72	-706.5	227.2	PS 14:0_16:0	0.646592	PC 12:0_14:1	0	0	PC 12:0_14:1	0	0	PC 12:0_14:1	0	0	PC 12:0_14:1	0	0	PC 12:0_14:1	0	0
73	-707.5	253.2	dPE 17:0_16:1	0.635562	PC 12:0_14:1	0	0	PC 12:0_14:1	0	0	PC 12:0_14:1	0	0	PC 12:0_14:1	0	0	PC 12:0_14:1	0	0
74	-707.5	269.2	dPE 17:0_16:1_	0.635562	PC 12:0_14:1	0	0	PC 12:0_14:1	0	0	PC 12:0_14:1	0	0	PC 12:0_14:1	0	0	PC 12:0_14:1	0	0
75	-707.5	241.2	PG 15:0_16:0	0.64154	PG 15:0_16:1	2	0.0301013	PC 12:0_14:1	0	0	PC 12:0_14:1	0	0	PC 12:0_14:1	0	0	PC 12:0_14:1	0	0
76	-707.5	269.3	PG 14:0_17:0	0.64154	PC 12:0_14:1	0	0	PC 12:0_14:1	0	0	PC 12:0_14:1	0	0	PC 12:0_14:1	0	0	PC 12:0_14:1	0	0
77	-708.5	301.2	PE 14:0_20:5	0.628665	PC 12:0_14:1	0	0	PC 12:0_14:1	0	0	PC 12:0_14:1	0	0	PC 12:0_14:1	0	0	PC 12:0_14:1	0	0
78	-710.5	303.2	PE 14:0_20:4	0.628476	PE 14:0_20:5	1	0.0180198	PC 12:0_14:1	0	0	PC 12:0_14:1	0	0	PC 12:0_14:1	0	0	PC 12:0_14:1	0	0
79	-710.5	275.2	PE 16:0_18:4	0.628476	PC 12:0_14:1	0	0	PC 12:0_14:1	0	0	PC 12:0_14:1	0	0	PC 12:0_14:1	0	0	PC 12:0_14:1	0	0
80	-710.5	225.2	dPG 17:0_14:1	0.642214	PC 12:0_14:1	0	0	PC 12:0_14:1	0	0	PC 12:0_14:1	0	0	PC 12:0_14:1	0	0	PC 12:0_14:1	0	0
81	-710.5	269.2	dPG 17:0_14:1_	0.642214	PC 12:0_14:1	0	0	PC 12:0_14:1	0	0	PC 12:0_14:1	0	0	PC 12:0_14:1	0	0	PC 12:0_14:1	0	0
82	-712.5	305.2	PE 14:0_20:3	0.628288	PE 14:0_20:4	1	0.0180573	PC 12:0_14:1	0	0	PC 12:0_14:1	0	0	PC 12:0_14:1	0	0	PC 12:0_14:1	0	0
83	-712.5	277.2	PE 16:0_18:3	0.628288	PE 16:0_18:4	1	0.0150276	PC 12:0_14:1	0	0	PC 12:0_14:1	0	0	PC 12:0_14:1	0	0	PC 12:0_14:1	0	0
84	-712.5	279.2	PE 16:1_18:2	0.628288	PC 12:0_14:1	0	0	PC 12:0_14:1	0	0	PC 12:0_14:1	0	0	PC 12:0_14:1	0	0	PC 12:0_14:1	0	0
85	-714.5	307.3	PE 14:0_20:2	0.628099	PE 14:0_20:3	1	0.0180949	PC 12:0_14:1	0	0	PC 12:0_14:1	0	0	PC 12:0_14:1	0	0	PC 12:0_14:1	0	0
86	-714.5	279.2	PE 16:0_18:2	0.628099	PE 16:1_18:2	2	0.0256746	PE 16:0_18:3	1	0.0150618	PC 12:0_14:1	0	0	PC 12:0_14:1	0	0	PC 12:0_14:1	0	0
87	-714.5	281.2	PE 16:1_18:1	0.628099	PE 16:1_18:2	1	0.0151005	PC 12:0_14:1	0	0	PC 12:0_14:1	0	0	PC 12:0_14:1	0	0	PC 12:0_14:1	0	0
88	-715.5	277.2	PG 14:0_18:3	0.634864	PC 12:0_14:1	0	0	PC 12:0_14:1	0	0	PC 12:0_14:1	0	0	PC 12:0_14:1	0	0	PC 12:0_14:1	0	0
89	-716.5	309.3	PE 14:0_20:1	0.627911	PE 14:0_20:2	1	0.0181325	PC 12:0_14:1	0	0	PC 12:0_14:1	0	0	PC 12:0_14:1	0	0	PC 12:0_14:1	0	0
90	-716.5	281.2	PE 16:0_18:1	0.627911	PE 16:1_18:1	2	0.0256669	PE 16:0_18:2	1	0.015096	PC 12:0_14:1	0	0	PC 12:0_14:1	0	0	PC 12:0_14:1	0	0
91	-716.5	283.3	PE 16:1_18:0	0.627911	PE 16:1_18:1	1	0.0151348	PC 12:0_14:1	0	0	PC 12:0_14:1	0	0	PC 12:0_14:1	0	0	PC 12:0_14:1	0	0
92	-717.5	279.2	PG 14:0_18:2	0.634673	PG 14:0_18:3	1	0.0152194	PC 12:0_14:1	0	0	PC 12:0_14:1	0	0	PC 12:0_14:1	0	0	PC 12:0_14:1	0	0
93	-718.5	283.3	PE 16:0_18:0	0.627722	PE 16:1_18:0	2	0.0256592	PE 16:0_18:1	1	0.0151302	PC 12:0_14:1	0	0	PC 12:0_14:1	0	0	PC 12:0_14:1	0	0
94	-718.5	241.2	PS 15:0_16:1	0.639479	PC 12:0_14:1	0	0	PC 12:0_14:1	0	0	PC 12:0_14:1	0	0	PC 12:0_14:1	0	0	PC 12:0_14:1	0	0
95	-719.5	281.2	PG 14:0_18:1	0.634483	PG 14:0_18:2	1	0.015254	PC 12:0_14:1	0	0	PC 12:0_14:1	0	0	PC 12:0_14:1	0	0	PC 12:0_14:1	0	0
96	-719.5	253.2	PG 16:0_16:1	0.634483	PC 12:0_14:1	0	0	PC 12:0_14:1	0	0	PC 12:0_14:1	0	0	PC 12:0_14:1	0	0	PC 12:0_14:1	0	0
97	-719.5	255.3	PG 16:0_16:1_2	0.634483	PC 12:0_14:1	0	0	PC 12:0_14:1	0	0	PC 12:0_14:1	0	0	PC 12:0_14:1	0	0	PC 12:0_14:1	0	0
98	-719.5	227.3	PG 14:0_18:1_2	0.634483	PC 12:0_14:1	0	0	PC 12:0_14:1	0	0	PC 12:0_14:1	0	0	PC 12:0_14:1	0	0	PC 12:0_14:1	0	0
99	-720.5	301.2	PE P-16:0/20:5	0.616007	PC 12:0_14:1	0	0	PC 12:0_14:1	0	0	PC 12:0_14:1	0	0	PC 12:0_14:1	0	0	PC 12:0_14:1	0	0
100	-720.5	275.2	PE P-18:1/18:4	0.616007	PC 12:0_14:1	0	0	PC 12:0_14:1	0	0	PC 12:0_14:1	0	0	PC 12:0_14:1	0	0	PC 12:0_14:1	0	0
101	-720.5	241.2	PS 15:0_16:0	0.639288	PS 15:0_16:1	2	0.0305674	PC 12:0_14:1	0	0	PC 12:0_14:1	0	0	PC 12:0_14:1	0	0	PC 12:0_14:1	0	0
102	-720.5	269.3	PS 14:0_17:0	0.639288	PC 12:0_14:1	0	0	PC 12:0_14:1	0	0	PC 12:0_14:1	0	0	PC 12:0_14:1	0	0	PC 12:0_14:1	0	0
103	-721.5	255.2	PG 16:0_16:0	0.634292	PG 16:0_16:1_2	2	0.0297613	PG 16:0_16:1	1	0.012548	PC 12:0_14:1	0	0	PC 12:0_14:1	0	0	PC 12:0_14:1	0	0
104	-721.5	227.2	PG 14:0_18:0	0.634292	PG 14:0_18:1_2	2	0.0335284	PC 12:0_14:1	0	0	PC 12:0_14:1	0	0	PC 12:0_14:1	0	0	PC 12:0_14:1	0	0
105	-722.5	241.2	PE 15:0_20:5	0.621563	PC 12:0_14:1	0	0	PC 12:0_14:1	0	0	PC 12:0_14:1	0	0	PC 12:0_14:1	0	0	PC 12:0_14:1	0	0
106	-722.5	301.2	PE O-16:0/20:5	0.615823	PE P-16:0/20:5	2	0.0252181	PC 12:0_14:1	0	0	PC 12:0_14:1	0	0	PC 12:0_14:1	0	0	PC 12:0_14:1	0	0
107	-722.5	303.2	PE P-16:0/20:4	0.615823	PE P-16:0/20:5	1	0.017657	PC 12:0_14:1	0	0	PC 12:0_14:1	0	0	PC 12:0_14:1	0	0	PC 12:0_14:1	0	0
108	-722.5	275.2	PE P-18:0/18:4	0.615823	PE P-18:1/18:4	2	0.0287125	PC 12:0_14:1	0	0	PC 12:0_14:1	0	0	PC 12:0_14:1	0	0	PC 12:0_14:1	0	0
109	-722.5	277.2	PE P-18:1/18:3	0.615823	PE P-18:1/18:4	1	0.0147295	PC 12:0_14:1	0	0	PC 12:0_14:1	0	0	PC 12:0_14:1	0	0	PC 12:0_14:1	0	0
110	-722.5	279.2	PE P-18:2/18:2	0.615823	PC 12:0_14:1	0	0	PC 12:0_14:1	0	0	PC 12:0_14:1	0	0	PC 12:0_14:1	0	0	PC 12:0_14:1	0	0
111	-723.5	225.2	dPS 17:0_14:1	0.639959	PC 12:0_14:1	0	0	PC 12:0_14:1	0	0	PC 12:0_14:1	0	0	PC 12:0_14:1	0	0	PC 12:0_14:1	0	0
112	-723.5	269.2	dPS 17:0_14:1_	0.639959	PC 12:0_14:1	0	0	PC 12:0_14:1	0	0	PC 12:0_14:1	0	0	PC 12:0_14:1	0	0	PC 12:0_14:1	0	0
113	-724.5	241.2	PE 15:0_20:4	0.621376	PE 15:0_20:5	2	0.0326507	PC 12:0_14:1	0	0	PC 12:0_14:1	0	0	PC 12:0_14:1	0	0	PC 12:0_14:1	0	0
114	-724.5	269.2	PE 17:0_18:4	0.621376	PC 12:0_14:1	0	0	PC 12:0_14:1	0	0	PC 12:0_14:1	0	0	PC 12:0_14:1	0	0	PC 12:0_14:1	0	0
115	-724.5	303.2	PE O-16:0/20:4	0.615638	PE O-16:0/20:5	1	0.0176517	PE P-16:0/20:4	2	0.0252106	PC 12:0_14:1	0	0	PC 12:0_14:1	0	0	PC 12:0_14:1	0	0
116	-724.5	275.2	PE O-18:0/18:4	0.615638	PE P-18:0/18:4	2	0.0287535	PC 12:0_14:1	0	0	PC 12:0_14:1	0	0	PC 12:0_14:1	0	0	PC 12:0_14:1	0	0
117	-724.5	305.2	PE P-16:0/20:3	0.615638	PE P-16:0/20:4	1	0.0176938	PC 12:0_14:1	0	0	PC 12:0_14:1	0	0	PC 12:0_14:1	0	0	PC 12:0_14:1	0	0
118	-724.5	277.2	PE P-18:0/18:3	0.615638	PE P-18:1/18:3	2	0.0287039	PE P-18:0/18:4	1	0.0147251	PC 12:0_14:1	0	0	PC 12:0_14:1	0	0	PC 12:0_14:1	0	0
119	-724.5	279.2	PE P-18:1/18:2	0.615638	PE P-18:2/18:2	2	0.0286543	PE P-18:1/18:3	1	0.014763	PC 12:0_14:1	0	0	PC 12:0_14:1	0	0	PC 12:0_14:1	0	0
120	-726.5	241.2	PE 15:0_20:3	0.62119	PE 15:0_20:4	2	0.032695	PC 12:0_14:1	0	0	PC 12:0_14:1	0	0	PC 12:0_14:1	0	0	PC 12:0_14:1	0	0
121	-726.5	269.2	PE 17:0_18:3	0.62119	PE 17:0_18:4	2	0.0288129	PC 12:0_14:1	0	0	PC 12:0_14:1	0	0	PC 12:0_14:1	0	0	PC 12:0_14:1	0	0
122	-726.5	305.2	PE O-16:0/20:3	0.615453	PE P-16:0/20:3	2	0.025203	PE O-16:0/20:4	1	0.0176885	PC 12:0_14:1	0	0	PC 12:0_14:1	0	0	PC 12:0_14:1	0	0
123	-726.5	277.2	PE O-18:0/18:3	0.615453	PE O-18:0/18:4	1	0.0147207	PE P-18:0/18:3	2	0.0287448	PC 12:0_14:1	0	0	PC 12:0_14:1	0	0	PC 12:0_14:1	0	0
124	-726.5	307.3	PE P-16:0/20:2	0.615453	PE P-16:0/20:3	1	0.0177306	PC 12:0_14:1	0	0	PC 12:0_14:1	0	0	PC 12:0_14:1	0	0	PC 12:0_14:1	0	0
125	-726.5	279.2	PE P-18:0/18:2	0.615453	PE P-18:1/18:2	2	0.0286952	PE P-18:0/18:3	1	0.0147585	PC 12:0_14:1	0	0	PC 12:0_14:1	0	0	PC 12:0_14:1	0	0
126	-726.5	281.2	PE P-18:1/18:1	0.615453	PE P-18:1/18:2	1	0.0147965	PC 12:0_14:1	0	0	PC 12:0_14:1	0	0	PC 12:0_14:1	0	0	PC 12:0_14:1	0	0
127	-728.5	241.2	PE 15:0_20:2	0.621004	PE 15:0_20:3	2	0.0327393	PC 12:0_14:1	0	0	PC 12:0_14:1	0	0	PC 12:0_14:1	0	0	PC 12:0_14:1	0	0
128	-728.5	269.2	PE 17:0_18:2	0.621004	PE 17:0_18:3	2	0.0288541	PC 12:0_14:1	0	0	PC 12:0_14:1	0	0	PC 12:0_14:1	0	0	PC 12:0_14:1	0	0
129	-728.5	277.2	PS 14:0_18:3	0.632635	PC 12:0_14:1	0	0	PC 12:0_14:1	0	0	PC 12:0_14:1	0	0	PC 12:0_14:1	0	0	PC 12:0_14:1	0	0
130	-728.6	307.3	PE O-16:0/20:2	0.615269	PE P-16:0/20:2	2	0.0251954	PE O-16:0/20:3	1	0.0177253	PC 12:0_14:1	0	0	PC 12:0_14:1	0	0	PC 12:0_14:1	0	0
131	-728.6	279.2	PE O-18:0/18:2	0.615269	PE P-18:0/18:2	2	0.0287362	PE O-18:0/18:3	1	0.0147541	PC 12:0_14:1	0	0	PC 12:0_14:1	0	0	PC 12:0_14:1	0	0
132	-728.6	309.3	PE P-16:0/20:1	0.615269	PE P-16:0/20:2	1	0.0177674	PC 12:0_14:1	0	0	PC 12:0_14:1	0	0	PC 12:0_14:1	0	0	PC 12:0_14:1	0	0
133	-728.6	281.2	PE P-18:0/18:1	0.615269	PE P-18:1/18:1	2	0.0286866	PE P-18:0/18:2	1	0.014792	PC 12:0_14:1	0	0	PC 12:0_14:1	0	0	PC 12:0_14:1	0	0
134	-728.6	283.2	PE P-18:1/18:0	0.615269	PE P-18:1/18:1	1	0.01483	PC 12:0_14:1	0	0	PC 12:0_14:1	0	0	PC 12:0_14:1	0	0	PC 12:0_14:1	0	0
135	-730.5	269.2	PE 17:0_18:1	0.620817	PE 17:0_18:2	2	0.0288954	PC 12:0_14:1	0	0	PC 12:0_14:1	0	0	PC 12:0_14:1	0	0	PC 12:0_14:1	0	0
136	-730.5	281.2	PE O-18:0/18:1	0.615084	PE O-18:0/18:2	1	0.0147876	PE P-18:0/18:1	2	0.0287276	PC 12:0_14:1	0	0	PC 12:0_14:1	0	0	PC 12:0_14:1	0	0
137	-730.5	279.2	PS 14:0_18:2	0.632445	PS 14:0_18:3	1	0.015166	PC 12:0_14:1	0	0	PC 12:0_14:1	0	0	PC 12:0_14:1	0	0	PC 12:0_14:1	0	0
138	-730.6	309.3	PE O-16:0/20:1	0.615084	PE P-16:0/20:1	2	0.0251879	PE O-16:0/20:2	1	0.0177621	PC 12:0_14:1	0	0	PC 12:0_14:1	0	0	PC 12:0_14:1	0	0
139	-730.6	283.3	PE P-18:0/18:0	0.615084	PE P-18:1/18:0	2	0.028678	PE P-18:0/18:1	1	0.0148256	PC 12:0_14:1	0	0	PC 12:0_14:1	0	0	PC 12:0_14:1	0	0
140	-731.5	241.2	PG 15:0_18:2	0.627503	PC 12:0_14:1	0	0	PC 12:0_14:1	0	0	PC 12:0_14:1	0	0	PC 12:0_14:1	0	0	PC 12:0_14:1	0	0
141	-732.5	281.2	PS 14:0_18:1	0.632255	PS 14:0_18:2	1	0.0152004	PC 12:0_14:1	0	0	PC 12:0_14:1	0	0	PC 12:0_14:1	0	0	PC 12:0_14:1	0	0
142	-732.5	253.2	PS 16:0_16:1	0.632255	PC 12:0_14:1	0	0	PC 12:0_14:1	0	0	PC 12:0_14:1	0	0	PC 12:0_14:1	0	0	PC 12:0_14:1	0	0
143	-732.5	255.3	PS 16:0_16:1_2	0.632255	PC 12:0_14:1	0	0	PC 12:0_14:1	0	0	PC 12:0_14:1	0	0	PC 12:0_14:1	0	0	PC 12:0_14:1	0	0
144	-732.5	227.3	PS 14:0_18:1_2	0.632255	PC 12:0_14:1	0	0	PC 12:0_14:1	0	0	PC 12:0_14:1	0	0	PC 12:0_14:1	0	0	PC 12:0_14:1	0	0
145	-732.6	269.2	PE 17:0_18:0	0.620631	PE 17:0_18:1	2	0.0289367	PC 12:0_14:1	0	0	PC 12:0_14:1	0	0	PC 12:0_14:1	0	0	PC 12:0_14:1	0	0
146	-732.6	283.3	PE O-18:0/18:0	0.6149	PE O-18:0/18:1	1	0.0148211	PE P-18:0/18:0	2	0.028719	PC 12:0_14:1	0	0	PC 12:0_14:1	0	0	PC 12:0_14:1	0	0
147	-733.5	269.2	dPE 17:0_18:2_	0.62147	PE 17:0_18:0	4	0.166747	PC 12:0_14:1	0	0	PC 12:0_14:1	0	0	PC 12:0_14:1	0	0	PC 12:0_14:1	0	0
148	-733.5	241.2	PG 15:0_18:1	0.627315	PG 15:0_18:2	2	0.0331075	PC 12:0_14:1	0	0	PC 12:0_14:1	0	0	PC 12:0_14:1	0	0	PC 12:0_14:1	0	0
149	-733.5	269.3	PG 16:1_17:0	0.627315	PC 12:0_14:1	0	0	PC 12:0_14:1	0	0	PC 12:0_14:1	0	0	PC 12:0_14:1	0	0	PC 12:0_14:1	0	0
150	-733.6	279.2	dPE 17:0_18:2	0.62147	PC 12:0_14:1	0	0	PC 12:0_14:1	0	0	PC 12:0_14:1	0	0	PC 12:0_14:1	0	0	PC 12:0_14:1	0	0
151	-734.5	253.2	PC 12:0_16:1	0.632066	PC 12:0_14:1	0	0	PC 12:0_14:1	0	0	PC 12:0_14:1	0	0	PC 12:0_14:1	0	0	PC 12:0_14:1	0	0
152	-734.5	225.2	PC 14:0_14:1	0.632066	PC 12:0_14:1	0	0	PC 12:0_14:1	0	0	PC 12:0_14:1	0	0	PC 12:0_14:1	0	0	PC 12:0_14:1	0	0
153	-734.5	327.2	PE 14:0_22:6	0.614726	PC 12:0_14:1	0	0	PC 12:0_14:1	0	0	PC 12:0_14:1	0	0	PC 12:0_14:1	0	0	PC 12:0_14:1	0	0
154	-734.5	275.2	PE 18:2_18:4	0.614726	PC 12:0_14:1	0	0	PC 12:0_14:1	0	0	PC 12:0_14:1	0	0	PC 12:0_14:1	0	0	PC 12:0_14:1	0	0
155	-734.5	255.2	PS 16:0_16:0	0.632066	PS 16:0_16:1	1	0.0125039	PS 16:0_16:1_2	2	0.0302221	PC 12:0_14:1	0	0	PC 12:0_14:1	0	0	PC 12:0_14:1	0	0
156	-734.5	227.2	PS 14:0_18:0	0.632066	PS 14:0_18:1_2	2	0.0340268	PC 12:0_14:1	0	0	PC 12:0_14:1	0	0	PC 12:0_14:1	0	0	PC 12:0_14:1	0	0
157	-734.5	227.1	PC 14:0_14:1_2	0.632066	PC 12:0_14:1	0	0	PC 12:0_14:1	0	0	PC 12:0_14:1	0	0	PC 12:0_14:1	0	0	PC 12:0_14:1	0	0
158	-735.5	241.2	PG 15:0_18:0	0.627127	PG 15:0_18:1	2	0.0331496	PC 12:0_14:1	0	0	PC 12:0_14:1	0	0	PC 12:0_14:1	0	0	PC 12:0_14:1	0	0
159	-735.5	269.3	PG 16:0_17:0	0.627127	PG 16:1_17:0	2	0.0294251	PC 12:0_14:1	0	0	PC 12:0_14:1	0	0	PC 12:0_14:1	0	0	PC 12:0_14:1	0	0
160	-735.6	281.2	dPE 17:0_18:1	0.621283	dPE 17:0_18:2	1	0.0149367	PC 12:0_14:1	0	0	PC 12:0_14:1	0	0	PC 12:0_14:1	0	0	PC 12:0_14:1	0	0
161	-735.6	269.2	dPE 17:0_18:1_	0.621283	dPE 17:0_18:2_	2	0.0287923	PC 12:0_14:1	0	0	PC 12:0_14:1	0	0	PC 12:0_14:1	0	0	PC 12:0_14:1	0	0
162	-736.5	255.2	PC 12:0_16:0	0.631876	PC 12:0_16:1	1	0.0125002	PC 12:0_14:1	0	0	PC 12:0_14:1	0	0	PC 12:0_14:1	0	0	PC 12:0_14:1	0	0
163	-736.5	227.2	PC 14:0_14:0	0.631876	PC 14:0_14:1	1	0.0100999	PC 14:0_14:1_2	2	0.0340698	PC 12:0_14:1	0	0	PC 12:0_14:1	0	0	PC 12:0_14:1	0	0
164	-736.5	329.2	PE 14:0_22:5	0.614541	PE 14:0_22:6	1	0.0208541	PC 12:0_14:1	0	0	PC 12:0_14:1	0	0	PC 12:0_14:1	0	0	PC 12:0_14:1	0	0
165	-736.5	301.2	PE 16:0_20:5	0.614541	PC 12:0_14:1	0	0	PC 12:0_14:1	0	0	PC 12:0_14:1	0	0	PC 12:0_14:1	0	0	PC 12:0_14:1	0	0
166	-736.5	275.2	PE 18:1_18:4	0.614541	PE 18:2_18:4	2	0.0286033	PC 12:0_14:1	0	0	PC 12:0_14:1	0	0	PC 12:0_14:1	0	0	PC 12:0_14:1	0	0
167	-736.5	277.2	PE 18:2_18:3	0.614541	PE 18:2_18:4	1	0.0146989	PC 12:0_14:1	0	0	PC 12:0_14:1	0	0	PC 12:0_14:1	0	0	PC 12:0_14:1	0	0
168	-736.5	279.3	PE 18:2_18:3_2	0.614541	PC 12:0_14:1	0	0	PC 12:0_14:1	0	0	PC 12:0_14:1	0	0	PC 12:0_14:1	0	0	PC 12:0_14:1	0	0
169	-738.5	331.3	PE 14:0_22:4	0.614357	PE 14:0_22:5	1	0.020894	PC 12:0_14:1	0	0	PC 12:0_14:1	0	0	PC 12:0_14:1	0	0	PC 12:0_14:1	0	0
170	-738.5	303.2	PE 16:0_20:4	0.614357	PE 16:0_20:5	1	0.017615	PC 12:0_14:1	0	0	PC 12:0_14:1	0	0	PC 12:0_14:1	0	0	PC 12:0_14:1	0	0
171	-738.5	275.2	PE 18:0_18:4	0.614357	PE 18:1_18:4	2	0.0286441	PC 12:0_14:1	0	0	PC 12:0_14:1	0	0	PC 12:0_14:1	0	0	PC 12:0_14:1	0	0
172	-738.5	277.2	PE 18:1_18:3	0.614357	PE 18:1_18:4	1	0.0146944	PE 18:2_18:3	2	0.0285947	PC 12:0_14:1	0	0	PC 12:0_14:1	0	0	PC 12:0_14:1	0	0
173	-738.5	279.2	PE 18:2_18:2	0.614357	PE 18:2_18:3_2	2	0.0285453	PE 18:2_18:3	1	0.0147323	PC 12:0_14:1	0	0	PC 12:0_14:1	0	0	PC 12:0_14:1	0	0
174	-738.5	253.2	dPG 17:0_16:1	0.627786	PC 12:0_14:1	0	0	PC 12:0_14:1	0	0	PC 12:0_14:1	0	0	PC 12:0_14:1	0	0	PC 12:0_14:1	0	0
175	-738.5	269.2	dPG 17:0_16:1_	0.627786	PC 12:0_14:1	0	0	PC 12:0_14:1	0	0	PC 12:0_14:1	0	0	PC 12:0_14:1	0	0	PC 12:0_14:1	0	0
176	-739.5	301.2	PG 14:0_20:5	0.620973	PC 12:0_14:1	0	0	PC 12:0_14:1	0	0	PC 12:0_14:1	0	0	PC 12:0_14:1	0	0	PC 12:0_14:1	0	0
177	-740.5	305.2	PE 16:0_20:3	0.614173	PE 16:0_20:4	1	0.0176517	PC 12:0_14:1	0	0	PC 12:0_14:1	0	0	PC 12:0_14:1	0	0	PC 12:0_14:1	0	0
178	-740.5	277.2	PE 18:0_18:3	0.614173	PE 18:1_18:3	2	0.0286355	PE 18:0_18:4	1	0.01469	PC 12:0_14:1	0	0	PC 12:0_14:1	0	0	PC 12:0_14:1	0	0
179	-740.5	279.2	PE 18:1_18:2	0.614173	PE 18:1_18:3	1	0.0147278	PE 18:2_18:2	2	0.0285861	PC 12:0_14:1	0	0	PC 12:0_14:1	0	0	PC 12:0_14:1	0	0
180	-740.5	281.3	PE 18:1_18:2_2	0.614173	PE 18:2_18:2	1	0.0147657	PC 12:0_14:1	0	0	PC 12:0_14:1	0	0	PC 12:0_14:1	0	0	PC 12:0_14:1	0	0
181	-741.5	303.2	PG 14:0_20:4	0.620787	PG 14:0_20:5	1	0.0177994	PC 12:0_14:1	0	0	PC 12:0_14:1	0	0	PC 12:0_14:1	0	0	PC 12:0_14:1	0	0
182	-742.5	335.3	PE 14:0_22:2	0.613988	PC 12:0_14:1	0	0	PC 12:0_14:1	0	0	PC 12:0_14:1	0	0	PC 12:0_14:1	0	0	PC 12:0_14:1	0	0
183	-742.5	307.3	PE 16:0_20:2	0.613988	PE 16:0_20:3	1	0.0176884	PC 12:0_14:1	0	0	PC 12:0_14:1	0	0	PC 12:0_14:1	0	0	PC 12:0_14:1	0	0
184	-742.5	279.2	PE 18:0_18:2	0.613988	PE 18:1_18:2	2	0.0286269	PE 18:0_18:3	1	0.0147234	PC 12:0_14:1	0	0	PC 12:0_14:1	0	0	PC 12:0_14:1	0	0
185	-742.5	281.2	PE 18:1_18:1	0.613988	PE 18:1_18:2	1	0.0147613	PE 18:1_18:2_2	2	0.0285775	PC 12:0_14:1	0	0	PC 12:0_14:1	0	0	PC 12:0_14:1	0	0
186	-743.5	305.2	PG 14:0_20:3	0.620601	PG 14:0_20:4	1	0.0178364	PC 12:0_14:1	0	0	PC 12:0_14:1	0	0	PC 12:0_14:1	0	0	PC 12:0_14:1	0	0
187	-743.5	277.2	PG 16:0_18:3	0.620601	PC 12:0_14:1	0	0	PC 12:0_14:1	0	0	PC 12:0_14:1	0	0	PC 12:0_14:1	0	0	PC 12:0_14:1	0	0
188	-743.5	279.2	PG 16:1_18:2	0.620601	PC 12:0_14:1	0	0	PC 12:0_14:1	0	0	PC 12:0_14:1	0	0	PC 12:0_14:1	0	0	PC 12:0_14:1	0	0
189	-744.5	241.2	PS 15:0_18:2	0.625301	PC 12:0_14:1	0	0	PC 12:0_14:1	0	0	PC 12:0_14:1	0	0	PC 12:0_14:1	0	0	PC 12:0_14:1	0	0
190	-744.6	337.3	PE 14:0_22:1	0.613804	PE 14:0_22:2	1	0.0210138	PC 12:0_14:1	0	0	PC 12:0_14:1	0	0	PC 12:0_14:1	0	0	PC 12:0_14:1	0	0
191	-744.6	309.3	PE 16:0_20:1	0.613804	PE 16:0_20:2	1	0.0177251	PC 12:0_14:1	0	0	PC 12:0_14:1	0	0	PC 12:0_14:1	0	0	PC 12:0_14:1	0	0
192	-744.6	281.2	PE 18:0_18:1	0.613804	PE 18:1_18:1	2	0.0286184	PE 18:0_18:2	1	0.0147568	PC 12:0_14:1	0	0	PC 12:0_14:1	0	0	PC 12:0_14:1	0	0
193	-744.6	283.4	PE 18:0_18:1_2	0.613804	PE 18:1_18:1	1	0.0147947	PC 12:0_14:1	0	0	PC 12:0_14:1	0	0	PC 12:0_14:1	0	0	PC 12:0_14:1	0	0
194	-745.5	307.3	PG 14:0_20:2	0.620415	PG 14:0_20:3	1	0.0178735	PC 12:0_14:1	0	0	PC 12:0_14:1	0	0	PC 12:0_14:1	0	0	PC 12:0_14:1	0	0
195	-745.5	279.2	PG 16:0_18:2	0.620415	PG 16:1_18:2	2	0.0291101	PG 16:0_18:3	1	0.0148775	PC 12:0_14:1	0	0	PC 12:0_14:1	0	0	PC 12:0_14:1	0	0
196	-745.5	281.2	PG 16:1_18:1	0.620415	PG 16:1_18:2	1	0.0149158	PC 12:0_14:1	0	0	PC 12:0_14:1	0	0	PC 12:0_14:1	0	0	PC 12:0_14:1	0	0
197	-745.5	253.3	PG 16:1_18:1_2	0.620415	PC 12:0_14:1	0	0	PC 12:0_14:1	0	0	PC 12:0_14:1	0	0	PC 12:0_14:1	0	0	PC 12:0_14:1	0	0
198	-746.5	327.2	PE P-16:0/22:6	0.602349	PC 12:0_14:1	0	0	PC 12:0_14:1	0	0	PC 12:0_14:1	0	0	PC 12:0_14:1	0	0	PC 12:0_14:1	0	0
199	-746.5	301.2	PE P-18:1/20:5	0.602349	PC 12:0_14:1	0	0	PC 12:0_14:1	0	0	PC 12:0_14:1	0	0	PC 12:0_14:1	0	0	PC 12:0_14:1	0	0
200	-746.5	303.2	PE P-18:2/20:4	0.602349	PC 12:0_14:1	0	0	PC 12:0_14:1	0	0	PC 12:0_14:1	0	0	PC 12:0_14:1	0	0	PC 12:0_14:1	0	0
201	-746.5	241.2	PS 15:0_18:1	0.625113	PS 15:0_18:2	2	0.0336	PC 12:0_14:1	0	0	PC 12:0_14:1	0	0	PC 12:0_14:1	0	0	PC 12:0_14:1	0	0
202	-746.5	269.3	PS 16:1_17:0	0.625113	PC 12:0_14:1	0	0	PC 12:0_14:1	0	0	PC 12:0_14:1	0	0	PC 12:0_14:1	0	0	PC 12:0_14:1	0	0
203	-746.6	283.3	PE 18:0_18:0	0.61362	PE 18:0_18:1_2	2	0.0286098	PE 18:0_18:1	1	0.0147903	PC 12:0_14:1	0	0	PC 12:0_14:1	0	0	PC 12:0_14:1	0	0
204	-747.5	309.3	PG 14:0_20:1	0.620229	PG 14:0_20:2	1	0.0179106	PC 12:0_14:1	0	0	PC 12:0_14:1	0	0	PC 12:0_14:1	0	0	PC 12:0_14:1	0	0
205	-747.5	281.2	PG 16:0_18:1	0.620229	PG 16:1_18:1	2	0.0291014	PG 16:0_18:2	1	0.0149113	PC 12:0_14:1	0	0	PC 12:0_14:1	0	0	PC 12:0_14:1	0	0
206	-747.5	253.2	PG 16:1_18:0	0.620229	PG 16:1_18:1_2	2	0.032785	PC 12:0_14:1	0	0	PC 12:0_14:1	0	0	PC 12:0_14:1	0	0	PC 12:0_14:1	0	0
207	-747.5	283.3	PG 16:1_18:0_2	0.620229	PG 16:1_18:1	1	0.0149496	PC 12:0_14:1	0	0	PC 12:0_14:1	0	0	PC 12:0_14:1	0	0	PC 12:0_14:1	0	0
208	-748.5	241.2	PC 14:1_15:0	0.624925	PC 12:0_14:1	0	0	PC 12:0_14:1	0	0	PC 12:0_14:1	0	0	PC 12:0_14:1	0	0	PC 12:0_14:1	0	0
209	-748.5	241.2	PE 15:0_22:6	0.607781	PC 12:0_14:1	0	0	PC 12:0_14:1	0	0	PC 12:0_14:1	0	0	PC 12:0_14:1	0	0	PC 12:0_14:1	0	0
210	-748.5	327.2	PE O-16:0/22:6	0.602168	PE P-16:0/22:6	2	0.024659	PC 12:0_14:1	0	0	PC 12:0_14:1	0	0	PC 12:0_14:1	0	0	PC 12:0_14:1	0	0
211	-748.5	329.2	PE P-16:0/22:5	0.602168	PE P-16:0/22:6	1	0.0204343	PC 12:0_14:1	0	0	PC 12:0_14:1	0	0	PC 12:0_14:1	0	0	PC 12:0_14:1	0	0
212	-748.5	301.2	PE P-18:0/20:5	0.602168	PE P-18:1/20:5	2	0.0280758	PC 12:0_14:1	0	0	PC 12:0_14:1	0	0	PC 12:0_14:1	0	0	PC 12:0_14:1	0	0
213	-748.5	303.2	PE P-18:1/20:4	0.602168	PE P-18:2/20:4	2	0.0280274	PE P-18:1/20:5	1	0.0172655	PC 12:0_14:1	0	0	PC 12:0_14:1	0	0	PC 12:0_14:1	0	0
214	-748.5	241.2	PS 15:0_18:0	0.624925	PS 15:0_18:1	2	0.0336424	PC 12:0_14:1	0	0	PC 12:0_14:1	0	0	PC 12:0_14:1	0	0	PC 12:0_14:1	0	0
215	-748.5	269.3	PS 16:0_17:0	0.624925	PS 16:1_17:0	2	0.0298807	PC 12:0_14:1	0	0	PC 12:0_14:1	0	0	PC 12:0_14:1	0	0	PC 12:0_14:1	0	0
216	-749.4	225.2	PI 14:1_14:1	0.637544	PC 12:0_14:1	0	0	PC 12:0_14:1	0	0	PC 12:0_14:1	0	0	PC 12:0_14:1	0	0	PC 12:0_14:1	0	0
217	-749.5	283.3	PG 16:0_18:0	0.620043	PG 16:0_18:1	1	0.0149451	PG 16:1_18:0_2	2	0.0290927	PC 12:0_14:1	0	0	PC 12:0_14:1	0	0	PC 12:0_14:1	0	0
218	-750.5	241.2	PE 15:0_22:5	0.607599	PE 15:0_22:6	2	0.0359799	PC 12:0_14:1	0	0	PC 12:0_14:1	0	0	PC 12:0_14:1	0	0	PC 12:0_14:1	0	0
219	-750.5	269.2	PE 17:0_20:5	0.607599	PC 12:0_14:1	0	0	PC 12:0_14:1	0	0	PC 12:0_14:1	0	0	PC 12:0_14:1	0	0	PC 12:0_14:1	0	0
220	-750.5	329.2	PE O-16:0/22:5	0.601988	PE P-16:0/22:5	2	0.0246516	PE O-16:0/22:6	1	0.0204281	PC 12:0_14:1	0	0	PC 12:0_14:1	0	0	PC 12:0_14:1	0	0
221	-750.5	301.2	PE O-18:0/20:5	0.601988	PE P-18:0/20:5	2	0.0281159	PC 12:0_14:1	0	0	PC 12:0_14:1	0	0	PC 12:0_14:1	0	0	PC 12:0_14:1	0	0
222	-750.5	331.3	PE P-16:0/22:4	0.601988	PE P-16:0/22:5	1	0.0204733	PC 12:0_14:1	0	0	PC 12:0_14:1	0	0	PC 12:0_14:1	0	0	PC 12:0_14:1	0	0
223	-750.5	303.2	PE P-18:0/20:4	0.601988	PE P-18:1/20:4	2	0.0280674	PE P-18:0/20:5	1	0.0172603	PC 12:0_14:1	0	0	PC 12:0_14:1	0	0	PC 12:0_14:1	0	0
224	-750.5	305.2	PE P-18:1/20:3	0.601988	PE P-18:1/20:4	1	0.0173015	PC 12:0_14:1	0	0	PC 12:0_14:1	0	0	PC 12:0_14:1	0	0	PC 12:0_14:1	0	0
225	-751.5	253.2	dPS 17:0_16:1	0.625582	PC 12:0_14:1	0	0	PC 12:0_14:1	0	0	PC 12:0_14:1	0	0	PC 12:0_14:1	0	0	PC 12:0_14:1	0	0
226	-751.5	269.2	dPS 17:0_16:1_	0.625582	PC 12:0_14:1	0	0	PC 12:0_14:1	0	0	PC 12:0_14:1	0	0	PC 12:0_14:1	0	0	PC 12:0_14:1	0	0
227	-752.5	241.2	PE 15:0_22:4	0.607417	PE 15:0_22:5	2	0.0360261	PC 12:0_14:1	0	0	PC 12:0_14:1	0	0	PC 12:0_14:1	0	0	PC 12:0_14:1	0	0
228	-752.5	269.2	PE 17:0_20:4	0.607417	PE 17:0_20:5	2	0.0319172	PC 12:0_14:1	0	0	PC 12:0_14:1	0	0	PC 12:0_14:1	0	0	PC 12:0_14:1	0	0
229	-752.5	301.2	PS 14:0_20:5	0.618793	PC 12:0_14:1	0	0	PC 12:0_14:1	0	0	PC 12:0_14:1	0	0	PC 12:0_14:1	0	0	PC 12:0_14:1	0	0
230	-752.6	331.3	PE O-16:0/22:4	0.601807	PE O-16:0/22:5	1	0.0204672	PE P-16:0/22:4	2	0.0246442	PC 12:0_14:1	0	0	PC 12:0_14:1	0	0	PC 12:0_14:1	0	0
231	-752.6	303.2	PE O-18:0/20:4	0.601807	PE O-18:0/20:5	1	0.0172552	PE P-18:0/20:4	2	0.0281075	PC 12:0_14:1	0	0	PC 12:0_14:1	0	0	PC 12:0_14:1	0	0
232	-752.6	305.2	PE P-18:0/20:3	0.601807	PE P-18:0/20:4	1	0.0172963	PE P-18:1/20:3	2	0.028059	PC 12:0_14:1	0	0	PC 12:0_14:1	0	0	PC 12:0_14:1	0	0
233	-752.6	307.3	PE P-18:1/20:2	0.601807	PE P-18:1/20:3	1	0.0173374	PC 12:0_14:1	0	0	PC 12:0_14:1	0	0	PC 12:0_14:1	0	0	PC 12:0_14:1	0	0
234	-753.5	227.2	PI 14:0_14:0	0.637161	PC 12:0_14:1	0	0	PC 12:0_14:1	0	0	PC 12:0_14:1	0	0	PC 12:0_14:1	0	0	PC 12:0_14:1	0	0
235	-754.5	269.2	PE 17:0_20:3	0.607235	PE 17:0_20:4	2	0.0319605	PC 12:0_14:1	0	0	PC 12:0_14:1	0	0	PC 12:0_14:1	0	0	PC 12:0_14:1	0	0
236	-754.5	303.2	PS 14:0_20:4	0.618608	PS 14:0_20:5	1	0.0177369	PC 12:0_14:1	0	0	PC 12:0_14:1	0	0	PC 12:0_14:1	0	0	PC 12:0_14:1	0	0
237	-754.6	305.2	PE O-18:0/20:3	0.601627	PE P-18:0/20:3	2	0.0280991	PE O-18:0/20:4	1	0.0172911	PC 12:0_14:1	0	0	PC 12:0_14:1	0	0	PC 12:0_14:1	0	0
238	-754.6	335.3	PE P-16:0/22:2	0.601627	PC 12:0_14:1	0	0	PC 12:0_14:1	0	0	PC 12:0_14:1	0	0	PC 12:0_14:1	0	0	PC 12:0_14:1	0	0
239	-754.6	307.3	PE P-18:0/20:2	0.601627	PE P-18:1/20:2	2	0.0280506	PE P-18:0/20:3	1	0.0173322	PC 12:0_14:1	0	0	PC 12:0_14:1	0	0	PC 12:0_14:1	0	0
240	-754.6	309.3	PE P-18:1/20:1	0.601627	PE P-18:1/20:2	1	0.0173735	PC 12:0_14:1	0	0	PC 12:0_14:1	0	0	PC 12:0_14:1	0	0	PC 12:0_14:1	0	0
241	-755.5	241.2	PG 15:0_20:4	0.613774	PC 12:0_14:1	0	0	PC 12:0_14:1	0	0	PC 12:0_14:1	0	0	PC 12:0_14:1	0	0	PC 12:0_14:1	0	0
242	-756.5	275.2	PC 12:0_18:4	0.618422	PC 12:0_14:1	0	0	PC 12:0_14:1	0	0	PC 12:0_14:1	0	0	PC 12:0_14:1	0	0	PC 12:0_14:1	0	0
243	-756.5	305.2	PS 14:0_20:3	0.618422	PS 14:0_20:4	1	0.0177738	PC 12:0_14:1	0	0	PC 12:0_14:1	0	0	PC 12:0_14:1	0	0	PC 12:0_14:1	0	0
244	-756.5	277.2	PS 16:0_18:3	0.618422	PC 12:0_14:1	0	0	PC 12:0_14:1	0	0	PC 12:0_14:1	0	0	PC 12:0_14:1	0	0	PC 12:0_14:1	0	0
245	-756.5	279.2	PS 16:1_18:2	0.618422	PC 12:0_14:1	0	0	PC 12:0_14:1	0	0	PC 12:0_14:1	0	0	PC 12:0_14:1	0	0	PC 12:0_14:1	0	0
246	-756.6	241.2	PE 15:0_22:2	0.607052	PC 12:0_14:1	0	0	PC 12:0_14:1	0	0	PC 12:0_14:1	0	0	PC 12:0_14:1	0	0	PC 12:0_14:1	0	0
247	-756.6	269.2	PE 17:0_20:2	0.607052	PE 17:0_20:3	2	0.0320038	PC 12:0_14:1	0	0	PC 12:0_14:1	0	0	PC 12:0_14:1	0	0	PC 12:0_14:1	0	0
248	-756.6	335.3	PE O-16:0/22:2	0.601446	PE P-16:0/22:2	2	0.0246294	PC 12:0_14:1	0	0	PC 12:0_14:1	0	0	PC 12:0_14:1	0	0	PC 12:0_14:1	0	0
249	-756.6	307.3	PE O-18:0/20:2	0.601446	PE O-18:0/20:3	1	0.017327	PE P-18:0/20:2	2	0.0280906	PC 12:0_14:1	0	0	PC 12:0_14:1	0	0	PC 12:0_14:1	0	0
250	-756.6	337.3	PE P-16:0/22:1	0.601446	PE P-16:0/22:2	1	0.0205907	PC 12:0_14:1	0	0	PC 12:0_14:1	0	0	PC 12:0_14:1	0	0	PC 12:0_14:1	0	0
251	-756.6	309.3	PE P-18:0/20:1	0.601446	PE P-18:0/20:2	1	0.0173682	PE P-18:1/20:1	2	0.0280422	PC 12:0_14:1	0	0	PC 12:0_14:1	0	0	PC 12:0_14:1	0	0
252	-757.5	241.2	PG 15:0_20:3	0.61359	PG 15:0_20:4	2	0.0362333	PC 12:0_14:1	0	0	PC 12:0_14:1	0	0	PC 12:0_14:1	0	0	PC 12:0_14:1	0	0
253	-758.5	277.2	PC 12:0_18:3	0.618237	PC 12:0_18:4	1	0.0147872	PC 12:0_14:1	0	0	PC 12:0_14:1	0	0	PC 12:0_14:1	0	0	PC 12:0_14:1	0	0
254	-758.5	307.3	PS 14:0_20:2	0.618237	PS 14:0_20:3	1	0.0178108	PC 12:0_14:1	0	0	PC 12:0_14:1	0	0	PC 12:0_14:1	0	0	PC 12:0_14:1	0	0
255	-758.5	279.2	PS 16:0_18:2	0.618237	PS 16:1_18:2	2	0.0295608	PS 16:0_18:3	1	0.0148253	PC 12:0_14:1	0	0	PC 12:0_14:1	0	0	PC 12:0_14:1	0	0
256	-758.5	281.2	PS 16:1_18:1	0.618237	PS 16:1_18:2	1	0.0148634	PC 12:0_14:1	0	0	PC 12:0_14:1	0	0	PC 12:0_14:1	0	0	PC 12:0_14:1	0	0
257	-758.5	253.3	PS 16:1_18:1_2	0.618237	PC 12:0_14:1	0	0	PC 12:0_14:1	0	0	PC 12:0_14:1	0	0	PC 12:0_14:1	0	0	PC 12:0_14:1	0	0
258	-758.6	241.2	PE 15:0_22:1	0.60687	PE 15:0_22:2	2	0.0361649	PC 12:0_14:1	0	0	PC 12:0_14:1	0	0	PC 12:0_14:1	0	0	PC 12:0_14:1	0	0
259	-758.6	337.3	PE O-16:0/22:1	0.601266	PE P-16:0/22:1	2	0.024622	PE O-16:0/22:2	1	0.0205846	PC 12:0_14:1	0	0	PC 12:0_14:1	0	0	PC 12:0_14:1	0	0
260	-758.6	309.3	PE O-18:0/20:1	0.601266	PE P-18:0/20:1	2	0.0280822	PE O-18:0/20:2	1	0.017363	PC 12:0_14:1	0	0	PC 12:0_14:1	0	0	PC 12:0_14:1	0	0
261	-758.6	269.2	PE 17:0_20:1	0.60687	PE 17:0_20:2	2	0.0320471	PC 12:0_14:1	0	0	PC 12:0_14:1	0	0	PC 12:0_14:1	0	0	PC 12:0_14:1	0	0
262	-759.5	241.2	PG 15:0_20:2	0.613406	PG 15:0_20:3	2	0.0362774	PC 12:0_14:1	0	0	PC 12:0_14:1	0	0	PC 12:0_14:1	0	0	PC 12:0_14:1	0	0
263	-759.5	269.3	PG 17:0_18:2	0.613406	PC 12:0_14:1	0	0	PC 12:0_14:1	0	0	PC 12:0_14:1	0	0	PC 12:0_14:1	0	0	PC 12:0_14:1	0	0
264	-759.6	305.2	dPE 17:0_20:3	0.60769	PC 12:0_14:1	0	0	PC 12:0_14:1	0	0	PC 12:0_14:1	0	0	PC 12:0_14:1	0	0	PC 12:0_14:1	0	0
265	-759.6	269.2	dPE 17:0_20:3_	0.60769	PE 17:0_20:1	4	0.176732	PC 12:0_14:1	0	0	PC 12:0_14:1	0	0	PC 12:0_14:1	0	0	PC 12:0_14:1	0	0
266	-760.5	279.2	PC 12:0_18:2	0.618051	PC 12:0_18:3	1	0.0148208	PC 12:0_14:1	0	0	PC 12:0_14:1	0	0	PC 12:0_14:1	0	0	PC 12:0_14:1	0	0
267	-760.5	301.2	PE 18:2_20:5	0.601096	PC 12:0_14:1	0	0	PC 12:0_14:1	0	0	PC 12:0_14:1	0	0	PC 12:0_14:1	0	0	PC 12:0_14:1	0	0
268	-760.5	309.3	PS 14:0_20:1	0.618051	PS 14:0_20:2	1	0.0178478	PC 12:0_14:1	0	0	PC 12:0_14:1	0	0	PC 12:0_14:1	0	0	PC 12:0_14:1	0	0
269	-760.5	281.2	PS 16:0_18:1	0.618051	PS 16:1_18:1	2	0.029552	PS 16:0_18:2	1	0.0148589	PC 12:0_14:1	0	0	PC 12:0_14:1	0	0	PC 12:0_14:1	0	0
270	-760.5	253.2	PS 16:1_18:0	0.618051	PS 16:1_18:1_2	2	0.0332724	PC 12:0_14:1	0	0	PC 12:0_14:1	0	0	PC 12:0_14:1	0	0	PC 12:0_14:1	0	0
271	-760.5	283.3	PS 16:1_18:0_2	0.618051	PS 16:1_18:1	1	0.0148971	PC 12:0_14:1	0	0	PC 12:0_14:1	0	0	PC 12:0_14:1	0	0	PC 12:0_14:1	0	0
272	-760.6	269.2	PE 17:0_20:0	0.606688	PE 17:0_20:1	2	0.0320905	dPE 17:0_20:3_	4	0.17615	PC 12:0_14:1	0	0	PC 12:0_14:1	0	0	PC 12:0_14:1	0	0
273	-761.5	241.2	PG 15:0_20:1	0.613222	PG 15:0_20:2	2	0.0363216	PC 12:0_14:1	0	0	PC 12:0_14:1	0	0	PC 12:0_14:1	0	0	PC 12:0_14:1	0	0
274	-761.5	269.3	PG 17:0_18:1	0.613222	PG 17:0_18:2	2	0.0323637	PC 12:0_14:1	0	0	PC 12:0_14:1	0	0	PC 12:0_14:1	0	0	PC 12:0_14:1	0	0
275	-762.5	281.2	PC 12:0_18:1	0.617866	PC 12:0_18:2	1	0.0148545	PC 12:0_14:1	0	0	PC 12:0_14:1	0	0	PC 12:0_14:1	0	0	PC 12:0_14:1	0	0
276	-762.5	253.2	PC 14:0_16:1	0.617866	PC 12:0_14:1	0	0	PC 12:0_14:1	0	0	PC 12:0_14:1	0	0	PC 12:0_14:1	0	0	PC 12:0_14:1	0	0
277	-762.5	225.2	PC 14:1_16:0	0.617866	PC 12:0_14:1	0	0	PC 12:0_14:1	0	0	PC 12:0_14:1	0	0	PC 12:0_14:1	0	0	PC 12:0_14:1	0	0
278	-762.5	327.2	PE 16:0_22:6	0.600915	PC 12:0_14:1	0	0	PC 12:0_14:1	0	0	PC 12:0_14:1	0	0	PC 12:0_14:1	0	0	PC 12:0_14:1	0	0
279	-762.5	301.2	PE 18:1_20:5	0.600915	PE 18:2_20:5	2	0.0279691	PC 12:0_14:1	0	0	PC 12:0_14:1	0	0	PC 12:0_14:1	0	0	PC 12:0_14:1	0	0
280	-762.5	303.2	PE 18:2_20:4	0.600915	PE 18:2_20:5	1	0.0172296	PC 12:0_14:1	0	0	PC 12:0_14:1	0	0	PC 12:0_14:1	0	0	PC 12:0_14:1	0	0
281	-762.5	283.3	PS 16:0_18:0	0.617866	PS 16:1_18:0_2	2	0.0295431	PS 16:0_18:1	1	0.0148926	PC 12:0_14:1	0	0	PC 12:0_14:1	0	0	PC 12:0_14:1	0	0
282	-762.5	227.1	PC 14:0_16:1_2	0.617866	PC 12:0_14:1	0	0	PC 12:0_14:1	0	0	PC 12:0_14:1	0	0	PC 12:0_14:1	0	0	PC 12:0_14:1	0	0
283	-763.5	241.2	PG 15:0_20:0	0.613038	PG 15:0_20:1	2	0.0363658	PC 12:0_14:1	0	0	PC 12:0_14:1	0	0	PC 12:0_14:1	0	0	PC 12:0_14:1	0	0
284	-763.5	269.3	PG 17:0_18:0	0.613038	PG 17:0_18:1	2	0.0324049	PC 12:0_14:1	0	0	PC 12:0_14:1	0	0	PC 12:0_14:1	0	0	PC 12:0_14:1	0	0
285	-764.5	283.3	PC 12:0_18:0	0.617681	PC 12:0_18:1	1	0.0148882	PC 12:0_14:1	0	0	PC 12:0_14:1	0	0	PC 12:0_14:1	0	0	PC 12:0_14:1	0	0
286	-764.5	227.2	PC 14:0_16:0	0.617681	PC 14:0_16:1_2	2	0.0373492	PC 14:1_16:0	1	0.00987302	PC 12:0_14:1	0	0	PC 12:0_14:1	0	0	PC 12:0_14:1	0	0
287	-764.5	329.2	PE 16:0_22:5	0.600735	PE 16:0_22:6	1	0.0203856	PC 12:0_14:1	0	0	PC 12:0_14:1	0	0	PC 12:0_14:1	0	0	PC 12:0_14:1	0	0
288	-764.5	301.2	PE 18:0_20:5	0.600735	PE 18:1_20:5	2	0.028009	PC 12:0_14:1	0	0	PC 12:0_14:1	0	0	PC 12:0_14:1	0	0	PC 12:0_14:1	0	0
289	-764.5	303.2	PE 18:1_20:4	0.600735	PE 18:1_20:5	1	0.0172244	PE 18:2_20:4	2	0.0279607	PC 12:0_14:1	0	0	PC 12:0_14:1	0	0	PC 12:0_14:1	0	0
290	-764.5	305.2	PE 18:2_20:3	0.600735	PE 18:2_20:4	1	0.0172655	PC 12:0_14:1	0	0	PC 12:0_14:1	0	0	PC 12:0_14:1	0	0	PC 12:0_14:1	0	0
291	-765.5	327.2	PG 14:0_22:6	0.607205	PC 12:0_14:1	0	0	PC 12:0_14:1	0	0	PC 12:0_14:1	0	0	PC 12:0_14:1	0	0	PC 12:0_14:1	0	0
292	-766.5	331.3	PE 16:0_22:4	0.600555	PE 16:0_22:5	1	0.0204246	PC 12:0_14:1	0	0	PC 12:0_14:1	0	0	PC 12:0_14:1	0	0	PC 12:0_14:1	0	0
293	-766.5	303.2	PE 18:0_20:4	0.600555	PE 18:0_20:5	1	0.0172193	PE 18:1_20:4	2	0.0280006	PC 12:0_14:1	0	0	PC 12:0_14:1	0	0	PC 12:0_14:1	0	0
294	-766.5	305.2	PE 18:1_20:3	0.600555	PE 18:2_20:3	2	0.0279523	PE 18:1_20:4	1	0.0172603	PC 12:0_14:1	0	0	PC 12:0_14:1	0	0	PC 12:0_14:1	0	0
295	-766.5	307.3	PE 18:2_20:2	0.600555	PE 18:2_20:3	1	0.0173014	PC 12:0_14:1	0	0	PC 12:0_14:1	0	0	PC 12:0_14:1	0	0	PC 12:0_14:1	0	0
296	-766.5	281.2	dPG 17:0_18:1	0.613682	PC 12:0_14:1	0	0	PC 12:0_14:1	0	0	PC 12:0_14:1	0	0	PC 12:0_14:1	0	0	PC 12:0_14:1	0	0
297	-766.5	269.2	dPG 17:0_18:1_	0.613682	PC 12:0_14:1	0	0	PC 12:0_14:1	0	0	PC 12:0_14:1	0	0	PC 12:0_14:1	0	0	PC 12:0_14:1	0	0
298	-767.5	329.2	PG 14:0_22:5	0.607023	PG 14:0_22:6	1	0.020599	PC 12:0_14:1	0	0	PC 12:0_14:1	0	0	PC 12:0_14:1	0	0	PC 12:0_14:1	0	0
299	-767.5	301.2	PG 16:0_20:5	0.607023	PC 12:0_14:1	0	0	PC 12:0_14:1	0	0	PC 12:0_14:1	0	0	PC 12:0_14:1	0	0	PC 12:0_14:1	0	0
300	-767.5	277.2	PG 18:2_18:3	0.607023	PC 12:0_14:1	0	0	PC 12:0_14:1	0	0	PC 12:0_14:1	0	0	PC 12:0_14:1	0	0	PC 12:0_14:1	0	0
301	-767.5	241.2	PI 14:0_15:0	0.629963	PC 12:0_14:1	0	0	PC 12:0_14:1	0	0	PC 12:0_14:1	0	0	PC 12:0_14:1	0	0	PC 12:0_14:1	0	0
302	-767.5	279.3	PG 18:2_18:3_2	0.607023	PC 12:0_14:1	0	0	PC 12:0_14:1	0	0	PC 12:0_14:1	0	0	PC 12:0_14:1	0	0	PC 12:0_14:1	0	0
303	-768.5	241.2	PS 15:0_20:4	0.61162	PC 12:0_14:1	0	0	PC 12:0_14:1	0	0	PC 12:0_14:1	0	0	PC 12:0_14:1	0	0	PC 12:0_14:1	0	0
304	-768.6	305.2	PE 18:0_20:3	0.600375	PE 18:1_20:3	2	0.0279922	PE 18:0_20:4	1	0.0172551	PC 12:0_14:1	0	0	PC 12:0_14:1	0	0	PC 12:0_14:1	0	0
305	-768.6	307.3	PE 18:1_20:2	0.600375	PE 18:1_20:3	1	0.0172962	PE 18:2_20:2	2	0.0279439	PC 12:0_14:1	0	0	PC 12:0_14:1	0	0	PC 12:0_14:1	0	0
306	-768.6	309.3	PE 18:2_20:1	0.600375	PE 18:2_20:2	1	0.0173373	PC 12:0_14:1	0	0	PC 12:0_14:1	0	0	PC 12:0_14:1	0	0	PC 12:0_14:1	0	0
307	-769.5	331.3	PG 14:0_22:4	0.606841	PG 14:0_22:5	1	0.0206384	PC 12:0_14:1	0	0	PC 12:0_14:1	0	0	PC 12:0_14:1	0	0	PC 12:0_14:1	0	0
308	-769.5	303.2	PG 16:0_20:4	0.606841	PG 16:0_20:5	1	0.0173995	PC 12:0_14:1	0	0	PC 12:0_14:1	0	0	PC 12:0_14:1	0	0	PC 12:0_14:1	0	0
309	-769.5	277.2	PG 18:1_18:3	0.606841	PG 18:2_18:3	2	0.0320269	PC 12:0_14:1	0	0	PC 12:0_14:1	0	0	PC 12:0_14:1	0	0	PC 12:0_14:1	0	0
310	-769.5	279.2	PG 18:2_18:2	0.606841	PG 18:2_18:3	1	0.014552	PG 18:2_18:3_2	2	0.0319766	PC 12:0_14:1	0	0	PC 12:0_14:1	0	0	PC 12:0_14:1	0	0
311	-770.5	327.2	PE P-18:2/22:6	0.58917	PC 12:0_14:1	0	0	PC 12:0_14:1	0	0	PC 12:0_14:1	0	0	PC 12:0_14:1	0	0	PC 12:0_14:1	0	0
312	-770.5	241.2	PS 15:0_20:3	0.611436	PS 15:0_20:4	2	0.0367494	PC 12:0_14:1	0	0	PC 12:0_14:1	0	0	PC 12:0_14:1	0	0	PC 12:0_14:1	0	0
313	-770.6	335.3	PE 16:0_22:2	0.600195	PC 12:0_14:1	0	0	PC 12:0_14:1	0	0	PC 12:0_14:1	0	0	PC 12:0_14:1	0	0	PC 12:0_14:1	0	0
314	-770.6	307.3	PE 18:0_20:2	0.600195	PE 18:1_20:2	2	0.0279838	PE 18:0_20:3	1	0.017291	PC 12:0_14:1	0	0	PC 12:0_14:1	0	0	PC 12:0_14:1	0	0
315	-770.6	309.3	PE 18:1_20:1	0.600195	PE 18:1_20:2	1	0.0173321	PE 18:2_20:1	2	0.0279355	PC 12:0_14:1	0	0	PC 12:0_14:1	0	0	PC 12:0_14:1	0	0
316	-771.5	305.2	PG 16:0_20:3	0.606659	PG 16:0_20:4	1	0.0174357	PC 12:0_14:1	0	0	PC 12:0_14:1	0	0	PC 12:0_14:1	0	0	PC 12:0_14:1	0	0
317	-771.5	277.2	PG 18:0_18:3	0.606659	PG 18:1_18:3	2	0.0320677	PC 12:0_14:1	0	0	PC 12:0_14:1	0	0	PC 12:0_14:1	0	0	PC 12:0_14:1	0	0
318	-771.5	279.2	PG 18:1_18:2	0.606659	PG 18:2_18:2	2	0.0320173	PG 18:1_18:3	1	0.0145477	PC 12:0_14:1	0	0	PC 12:0_14:1	0	0	PC 12:0_14:1	0	0
319	-771.5	281.3	PG 18:1_18:2_2	0.606659	PG 18:2_18:2	1	0.0145851	PC 12:0_14:1	0	0	PC 12:0_14:1	0	0	PC 12:0_14:1	0	0	PC 12:0_14:1	0	0
320	-772.5	327.2	PE P-18:1/22:6	0.588994	PE P-18:2/22:6	2	0.0274142	PC 12:0_14:1	0	0	PC 12:0_14:1	0	0	PC 12:0_14:1	0	0	PC 12:0_14:1	0	0
321	-772.5	241.2	PS 15:0_20:2	0.611253	PS 15:0_20:3	2	0.0367938	PC 12:0_14:1	0	0	PC 12:0_14:1	0	0	PC 12:0_14:1	0	0	PC 12:0_14:1	0	0
322	-772.5	269.3	PS 17:0_18:2	0.611253	PC 12:0_14:1	0	0	PC 12:0_14:1	0	0	PC 12:0_14:1	0	0	PC 12:0_14:1	0	0	PC 12:0_14:1	0	0
323	-772.6	337.3	PE 16:0_22:1	0.600015	PE 16:0_22:2	1	0.0205417	PC 12:0_14:1	0	0	PC 12:0_14:1	0	0	PC 12:0_14:1	0	0	PC 12:0_14:1	0	0
324	-772.6	309.3	PE 18:0_20:1	0.600015	PE 18:1_20:1	2	0.0279754	PE 18:0_20:2	1	0.0173269	PC 12:0_14:1	0	0	PC 12:0_14:1	0	0	PC 12:0_14:1	0	0
325	-773.5	307.3	PG 16:0_20:2	0.606477	PG 16:0_20:3	1	0.017472	PC 12:0_14:1	0	0	PC 12:0_14:1	0	0	PC 12:0_14:1	0	0	PC 12:0_14:1	0	0
326	-773.5	279.2	PG 18:0_18:2	0.606477	PG 18:1_18:2	2	0.032058	PG 18:0_18:3	1	0.0145433	PC 12:0_14:1	0	0	PC 12:0_14:1	0	0	PC 12:0_14:1	0	0
327	-773.5	281.2	PG 18:1_18:1	0.606477	PG 18:1_18:2_2	2	0.0320077	PG 18:1_18:2	1	0.0145807	PC 12:0_14:1	0	0	PC 12:0_14:1	0	0	PC 12:0_14:1	0	0
328	-774.5	327.2	PE P-18:0/22:6	0.588817	PE P-18:1/22:6	2	0.0274533	PC 12:0_14:1	0	0	PC 12:0_14:1	0	0	PC 12:0_14:1	0	0	PC 12:0_14:1	0	0
329	-774.5	329.2	PE P-18:1/22:5	0.588817	PE P-18:1/22:6	1	0.0199812	PC 12:0_14:1	0	0	PC 12:0_14:1	0	0	PC 12:0_14:1	0	0	PC 12:0_14:1	0	0
330	-774.5	241.2	PS 15:0_20:1	0.611069	PS 15:0_20:2	2	0.0368383	PC 12:0_14:1	0	0	PC 12:0_14:1	0	0	PC 12:0_14:1	0	0	PC 12:0_14:1	0	0
331	-774.5	269.3	PS 17:0_18:1	0.611069	PS 17:0_18:2	2	0.0328451	PC 12:0_14:1	0	0	PC 12:0_14:1	0	0	PC 12:0_14:1	0	0	PC 12:0_14:1	0	0
332	-775.5	309.3	PG 16:0_20:1	0.606295	PG 16:0_20:2	1	0.0175083	PC 12:0_14:1	0	0	PC 12:0_14:1	0	0	PC 12:0_14:1	0	0	PC 12:0_14:1	0	0
333	-775.5	281.2	PG 18:0_18:1	0.606295	PG 18:0_18:2	1	0.0145763	PG 18:1_18:1	2	0.0320484	PC 12:0_14:1	0	0	PC 12:0_14:1	0	0	PC 12:0_14:1	0	0
334	-775.5	253.2	PG 16:1_20:0	0.606295	PC 12:0_14:1	0	0	PC 12:0_14:1	0	0	PC 12:0_14:1	0	0	PC 12:0_14:1	0	0	PC 12:0_14:1	0	0
335	-775.5	283.3	PG 18:0_18:1_2	0.606295	PG 18:1_18:1	1	0.0146137	PC 12:0_14:1	0	0	PC 12:0_14:1	0	0	PC 12:0_14:1	0	0	PC 12:0_14:1	0	0
336	-776.5	241.2	PC 15:0_16:1	0.610886	PC 12:0_14:1	0	0	PC 12:0_14:1	0	0	PC 12:0_14:1	0	0	PC 12:0_14:1	0	0	PC 12:0_14:1	0	0
337	-776.5	269.2	PC 14:1_17:0	0.610886	PC 12:0_14:1	0	0	PC 12:0_14:1	0	0	PC 12:0_14:1	0	0	PC 12:0_14:1	0	0	PC 12:0_14:1	0	0
338	-776.5	269.2	PE 17:0_22:6	0.594127	PC 12:0_14:1	0	0	PC 12:0_14:1	0	0	PC 12:0_14:1	0	0	PC 12:0_14:1	0	0	PC 12:0_14:1	0	0
339	-776.5	241.2	PS 15:0_20:0	0.610886	PS 15:0_20:1	2	0.0368828	PC 12:0_14:1	0	0	PC 12:0_14:1	0	0	PC 12:0_14:1	0	0	PC 12:0_14:1	0	0
340	-776.5	269.3	PS 17:0_18:0	0.610886	PS 17:0_18:1	2	0.0328866	PC 12:0_14:1	0	0	PC 12:0_14:1	0	0	PC 12:0_14:1	0	0	PC 12:0_14:1	0	0
341	-776.6	327.2	PE O-18:0/22:6	0.58864	PE P-18:0/22:6	2	0.0274925	PC 12:0_14:1	0	0	PC 12:0_14:1	0	0	PC 12:0_14:1	0	0	PC 12:0_14:1	0	0
342	-776.6	329.2	PE P-18:0/22:5	0.58864	PE P-18:0/22:6	1	0.0199752	PE P-18:1/22:5	2	0.0274451	PC 12:0_14:1	0	0	PC 12:0_14:1	0	0	PC 12:0_14:1	0	0
343	-776.6	331.3	PE P-18:1/22:4	0.58864	PE P-18:1/22:5	1	0.0200194	PC 12:0_14:1	0	0	PC 12:0_14:1	0	0	PC 12:0_14:1	0	0	PC 12:0_14:1	0	0
344	-777.6	283.3	PG 18:0_18:0	0.606113	PG 18:0_18:1	1	0.0146093	PG 18:0_18:1_2	2	0.0320388	PC 12:0_14:1	0	0	PC 12:0_14:1	0	0	PC 12:0_14:1	0	0
345	-778.5	269.2	PE 17:0_22:5	0.593949	PE 17:0_22:6	2	0.0351716	PC 12:0_14:1	0	0	PC 12:0_14:1	0	0	PC 12:0_14:1	0	0	PC 12:0_14:1	0	0
346	-778.5	327.2	PS 14:0_22:6	0.605073	PC 12:0_14:1	0	0	PC 12:0_14:1	0	0	PC 12:0_14:1	0	0	PC 12:0_14:1	0	0	PC 12:0_14:1	0	0
347	-778.6	329.2	PE O-18:0/22:5	0.588464	PE O-18:0/22:6	1	0.0199692	PE P-18:0/22:5	2	0.0274843	PC 12:0_14:1	0	0	PC 12:0_14:1	0	0	PC 12:0_14:1	0	0
348	-778.6	331.3	PE P-18:0/22:4	0.588464	PE P-18:1/22:4	2	0.0274369	PE P-18:0/22:5	1	0.0200134	PC 12:0_14:1	0	0	PC 12:0_14:1	0	0	PC 12:0_14:1	0	0
349	-779.5	241.2	PG 15:0_22:6	0.600346	PC 12:0_14:1	0	0	PC 12:0_14:1	0	0	PC 12:0_14:1	0	0	PC 12:0_14:1	0	0	PC 12:0_14:1	0	0
350	-779.5	281.2	dPS 17:0_18:1	0.611528	PC 12:0_14:1	0	0	PC 12:0_14:1	0	0	PC 12:0_14:1	0	0	PC 12:0_14:1	0	0	PC 12:0_14:1	0	0
351	-779.5	269.2	dPS 17:0_18:1_	0.611528	PC 12:0_14:1	0	0	PC 12:0_14:1	0	0	PC 12:0_14:1	0	0	PC 12:0_14:1	0	0	PC 12:0_14:1	0	0
352	-780.5	329.2	PS 14:0_22:5	0.604892	PS 14:0_22:6	1	0.0205267	PC 12:0_14:1	0	0	PC 12:0_14:1	0	0	PC 12:0_14:1	0	0	PC 12:0_14:1	0	0
353	-780.5	301.2	PS 16:0_20:5	0.604892	PC 12:0_14:1	0	0	PC 12:0_14:1	0	0	PC 12:0_14:1	0	0	PC 12:0_14:1	0	0	PC 12:0_14:1	0	0
354	-780.5	277.2	PS 18:2_18:3	0.604892	PC 12:0_14:1	0	0	PC 12:0_14:1	0	0	PC 12:0_14:1	0	0	PC 12:0_14:1	0	0	PC 12:0_14:1	0	0
355	-780.5	279.3	PS 18:2_18:3_2	0.604892	PC 12:0_14:1	0	0	PC 12:0_14:1	0	0	PC 12:0_14:1	0	0	PC 12:0_14:1	0	0	PC 12:0_14:1	0	0
356	-780.6	269.2	PE 17:0_22:4	0.593771	PE 17:0_22:5	2	0.0352168	PC 12:0_14:1	0	0	PC 12:0_14:1	0	0	PC 12:0_14:1	0	0	PC 12:0_14:1	0	0
357	-780.6	331.3	PE O-18:0/22:4	0.588287	PE P-18:0/22:4	2	0.027476	PE O-18:0/22:5	1	0.0200074	PC 12:0_14:1	0	0	PC 12:0_14:1	0	0	PC 12:0_14:1	0	0
358	-780.6	335.3	PE P-18:1/22:2	0.588287	PC 12:0_14:1	0	0	PC 12:0_14:1	0	0	PC 12:0_14:1	0	0	PC 12:0_14:1	0	0	PC 12:0_14:1	0	0
359	-781.5	327.2	dPE 17:0_22:6	0.594573	PC 12:0_14:1	0	0	PC 12:0_14:1	0	0	PC 12:0_14:1	0	0	PC 12:0_14:1	0	0	PC 12:0_14:1	0	0
360	-781.5	269.2	dPE 17:0_22:6_	0.594573	PE 17:0_22:4	4	0.185947	PC 12:0_14:1	0	0	PC 12:0_14:1	0	0	PC 12:0_14:1	0	0	PC 12:0_14:1	0	0
361	-781.5	241.2	PG 15:0_22:5	0.600165	PG 15:0_22:6	2	0.0395035	PC 12:0_14:1	0	0	PC 12:0_14:1	0	0	PC 12:0_14:1	0	0	PC 12:0_14:1	0	0
362	-781.5	227.2	PI 14:0_16:0	0.622847	PC 12:0_14:1	0	0	PC 12:0_14:1	0	0	PC 12:0_14:1	0	0	PC 12:0_14:1	0	0	PC 12:0_14:1	0	0
363	-781.6	225.2	dPC 17:0_14:1	0.611344	PC 12:0_14:1	0	0	PC 12:0_14:1	0	0	PC 12:0_14:1	0	0	PC 12:0_14:1	0	0	PC 12:0_14:1	0	0
364	-781.6	269.2	dPC 17:0_14:1_	0.611344	PC 12:0_14:1	0	0	PC 12:0_14:1	0	0	PC 12:0_14:1	0	0	PC 12:0_14:1	0	0	PC 12:0_14:1	0	0
365	-782.5	301.2	PC 12:0_20:5	0.60471	PC 12:0_14:1	0	0	PC 12:0_14:1	0	0	PC 12:0_14:1	0	0	PC 12:0_14:1	0	0	PC 12:0_14:1	0	0
366	-782.5	331.3	PS 14:0_22:4	0.60471	PS 14:0_22:5	1	0.0205659	PC 12:0_14:1	0	0	PC 12:0_14:1	0	0	PC 12:0_14:1	0	0	PC 12:0_14:1	0	0
367	-782.5	303.2	PS 16:0_20:4	0.60471	PS 16:0_20:5	1	0.0173384	PC 12:0_14:1	0	0	PC 12:0_14:1	0	0	PC 12:0_14:1	0	0	PC 12:0_14:1	0	0
368	-782.5	277.2	PS 18:1_18:3	0.60471	PS 18:2_18:3	2	0.0325033	PC 12:0_14:1	0	0	PC 12:0_14:1	0	0	PC 12:0_14:1	0	0	PC 12:0_14:1	0	0
369	-782.5	279.2	PS 18:2_18:2	0.60471	PS 18:2_18:3	1	0.0145009	PS 18:2_18:3_2	2	0.0324526	PC 12:0_14:1	0	0	PC 12:0_14:1	0	0	PC 12:0_14:1	0	0
370	-782.6	335.3	PE P-18:0/22:2	0.588111	PE P-18:1/22:2	2	0.0274204	PC 12:0_14:1	0	0	PC 12:0_14:1	0	0	PC 12:0_14:1	0	0	PC 12:0_14:1	0	0
371	-782.6	337.3	PE P-18:1/22:1	0.588111	PE P-18:1/22:2	1	0.0201342	PC 12:0_14:1	0	0	PC 12:0_14:1	0	0	PC 12:0_14:1	0	0	PC 12:0_14:1	0	0
372	-783.5	241.2	PG 15:0_22:4	0.599985	PG 15:0_22:5	2	0.0395495	PC 12:0_14:1	0	0	PC 12:0_14:1	0	0	PC 12:0_14:1	0	0	PC 12:0_14:1	0	0
373	-783.5	269.3	PG 17:0_20:4	0.599985	PC 12:0_14:1	0	0	PC 12:0_14:1	0	0	PC 12:0_14:1	0	0	PC 12:0_14:1	0	0	PC 12:0_14:1	0	0
374	-784.5	303.2	PC 12:0_20:4	0.604529	PC 12:0_20:5	1	0.0173332	PC 12:0_14:1	0	0	PC 12:0_14:1	0	0	PC 12:0_14:1	0	0	PC 12:0_14:1	0	0
375	-784.5	275.2	PC 14:0_18:4	0.604529	PC 12:0_14:1	0	0	PC 12:0_14:1	0	0	PC 12:0_14:1	0	0	PC 12:0_14:1	0	0	PC 12:0_14:1	0	0
376	-784.5	305.2	PS 16:0_20:3	0.604529	PS 16:0_20:4	1	0.0173745	PC 12:0_14:1	0	0	PC 12:0_14:1	0	0	PC 12:0_14:1	0	0	PC 12:0_14:1	0	0
377	-784.5	277.2	PS 18:0_18:3	0.604529	PS 18:1_18:3	2	0.0325444	PC 12:0_14:1	0	0	PC 12:0_14:1	0	0	PC 12:0_14:1	0	0	PC 12:0_14:1	0	0
378	-784.5	279.2	PS 18:1_18:2	0.604529	PS 18:2_18:2	2	0.0324936	PS 18:1_18:3	1	0.0144966	PC 12:0_14:1	0	0	PC 12:0_14:1	0	0	PC 12:0_14:1	0	0
379	-784.5	281.3	PS 18:1_18:2_2	0.604529	PS 18:2_18:2	1	0.0145339	PC 12:0_14:1	0	0	PC 12:0_14:1	0	0	PC 12:0_14:1	0	0	PC 12:0_14:1	0	0
380	-784.6	269.2	PE 17:0_22:2	0.593415	PC 12:0_14:1	0	0	PC 12:0_14:1	0	0	PC 12:0_14:1	0	0	PC 12:0_14:1	0	0	PC 12:0_14:1	0	0
381	-784.6	335.3	PE O-18:0/22:2	0.587934	PE P-18:0/22:2	2	0.0274595	PC 12:0_14:1	0	0	PC 12:0_14:1	0	0	PC 12:0_14:1	0	0	PC 12:0_14:1	0	0
382	-784.6	337.3	PE P-18:0/22:1	0.587934	PE P-18:1/22:1	2	0.0274122	PE P-18:0/22:2	1	0.0201282	PC 12:0_14:1	0	0	PC 12:0_14:1	0	0	PC 12:0_14:1	0	0
383	-785.5	269.3	PG 17:0_20:3	0.599805	PG 17:0_20:4	2	0.0354193	PC 12:0_14:1	0	0	PC 12:0_14:1	0	0	PC 12:0_14:1	0	0	PC 12:0_14:1	0	0
384	-785.6	331.2	dPE 17:0_22:4	0.594216	PC 12:0_14:1	0	0	PC 12:0_14:1	0	0	PC 12:0_14:1	0	0	PC 12:0_14:1	0	0	PC 12:0_14:1	0	0
385	-785.6	269.2	dPE 17:0_22:4_	0.594216	PE 17:0_22:2	4	0.186192	PC 12:0_14:1	0	0	PC 12:0_14:1	0	0	PC 12:0_14:1	0	0	PC 12:0_14:1	0	0
386	-786.5	305.2	PC 12:0_20:3	0.604348	PC 12:0_20:4	1	0.0173693	PC 12:0_14:1	0	0	PC 12:0_14:1	0	0	PC 12:0_14:1	0	0	PC 12:0_14:1	0	0
387	-786.5	277.2	PC 14:0_18:3	0.604348	PC 14:0_18:4	1	0.014455	PC 12:0_14:1	0	0	PC 12:0_14:1	0	0	PC 12:0_14:1	0	0	PC 12:0_14:1	0	0
388	-786.5	225.2	PC 14:1_18:2	0.604348	PC 12:0_14:1	0	0	PC 12:0_14:1	0	0	PC 12:0_14:1	0	0	PC 12:0_14:1	0	0	PC 12:0_14:1	0	0
389	-786.5	327.2	PE 18:2_22:6	0.587768	PC 12:0_14:1	0	0	PC 12:0_14:1	0	0	PC 12:0_14:1	0	0	PC 12:0_14:1	0	0	PC 12:0_14:1	0	0
390	-786.5	307.3	PS 16:0_20:2	0.604348	PS 16:0_20:3	1	0.0174106	PC 12:0_14:1	0	0	PC 12:0_14:1	0	0	PC 12:0_14:1	0	0	PC 12:0_14:1	0	0
391	-786.5	279.2	PS 18:0_18:2	0.604348	PS 18:0_18:3	1	0.0144922	PS 18:1_18:2	2	0.0325346	PC 12:0_14:1	0	0	PC 12:0_14:1	0	0	PC 12:0_14:1	0	0
392	-786.5	281.2	PS 18:1_18:1	0.604348	PS 18:1_18:2_2	2	0.0324838	PS 18:1_18:2	1	0.0145295	PC 12:0_14:1	0	0	PC 12:0_14:1	0	0	PC 12:0_14:1	0	0
393	-786.5	279.1	PC 14:1_18:2_2	0.604348	PC 12:0_14:1	0	0	PC 12:0_14:1	0	0	PC 12:0_14:1	0	0	PC 12:0_14:1	0	0	PC 12:0_14:1	0	0
394	-786.6	269.2	PE 17:0_22:1	0.593237	PE 17:0_22:2	2	0.0353524	dPE 17:0_22:4_	4	0.185641	PC 12:0_14:1	0	0	PC 12:0_14:1	0	0	PC 12:0_14:1	0	0
395	-786.6	337.3	PE O-18:0/22:1	0.587758	PE P-18:0/22:1	2	0.0274513	PE O-18:0/22:2	1	0.0201221	PC 12:0_14:1	0	0	PC 12:0_14:1	0	0	PC 12:0_14:1	0	0
396	-787.5	241.2	PG 15:0_22:2	0.599625	PC 12:0_14:1	0	0	PC 12:0_14:1	0	0	PC 12:0_14:1	0	0	PC 12:0_14:1	0	0	PC 12:0_14:1	0	0
397	-787.5	269.3	PG 17:0_20:2	0.599625	PG 17:0_20:3	2	0.0354624	PC 12:0_14:1	0	0	PC 12:0_14:1	0	0	PC 12:0_14:1	0	0	PC 12:0_14:1	0	0
398	-788.5	307.3	PC 12:0_20:2	0.604166	PC 12:0_20:3	1	0.0174054	PC 12:0_14:1	0	0	PC 12:0_14:1	0	0	PC 12:0_14:1	0	0	PC 12:0_14:1	0	0
399	-788.5	279.2	PC 14:0_18:2	0.604166	PC 14:1_18:2_2	2	0.0325757	PC 14:0_18:3	1	0.0144879	PC 12:0_14:1	0	0	PC 12:0_14:1	0	0	PC 12:0_14:1	0	0
400	-788.5	225.2	PC 14:1_18:1	0.604166	PC 14:1_18:2	2	0.0407447	PC 12:0_14:1	0	0	PC 12:0_14:1	0	0	PC 12:0_14:1	0	0	PC 12:0_14:1	0	0
401	-788.5	327.2	PE 18:1_22:6	0.587592	PE 18:2_22:6	2	0.0273489	PC 12:0_14:1	0	0	PC 12:0_14:1	0	0	PC 12:0_14:1	0	0	PC 12:0_14:1	0	0
402	-788.5	329.2	PE 18:2_22:5	0.587592	PE 18:2_22:6	1	0.0199396	PC 12:0_14:1	0	0	PC 12:0_14:1	0	0	PC 12:0_14:1	0	0	PC 12:0_14:1	0	0
403	-788.5	309.3	PS 16:0_20:1	0.604166	PS 16:0_20:2	1	0.0174468	PC 12:0_14:1	0	0	PC 12:0_14:1	0	0	PC 12:0_14:1	0	0	PC 12:0_14:1	0	0
404	-788.5	281.2	PS 18:0_18:1	0.604166	PS 18:0_18:2	1	0.0145251	PS 18:1_18:1	2	0.0325249	PC 12:0_14:1	0	0	PC 12:0_14:1	0	0	PC 12:0_14:1	0	0
405	-788.5	253.2	PS 16:1_20:0	0.604166	PC 12:0_14:1	0	0	PC 12:0_14:1	0	0	PC 12:0_14:1	0	0	PC 12:0_14:1	0	0	PC 12:0_14:1	0	0
406	-788.5	281.1	PC 14:1_18:1_2	0.604166	PC 14:1_18:2_2	1	0.0145251	PC 12:0_14:1	0	0	PC 12:0_14:1	0	0	PC 12:0_14:1	0	0	PC 12:0_14:1	0	0
407	-788.5	283.3	PS 18:0_18:1_2	0.604166	PS 18:1_18:1	1	0.0145624	PC 12:0_14:1	0	0	PC 12:0_14:1	0	0	PC 12:0_14:1	0	0	PC 12:0_14:1	0	0
408	-789.6	241.2	PG 15:0_22:1	0.599446	PG 15:0_22:2	2	0.0396875	PC 12:0_14:1	0	0	PC 12:0_14:1	0	0	PC 12:0_14:1	0	0	PC 12:0_14:1	0	0
409	-789.6	269.3	PG 17:0_20:1	0.599446	PG 17:0_20:2	2	0.0355056	PC 12:0_14:1	0	0	PC 12:0_14:1	0	0	PC 12:0_14:1	0	0	PC 12:0_14:1	0	0
410	-790.5	327.2	PE 18:0_22:6	0.587415	PE 18:1_22:6	2	0.027388	PC 12:0_14:1	0	0	PC 12:0_14:1	0	0	PC 12:0_14:1	0	0	PC 12:0_14:1	0	0
411	-790.5	329.2	PE 18:1_22:5	0.587415	PE 18:1_22:6	1	0.0199336	PE 18:2_22:5	2	0.0273407	PC 12:0_14:1	0	0	PC 12:0_14:1	0	0	PC 12:0_14:1	0	0
412	-790.5	331.3	PE 18:2_22:4	0.587415	PE 18:2_22:5	1	0.0199778	PC 12:0_14:1	0	0	PC 12:0_14:1	0	0	PC 12:0_14:1	0	0	PC 12:0_14:1	0	0
413	-790.5	305.2	dPG 17:0_20:3	0.600255	PC 12:0_14:1	0	0	PC 12:0_14:1	0	0	PC 12:0_14:1	0	0	PC 12:0_14:1	0	0	PC 12:0_14:1	0	0
414	-790.5	269.2	dPG 17:0_20:3_	0.600255	PG 17:0_20:1	4	0.179582	PC 12:0_14:1	0	0	PC 12:0_14:1	0	0	PC 12:0_14:1	0	0	PC 12:0_14:1	0	0
415	-790.6	309.3	PC 12:0_20:1	0.603985	PC 12:0_20:2	1	0.0174416	PC 12:0_14:1	0	0	PC 12:0_14:1	0	0	PC 12:0_14:1	0	0	PC 12:0_14:1	0	0
416	-790.6	281.2	PC 14:0_18:1	0.603985	PC 14:0_18:2	1	0.0145208	PC 14:1_18:1_2	2	0.0325659	PC 12:0_14:1	0	0	PC 12:0_14:1	0	0	PC 12:0_14:1	0	0
417	-790.6	225.2	PC 14:1_18:0	0.603985	PC 14:1_18:1	2	0.0407916	PC 12:0_14:1	0	0	PC 12:0_14:1	0	0	PC 12:0_14:1	0	0	PC 12:0_14:1	0	0
418	-790.6	253.2	PC 16:0_16:1	0.603985	PC 12:0_14:1	0	0	PC 12:0_14:1	0	0	PC 12:0_14:1	0	0	PC 12:0_14:1	0	0	PC 12:0_14:1	0	0
419	-790.6	283.3	PS 18:0_18:0	0.603985	PS 18:0_18:1_2	2	0.0325151	PS 18:0_18:1	1	0.0145581	PC 12:0_14:1	0	0	PC 12:0_14:1	0	0	PC 12:0_14:1	0	0
420	-790.6	227.2	PC 14:0_18:1_2	0.603985	PC 14:1_18:1	1	0.00965411	PC 12:0_14:1	0	0	PC 12:0_14:1	0	0	PC 12:0_14:1	0	0	PC 12:0_14:1	0	0
421	-790.6	255.2	PC 16:0_16:1_2	0.603985	PC 12:0_14:1	0	0	PC 12:0_14:1	0	0	PC 12:0_14:1	0	0	PC 12:0_14:1	0	0	PC 12:0_14:1	0	0
422	-791.5	301.2	PG 18:2_20:5	0.593742	PC 12:0_14:1	0	0	PC 12:0_14:1	0	0	PC 12:0_14:1	0	0	PC 12:0_14:1	0	0	PC 12:0_14:1	0	0
423	-791.6	241.2	PG 15:0_22:0	0.599266	PG 15:0_22:1	2	0.0397335	PC 12:0_14:1	0	0	PC 12:0_14:1	0	0	PC 12:0_14:1	0	0	PC 12:0_14:1	0	0
424	-791.6	269.3	PG 17:0_20:0	0.599266	PG 17:0_20:1	2	0.0355488	dPG 17:0_20:3_	4	0.179014	PC 12:0_14:1	0	0	PC 12:0_14:1	0	0	PC 12:0_14:1	0	0
425	-792.5	241.2	PS 15:0_22:6	0.598238	PC 12:0_14:1	0	0	PC 12:0_14:1	0	0	PC 12:0_14:1	0	0	PC 12:0_14:1	0	0	PC 12:0_14:1	0	0
426	-792.6	227.2	PC 14:0_18:0	0.603804	PC 14:0_18:1_2	2	0.0407793	PC 14:1_18:0	1	0.00965122	PC 12:0_14:1	0	0	PC 12:0_14:1	0	0	PC 12:0_14:1	0	0
427	-792.6	255.2	PC 16:0_16:0	0.603804	PC 16:0_16:1_2	2	0.0365101	PC 16:0_16:1	1	0.0119449	PC 12:0_14:1	0	0	PC 12:0_14:1	0	0	PC 12:0_14:1	0	0
428	-792.6	329.2	PE 18:0_22:5	0.587239	PE 18:1_22:5	2	0.0273798	PE 18:0_22:6	1	0.0199277	PC 12:0_14:1	0	0	PC 12:0_14:1	0	0	PC 12:0_14:1	0	0
429	-792.6	331.3	PE 18:1_22:4	0.587239	PE 18:1_22:5	1	0.0199718	PE 18:2_22:4	2	0.0273325	PC 12:0_14:1	0	0	PC 12:0_14:1	0	0	PC 12:0_14:1	0	0
430	-793.5	327.2	PG 16:0_22:6	0.593564	PC 12:0_14:1	0	0	PC 12:0_14:1	0	0	PC 12:0_14:1	0	0	PC 12:0_14:1	0	0	PC 12:0_14:1	0	0
431	-793.5	301.2	PG 18:1_20:5	0.593564	PG 18:2_20:5	2	0.0313262	PC 12:0_14:1	0	0	PC 12:0_14:1	0	0	PC 12:0_14:1	0	0	PC 12:0_14:1	0	0
432	-793.5	303.2	PG 18:2_20:4	0.593564	PG 18:2_20:5	1	0.0170188	PC 12:0_14:1	0	0	PC 12:0_14:1	0	0	PC 12:0_14:1	0	0	PC 12:0_14:1	0	0
433	-793.5	241.2	PI 15:0_16:1	0.615996	PC 12:0_14:1	0	0	PC 12:0_14:1	0	0	PC 12:0_14:1	0	0	PC 12:0_14:1	0	0	PC 12:0_14:1	0	0
434	-794.5	241.2	PS 15:0_22:5	0.598059	PS 15:0_22:6	2	0.040041	PC 12:0_14:1	0	0	PC 12:0_14:1	0	0	PC 12:0_14:1	0	0	PC 12:0_14:1	0	0
435	-794.6	331.3	PE 18:0_22:4	0.587063	PE 18:1_22:4	2	0.0273716	PE 18:0_22:5	1	0.0199658	PC 12:0_14:1	0	0	PC 12:0_14:1	0	0	PC 12:0_14:1	0	0
436	-794.6	335.3	PE 18:2_22:2	0.587063	PC 12:0_14:1	0	0	PC 12:0_14:1	0	0	PC 12:0_14:1	0	0	PC 12:0_14:1	0	0	PC 12:0_14:1	0	0
437	-795.5	329.2	PG 16:0_22:5	0.593386	PG 16:0_22:6	1	0.0201362	PC 12:0_14:1	0	0	PC 12:0_14:1	0	0	PC 12:0_14:1	0	0	PC 12:0_14:1	0	0
438	-795.5	301.2	PG 18:0_20:5	0.593386	PG 18:1_20:5	2	0.031366	PC 12:0_14:1	0	0	PC 12:0_14:1	0	0	PC 12:0_14:1	0	0	PC 12:0_14:1	0	0
439	-795.5	303.2	PG 18:1_20:4	0.593386	PG 18:2_20:4	2	0.0313168	PG 18:1_20:5	1	0.0170137	PC 12:0_14:1	0	0	PC 12:0_14:1	0	0	PC 12:0_14:1	0	0
440	-795.5	305.2	PG 18:2_20:3	0.593386	PG 18:2_20:4	1	0.0170542	PC 12:0_14:1	0	0	PC 12:0_14:1	0	0	PC 12:0_14:1	0	0	PC 12:0_14:1	0	0
441	-795.5	241.2	PI 15:0_16:0	0.615811	PI 15:0_16:1	2	0.0383551	PC 12:0_14:1	0	0	PC 12:0_14:1	0	0	PC 12:0_14:1	0	0	PC 12:0_14:1	0	0
442	-795.5	269.3	PI 14:0_17:0	0.615811	PC 12:0_14:1	0	0	PC 12:0_14:1	0	0	PC 12:0_14:1	0	0	PC 12:0_14:1	0	0	PC 12:0_14:1	0	0
443	-796.5	241.2	PS 15:0_22:4	0.597879	PS 15:0_22:5	2	0.0400872	PC 12:0_14:1	0	0	PC 12:0_14:1	0	0	PC 12:0_14:1	0	0	PC 12:0_14:1	0	0
444	-796.5	269.3	PS 17:0_20:4	0.597879	PC 12:0_14:1	0	0	PC 12:0_14:1	0	0	PC 12:0_14:1	0	0	PC 12:0_14:1	0	0	PC 12:0_14:1	0	0
445	-796.6	335.3	PE 18:1_22:2	0.586887	PE 18:2_22:2	2	0.0273161	PC 12:0_14:1	0	0	PC 12:0_14:1	0	0	PC 12:0_14:1	0	0	PC 12:0_14:1	0	0
446	-796.6	337.3	PE 18:2_22:1	0.586887	PE 18:2_22:2	1	0.0200923	PC 12:0_14:1	0	0	PC 12:0_14:1	0	0	PC 12:0_14:1	0	0	PC 12:0_14:1	0	0
447	-797.5	331.3	PG 16:0_22:4	0.593208	PG 16:0_22:5	1	0.0201747	PC 12:0_14:1	0	0	PC 12:0_14:1	0	0	PC 12:0_14:1	0	0	PC 12:0_14:1	0	0
448	-797.5	303.2	PG 18:0_20:4	0.593208	PG 18:0_20:5	1	0.0170086	PG 18:1_20:4	2	0.0313566	PC 12:0_14:1	0	0	PC 12:0_14:1	0	0	PC 12:0_14:1	0	0
449	-797.5	305.2	PG 18:1_20:3	0.593208	PG 18:2_20:3	2	0.0313074	PG 18:1_20:4	1	0.0170491	PC 12:0_14:1	0	0	PC 12:0_14:1	0	0	PC 12:0_14:1	0	0
450	-797.5	307.3	PG 18:2_20:2	0.593208	PG 18:2_20:3	1	0.0170897	PC 12:0_14:1	0	0	PC 12:0_14:1	0	0	PC 12:0_14:1	0	0	PC 12:0_14:1	0	0
451	-798.5	269.3	PS 17:0_20:3	0.5977	PS 17:0_20:4	2	0.0359238	PC 12:0_14:1	0	0	PC 12:0_14:1	0	0	PC 12:0_14:1	0	0	PC 12:0_14:1	0	0
452	-798.5	225.2	dPI 17:0_14:1	0.616458	PC 12:0_14:1	0	0	PC 12:0_14:1	0	0	PC 12:0_14:1	0	0	PC 12:0_14:1	0	0	PC 12:0_14:1	0	0
453	-798.5	269.2	dPI 17:0_14:1_	0.616458	PC 12:0_14:1	0	0	PC 12:0_14:1	0	0	PC 12:0_14:1	0	0	PC 12:0_14:1	0	0	PC 12:0_14:1	0	0
454	-798.6	335.3	PE 18:0_22:2	0.586711	PE 18:1_22:2	2	0.0273551	PC 12:0_14:1	0	0	PC 12:0_14:1	0	0	PC 12:0_14:1	0	0	PC 12:0_14:1	0	0
455	-798.6	337.3	PE 18:1_22:1	0.586711	PE 18:1_22:2	1	0.0200863	PE 18:2_22:1	2	0.0273079	PC 12:0_14:1	0	0	PC 12:0_14:1	0	0	PC 12:0_14:1	0	0
456	-798.6	281.3	PE 18:1_22:1_2	0.586711	PC 12:0_14:1	0	0	PC 12:0_14:1	0	0	PC 12:0_14:1	0	0	PC 12:0_14:1	0	0	PC 12:0_14:1	0	0
457	-799.5	305.2	PG 18:0_20:3	0.59303	PG 18:1_20:3	2	0.0313472	PG 18:0_20:4	1	0.017044	PC 12:0_14:1	0	0	PC 12:0_14:1	0	0	PC 12:0_14:1	0	0
458	-799.5	307.3	PG 18:1_20:2	0.59303	PG 18:1_20:3	1	0.0170846	PG 18:2_20:2	2	0.031298	PC 12:0_14:1	0	0	PC 12:0_14:1	0	0	PC 12:0_14:1	0	0
459	-799.5	309.3	PG 18:2_20:1	0.59303	PG 18:2_20:2	1	0.0171252	PC 12:0_14:1	0	0	PC 12:0_14:1	0	0	PC 12:0_14:1	0	0	PC 12:0_14:1	0	0
460	-799.5	277.2	PG 18:3_20:0	0.59303	PC 12:0_14:1	0	0	PC 12:0_14:1	0	0	PC 12:0_14:1	0	0	PC 12:0_14:1	0	0	PC 12:0_14:1	0	0
461	-799.5	279.2	PG 18:2_20:1_2	0.59303	PC 12:0_14:1	0	0	PC 12:0_14:1	0	0	PC 12:0_14:1	0	0	PC 12:0_14:1	0	0	PC 12:0_14:1	0	0
462	-800.5	241.2	PC 15:0_18:3	0.59752	PC 12:0_14:1	0	0	PC 12:0_14:1	0	0	PC 12:0_14:1	0	0	PC 12:0_14:1	0	0	PC 12:0_14:1	0	0
463	-800.5	241.2	PS 15:0_22:2	0.59752	PC 12:0_14:1	0	0	PC 12:0_14:1	0	0	PC 12:0_14:1	0	0	PC 12:0_14:1	0	0	PC 12:0_14:1	0	0
464	-800.5	269.3	PS 17:0_20:2	0.59752	PS 17:0_20:3	2	0.0359672	PC 12:0_14:1	0	0	PC 12:0_14:1	0	0	PC 12:0_14:1	0	0	PC 12:0_14:1	0	0
465	-800.6	281.2	PE 18:1_22:0	0.586535	PE 18:1_22:1_2	2	0.0350083	PC 12:0_14:1	0	0	PC 12:0_14:1	0	0	PC 12:0_14:1	0	0	PC 12:0_14:1	0	0
466	-801.6	307.3	PG 18:0_20:2	0.592852	PG 18:0_20:3	1	0.0170795	PG 18:1_20:2	2	0.0313378	PC 12:0_14:1	0	0	PC 12:0_14:1	0	0	PC 12:0_14:1	0	0
467	-801.6	309.3	PG 18:1_20:1	0.592852	PG 18:2_20:1	2	0.0312886	PG 18:1_20:2	1	0.0171201	PC 12:0_14:1	0	0	PC 12:0_14:1	0	0	PC 12:0_14:1	0	0
468	-801.6	279.2	PG 18:2_20:0	0.592852	PG 18:2_20:1_2	2	0.0351683	PG 18:3_20:0	1	0.0142166	PC 12:0_14:1	0	0	PC 12:0_14:1	0	0	PC 12:0_14:1	0	0
469	-801.6	281.3	PG 18:1_20:1_2	0.592852	PG 18:2_20:1_2	1	0.0142531	PC 12:0_14:1	0	0	PC 12:0_14:1	0	0	PC 12:0_14:1	0	0	PC 12:0_14:1	0	0
470	-802.6	241.2	PC 15:0_18:2	0.597341	PC 15:0_18:3	2	0.040226	PC 12:0_14:1	0	0	PC 12:0_14:1	0	0	PC 12:0_14:1	0	0	PC 12:0_14:1	0	0
471	-802.6	241.2	PS 15:0_22:1	0.597341	PS 15:0_22:2	2	0.040226	PC 12:0_14:1	0	0	PC 12:0_14:1	0	0	PC 12:0_14:1	0	0	PC 12:0_14:1	0	0
472	-802.6	269.3	PS 17:0_20:1	0.597341	PS 17:0_20:2	2	0.0360107	PC 12:0_14:1	0	0	PC 12:0_14:1	0	0	PC 12:0_14:1	0	0	PC 12:0_14:1	0	0
473	-803.5	305.2	dPS 17:0_20:3	0.598148	PC 12:0_14:1	0	0	PC 12:0_14:1	0	0	PC 12:0_14:1	0	0	PC 12:0_14:1	0	0	PC 12:0_14:1	0	0
474	-803.5	269.2	dPS 17:0_20:3_	0.598148	PS 17:0_20:1	4	0.181056	PC 12:0_14:1	0	0	PC 12:0_14:1	0	0	PC 12:0_14:1	0	0	PC 12:0_14:1	0	0
475	-803.5	277.2	PI 14:0_18:3	0.609402	PC 12:0_14:1	0	0	PC 12:0_14:1	0	0	PC 12:0_14:1	0	0	PC 12:0_14:1	0	0	PC 12:0_14:1	0	0
476	-803.6	309.3	PG 18:0_20:1	0.592674	PG 18:0_20:2	1	0.0171149	PG 18:1_20:1	2	0.0313284	PC 12:0_14:1	0	0	PC 12:0_14:1	0	0	PC 12:0_14:1	0	0
477	-803.6	281.2	PG 18:1_20:0	0.592674	PG 18:1_20:1_2	2	0.0351577	PG 18:2_20:0	1	0.0142488	PC 12:0_14:1	0	0	PC 12:0_14:1	0	0	PC 12:0_14:1	0	0
478	-803.6	283.3	PG 18:0_20:1_2	0.592674	PG 18:1_20:1_2	1	0.0142854	PC 12:0_14:1	0	0	PC 12:0_14:1	0	0	PC 12:0_14:1	0	0	PC 12:0_14:1	0	0
479	-804.5	301.2	PS 18:2_20:5	0.591657	PC 12:0_14:1	0	0	PC 12:0_14:1	0	0	PC 12:0_14:1	0	0	PC 12:0_14:1	0	0	PC 12:0_14:1	0	0
480	-804.6	269.2	PC 16:1_17:0	0.597162	PC 12:0_14:1	0	0	PC 12:0_14:1	0	0	PC 12:0_14:1	0	0	PC 12:0_14:1	0	0	PC 12:0_14:1	0	0
481	-804.6	241.2	PC 15:0_18:1	0.597162	PC 15:0_18:2	2	0.0402723	PC 12:0_14:1	0	0	PC 12:0_14:1	0	0	PC 12:0_14:1	0	0	PC 12:0_14:1	0	0
482	-804.6	241.2	PS 15:0_22:0	0.597162	PS 15:0_22:1	2	0.0402723	PC 12:0_14:1	0	0	PC 12:0_14:1	0	0	PC 12:0_14:1	0	0	PC 12:0_14:1	0	0
483	-804.6	269.3	PS 17:0_20:0	0.597162	PS 17:0_20:1	2	0.0360542	dPS 17:0_20:3_	4	0.180493	PC 12:0_14:1	0	0	PC 12:0_14:1	0	0	PC 12:0_14:1	0	0
484	-805.5	279.2	PI 14:0_18:2	0.60922	PI 14:0_18:3	1	0.0146091	PC 12:0_14:1	0	0	PC 12:0_14:1	0	0	PC 12:0_14:1	0	0	PC 12:0_14:1	0	0
485	-805.6	283.3	PG 18:0_20:0	0.592496	PG 18:0_20:1_2	2	0.0351472	PG 18:1_20:0	1	0.0142811	PC 12:0_14:1	0	0	PC 12:0_14:1	0	0	PC 12:0_14:1	0	0
486	-806.5	327.2	PS 16:0_22:6	0.59148	PC 12:0_14:1	0	0	PC 12:0_14:1	0	0	PC 12:0_14:1	0	0	PC 12:0_14:1	0	0	PC 12:0_14:1	0	0
487	-806.5	301.2	PS 18:1_20:5	0.59148	PS 18:2_20:5	2	0.0317922	PC 12:0_14:1	0	0	PC 12:0_14:1	0	0	PC 12:0_14:1	0	0	PC 12:0_14:1	0	0
488	-806.5	303.2	PS 18:2_20:4	0.59148	PS 18:2_20:5	1	0.0169591	PC 12:0_14:1	0	0	PC 12:0_14:1	0	0	PC 12:0_14:1	0	0	PC 12:0_14:1	0	0
489	-807.5	269.3	PG 17:0_22:6	0.586858	PC 12:0_14:1	0	0	PC 12:0_14:1	0	0	PC 12:0_14:1	0	0	PC 12:0_14:1	0	0	PC 12:0_14:1	0	0
490	-807.5	281.2	PI 14:0_18:1	0.609037	PI 14:0_18:2	1	0.0146422	PC 12:0_14:1	0	0	PC 12:0_14:1	0	0	PC 12:0_14:1	0	0	PC 12:0_14:1	0	0
491	-807.5	253.2	PI 16:0_16:1	0.609037	PC 12:0_14:1	0	0	PC 12:0_14:1	0	0	PC 12:0_14:1	0	0	PC 12:0_14:1	0	0	PC 12:0_14:1	0	0
492	-807.5	255.2	PI 16:0_16:1_2	0.609037	PC 12:0_14:1	0	0	PC 12:0_14:1	0	0	PC 12:0_14:1	0	0	PC 12:0_14:1	0	0	PC 12:0_14:1	0	0
493	-807.5	227.2	PI 14:0_18:1_2	0.609037	PC 12:0_14:1	0	0	PC 12:0_14:1	0	0	PC 12:0_14:1	0	0	PC 12:0_14:1	0	0	PC 12:0_14:1	0	0
494	-808.5	327.2	PC 12:0_22:6	0.591302	PC 12:0_14:1	0	0	PC 12:0_14:1	0	0	PC 12:0_14:1	0	0	PC 12:0_14:1	0	0	PC 12:0_14:1	0	0
495	-808.5	329.2	PS 16:0_22:5	0.591302	PS 16:0_22:6	1	0.0200655	PC 12:0_14:1	0	0	PC 12:0_14:1	0	0	PC 12:0_14:1	0	0	PC 12:0_14:1	0	0
496	-808.5	301.2	PS 18:0_20:5	0.591302	PS 18:1_20:5	2	0.0318323	PC 12:0_14:1	0	0	PC 12:0_14:1	0	0	PC 12:0_14:1	0	0	PC 12:0_14:1	0	0
497	-808.5	303.2	PS 18:1_20:4	0.591302	PS 18:2_20:4	2	0.0317826	PS 18:1_20:5	1	0.016954	PC 12:0_14:1	0	0	PC 12:0_14:1	0	0	PC 12:0_14:1	0	0
498	-808.5	305.2	PS 18:2_20:3	0.591302	PS 18:2_20:4	1	0.0169944	PC 12:0_14:1	0	0	PC 12:0_14:1	0	0	PC 12:0_14:1	0	0	PC 12:0_14:1	0	0
499	-809.5	269.3	PG 17:0_22:5	0.586682	PG 17:0_22:6	2	0.038616	PC 12:0_14:1	0	0	PC 12:0_14:1	0	0	PC 12:0_14:1	0	0	PC 12:0_14:1	0	0
500	-809.5	255.2	PI 16:0_16:0	0.608854	PI 16:0_16:1_2	2	0.0379218	PI 16:0_16:1	1	0.0120448	PC 12:0_14:1	0	0	PC 12:0_14:1	0	0	PC 12:0_14:1	0	0
501	-809.5	227.2	PI 14:0_18:0	0.608854	PI 14:0_18:1_2	2	0.0420263	PC 12:0_14:1	0	0	PC 12:0_14:1	0	0	PC 12:0_14:1	0	0	PC 12:0_14:1	0	0
502	-809.6	253.2	dPC 17:0_16:1	0.59761	PC 12:0_14:1	0	0	PC 12:0_14:1	0	0	PC 12:0_14:1	0	0	PC 12:0_14:1	0	0	PC 12:0_14:1	0	0
503	-809.6	269.2	dPC 17:0_16:1_	0.59761	PC 12:0_14:1	0	0	PC 12:0_14:1	0	0	PC 12:0_14:1	0	0	PC 12:0_14:1	0	0	PC 12:0_14:1	0	0
504	-810.5	329.2	PC 12:0_22:5	0.591125	PC 12:0_22:6	1	0.0200595	PC 12:0_14:1	0	0	PC 12:0_14:1	0	0	PC 12:0_14:1	0	0	PC 12:0_14:1	0	0
505	-810.5	301.2	PC 14:0_20:5	0.591125	PC 12:0_14:1	0	0	PC 12:0_14:1	0	0	PC 12:0_14:1	0	0	PC 12:0_14:1	0	0	PC 12:0_14:1	0	0
506	-810.5	331.3	PS 16:0_22:4	0.591125	PS 16:0_22:5	1	0.0201039	PC 12:0_14:1	0	0	PC 12:0_14:1	0	0	PC 12:0_14:1	0	0	PC 12:0_14:1	0	0
507	-810.5	303.2	PS 18:0_20:4	0.591125	PS 18:0_20:5	1	0.0169489	PS 18:1_20:4	2	0.0318228	PC 12:0_14:1	0	0	PC 12:0_14:1	0	0	PC 12:0_14:1	0	0
508	-810.5	305.2	PS 18:1_20:3	0.591125	PS 18:2_20:3	2	0.0317731	PS 18:1_20:4	1	0.0169893	PC 12:0_14:1	0	0	PC 12:0_14:1	0	0	PC 12:0_14:1	0	0
509	-810.5	307.3	PS 18:2_20:2	0.591125	PS 18:2_20:3	1	0.0170297	PC 12:0_14:1	0	0	PC 12:0_14:1	0	0	PC 12:0_14:1	0	0	PC 12:0_14:1	0	0
510	-811.5	269.3	PG 17:0_22:4	0.586506	PG 17:0_22:5	2	0.038661	PC 12:0_14:1	0	0	PC 12:0_14:1	0	0	PC 12:0_14:1	0	0	PC 12:0_14:1	0	0
511	-812.5	331.3	PC 12:0_22:4	0.590948	PC 12:0_22:5	1	0.0200979	PC 12:0_14:1	0	0	PC 12:0_14:1	0	0	PC 12:0_14:1	0	0	PC 12:0_14:1	0	0
512	-812.5	303.2	PC 14:0_20:4	0.590948	PC 14:0_20:5	1	0.0169438	PC 12:0_14:1	0	0	PC 12:0_14:1	0	0	PC 12:0_14:1	0	0	PC 12:0_14:1	0	0
513	-812.5	275.2	PC 16:0_18:4	0.590948	PC 12:0_14:1	0	0	PC 12:0_14:1	0	0	PC 12:0_14:1	0	0	PC 12:0_14:1	0	0	PC 12:0_14:1	0	0
514	-812.5	305.2	PS 18:0_20:3	0.590948	PS 18:1_20:3	2	0.0318133	PS 18:0_20:4	1	0.0169842	PC 12:0_14:1	0	0	PC 12:0_14:1	0	0	PC 12:0_14:1	0	0
515	-812.5	307.3	PS 18:1_20:2	0.590948	PS 18:1_20:3	1	0.0170246	PS 18:2_20:2	2	0.0317636	PC 12:0_14:1	0	0	PC 12:0_14:1	0	0	PC 12:0_14:1	0	0
516	-812.5	309.3	PS 18:2_20:1	0.590948	PS 18:2_20:2	1	0.0170651	PC 12:0_14:1	0	0	PC 12:0_14:1	0	0	PC 12:0_14:1	0	0	PC 12:0_14:1	0	0
517	-812.5	277.2	PS 18:3_20:0	0.590948	PC 12:0_14:1	0	0	PC 12:0_14:1	0	0	PC 12:0_14:1	0	0	PC 12:0_14:1	0	0	PC 12:0_14:1	0	0
518	-812.5	279.2	PS 18:2_20:1_2	0.590948	PC 12:0_14:1	0	0	PC 12:0_14:1	0	0	PC 12:0_14:1	0	0	PC 12:0_14:1	0	0	PC 12:0_14:1	0	0
519	-814.6	305.2	PC 14:0_20:3	0.59077	PC 14:0_20:4	1	0.0169791	PC 12:0_14:1	0	0	PC 12:0_14:1	0	0	PC 12:0_14:1	0	0	PC 12:0_14:1	0	0
520	-814.6	277.2	PC 16:0_18:3	0.59077	PC 16:0_18:4	1	0.0141303	PC 12:0_14:1	0	0	PC 12:0_14:1	0	0	PC 12:0_14:1	0	0	PC 12:0_14:1	0	0
521	-814.6	279.2	PC 16:1_18:2	0.59077	PC 12:0_14:1	0	0	PC 12:0_14:1	0	0	PC 12:0_14:1	0	0	PC 12:0_14:1	0	0	PC 12:0_14:1	0	0
522	-814.6	307.3	PS 18:0_20:2	0.59077	PS 18:0_20:3	1	0.0170195	PS 18:1_20:2	2	0.0318037	PC 12:0_14:1	0	0	PC 12:0_14:1	0	0	PC 12:0_14:1	0	0
523	-814.6	309.3	PS 18:1_20:1	0.59077	PS 18:2_20:1	2	0.0317541	PS 18:1_20:2	1	0.01706	PC 12:0_14:1	0	0	PC 12:0_14:1	0	0	PC 12:0_14:1	0	0
524	-814.6	279.2	PS 18:2_20:0	0.59077	PS 18:2_20:1_2	2	0.0356683	PS 18:3_20:0	1	0.0141667	PC 12:0_14:1	0	0	PC 12:0_14:1	0	0	PC 12:0_14:1	0	0
525	-814.6	281.3	PS 18:1_20:1_2	0.59077	PS 18:2_20:1_2	1	0.0142031	PC 12:0_14:1	0	0	PC 12:0_14:1	0	0	PC 12:0_14:1	0	0	PC 12:0_14:1	0	0
526	-815.6	269.3	PG 17:0_22:2	0.586154	PC 12:0_14:1	0	0	PC 12:0_14:1	0	0	PC 12:0_14:1	0	0	PC 12:0_14:1	0	0	PC 12:0_14:1	0	0
527	-816.5	331.3	dPG 17:0_22:4	0.586946	PC 12:0_14:1	0	0	PC 12:0_14:1	0	0	PC 12:0_14:1	0	0	PC 12:0_14:1	0	0	PC 12:0_14:1	0	0
528	-816.5	269.2	dPG 17:0_22:4_	0.586946	PG 17:0_22:2	4	0.188814	PC 12:0_14:1	0	0	PC 12:0_14:1	0	0	PC 12:0_14:1	0	0	PC 12:0_14:1	0	0
529	-816.6	335.3	PC 12:0_22:2	0.590593	PC 12:0_14:1	0	0	PC 12:0_14:1	0	0	PC 12:0_14:1	0	0	PC 12:0_14:1	0	0	PC 12:0_14:1	0	0
530	-816.6	307.3	PC 14:0_20:2	0.590593	PC 14:0_20:3	1	0.0170144	PC 12:0_14:1	0	0	PC 12:0_14:1	0	0	PC 12:0_14:1	0	0	PC 12:0_14:1	0	0
531	-816.6	279.2	PC 16:0_18:2	0.590593	PC 16:1_18:2	2	0.0357113	PC 16:0_18:3	1	0.0141624	PC 12:0_14:1	0	0	PC 12:0_14:1	0	0	PC 12:0_14:1	0	0
532	-816.6	281.2	PC 16:1_18:1	0.590593	PC 16:1_18:2	1	0.0141988	PC 12:0_14:1	0	0	PC 12:0_14:1	0	0	PC 12:0_14:1	0	0	PC 12:0_14:1	0	0
533	-816.6	309.3	PS 18:0_20:1	0.590593	PS 18:0_20:2	1	0.0170548	PS 18:1_20:1	2	0.0317942	PC 12:0_14:1	0	0	PC 12:0_14:1	0	0	PC 12:0_14:1	0	0
534	-816.6	281.2	PS 18:1_20:0	0.590593	PS 18:1_20:1_2	2	0.0356576	PS 18:2_20:0	1	0.0141988	PC 12:0_14:1	0	0	PC 12:0_14:1	0	0	PC 12:0_14:1	0	0
535	-816.6	253.2	PC 16:1_18:1_2	0.590593	PC 12:0_14:1	0	0	PC 12:0_14:1	0	0	PC 12:0_14:1	0	0	PC 12:0_14:1	0	0	PC 12:0_14:1	0	0
536	-816.6	283.3	PS 18:0_20:1_2	0.590593	PS 18:1_20:1_2	1	0.0142353	PC 12:0_14:1	0	0	PC 12:0_14:1	0	0	PC 12:0_14:1	0	0	PC 12:0_14:1	0	0
537	-817.5	327.2	PG 18:2_22:6	0.580577	PC 12:0_14:1	0	0	PC 12:0_14:1	0	0	PC 12:0_14:1	0	0	PC 12:0_14:1	0	0	PC 12:0_14:1	0	0
538	-817.6	269.3	PG 17:0_22:1	0.585979	PG 17:0_22:2	2	0.0387959	dPG 17:0_22:4_	4	0.188277	PC 12:0_14:1	0	0	PC 12:0_14:1	0	0	PC 12:0_14:1	0	0
539	-818.6	253.2	PC 16:1_18:0	0.590416	PC 16:1_18:1_2	2	0.0398751	PC 12:0_14:1	0	0	PC 12:0_14:1	0	0	PC 12:0_14:1	0	0	PC 12:0_14:1	0	0
540	-818.6	225.2	PC 14:1_20:0	0.590416	PC 12:0_14:1	0	0	PC 12:0_14:1	0	0	PC 12:0_14:1	0	0	PC 12:0_14:1	0	0	PC 12:0_14:1	0	0
541	-818.6	309.3	PC 14:0_20:1	0.590416	PC 14:0_20:2	1	0.0170497	PC 12:0_14:1	0	0	PC 12:0_14:1	0	0	PC 12:0_14:1	0	0	PC 12:0_14:1	0	0
542	-818.6	281.2	PC 16:0_18:1	0.590416	PC 16:0_18:2	1	0.0141946	PC 16:1_18:1	2	0.0357006	PC 12:0_14:1	0	0	PC 12:0_14:1	0	0	PC 12:0_14:1	0	0
543	-818.6	283.3	PS 18:0_20:0	0.590416	PS 18:1_20:0	1	0.014231	PS 18:0_20:1_2	2	0.0356469	PC 12:0_14:1	0	0	PC 12:0_14:1	0	0	PC 12:0_14:1	0	0
544	-818.6	283.2	PC 16:1_18:0_2	0.590416	PC 16:1_18:1	1	0.014231	PC 12:0_14:1	0	0	PC 12:0_14:1	0	0	PC 12:0_14:1	0	0	PC 12:0_14:1	0	0
545	-819.5	327.2	PG 18:1_22:6	0.580403	PG 18:2_22:6	2	0.0306316	PC 12:0_14:1	0	0	PC 12:0_14:1	0	0	PC 12:0_14:1	0	0	PC 12:0_14:1	0	0
546	-819.5	329.2	PG 18:2_22:5	0.580403	PG 18:2_22:6	1	0.0196957	PC 12:0_14:1	0	0	PC 12:0_14:1	0	0	PC 12:0_14:1	0	0	PC 12:0_14:1	0	0
547	-819.5	241.2	PI 15:0_18:2	0.602337	PC 12:0_14:1	0	0	PC 12:0_14:1	0	0	PC 12:0_14:1	0	0	PC 12:0_14:1	0	0	PC 12:0_14:1	0	0
548	-819.6	269.3	PG 17:0_22:0	0.585803	PG 17:0_22:1	2	0.0388409	PC 12:0_14:1	0	0	PC 12:0_14:1	0	0	PC 12:0_14:1	0	0	PC 12:0_14:1	0	0
549	-820.5	269.3	PS 17:0_22:6	0.584798	PC 12:0_14:1	0	0	PC 12:0_14:1	0	0	PC 12:0_14:1	0	0	PC 12:0_14:1	0	0	PC 12:0_14:1	0	0
550	-820.6	283.3	PC 16:0_18:0	0.590239	PC 16:0_18:1	1	0.0142267	PC 16:1_18:0_2	2	0.0356899	PC 12:0_14:1	0	0	PC 12:0_14:1	0	0	PC 12:0_14:1	0	0
551	-821.5	327.2	PG 18:0_22:6	0.580229	PG 18:1_22:6	2	0.0306706	PC 12:0_14:1	0	0	PC 12:0_14:1	0	0	PC 12:0_14:1	0	0	PC 12:0_14:1	0	0
552	-821.5	329.2	PG 18:1_22:5	0.580229	PG 18:1_22:6	1	0.0196898	PG 18:2_22:5	2	0.0306224	PC 12:0_14:1	0	0	PC 12:0_14:1	0	0	PC 12:0_14:1	0	0
553	-821.5	331.3	PG 18:2_22:4	0.580229	PG 18:2_22:5	1	0.0197333	PC 12:0_14:1	0	0	PC 12:0_14:1	0	0	PC 12:0_14:1	0	0	PC 12:0_14:1	0	0
554	-821.5	241.2	PI 15:0_18:1	0.602157	PI 15:0_18:2	2	0.0415077	PC 12:0_14:1	0	0	PC 12:0_14:1	0	0	PC 12:0_14:1	0	0	PC 12:0_14:1	0	0
555	-821.5	269.3	PI 16:1_17:0	0.602157	PC 12:0_14:1	0	0	PC 12:0_14:1	0	0	PC 12:0_14:1	0	0	PC 12:0_14:1	0	0	PC 12:0_14:1	0	0
556	-822.5	269.3	PS 17:0_22:5	0.584623	PS 17:0_22:6	2	0.0391414	PC 12:0_14:1	0	0	PC 12:0_14:1	0	0	PC 12:0_14:1	0	0	PC 12:0_14:1	0	0
557	-823.5	329.2	PG 18:0_22:5	0.580055	PG 18:0_22:6	1	0.0196839	PG 18:1_22:5	2	0.0306614	PC 12:0_14:1	0	0	PC 12:0_14:1	0	0	PC 12:0_14:1	0	0
558	-823.5	331.3	PG 18:1_22:4	0.580055	PG 18:1_22:5	1	0.0197274	PG 18:2_22:4	2	0.0306132	PC 12:0_14:1	0	0	PC 12:0_14:1	0	0	PC 12:0_14:1	0	0
559	-823.5	301.2	PG 20:0_20:5	0.580055	PC 12:0_14:1	0	0	PC 12:0_14:1	0	0	PC 12:0_14:1	0	0	PC 12:0_14:1	0	0	PC 12:0_14:1	0	0
560	-823.5	241.2	PI 15:0_18:0	0.601976	PI 15:0_18:1	2	0.0415516	PC 12:0_14:1	0	0	PC 12:0_14:1	0	0	PC 12:0_14:1	0	0	PC 12:0_14:1	0	0
561	-823.5	269.3	PI 16:0_17:0	0.601976	PI 16:1_17:0	2	0.0374934	PC 12:0_14:1	0	0	PC 12:0_14:1	0	0	PC 12:0_14:1	0	0	PC 12:0_14:1	0	0
562	-824.5	241.2	PC 15:0_20:5	0.584447	PC 12:0_14:1	0	0	PC 12:0_14:1	0	0	PC 12:0_14:1	0	0	PC 12:0_14:1	0	0	PC 12:0_14:1	0	0
563	-824.5	269.3	PS 17:0_22:4	0.584447	PS 17:0_22:5	2	0.0391866	PC 12:0_14:1	0	0	PC 12:0_14:1	0	0	PC 12:0_14:1	0	0	PC 12:0_14:1	0	0
564	-825.6	331.3	PG 18:0_22:4	0.579881	PG 18:0_22:5	1	0.0197215	PG 18:1_22:4	2	0.0306522	PC 12:0_14:1	0	0	PC 12:0_14:1	0	0	PC 12:0_14:1	0	0
565	-825.6	303.2	PG 20:0_20:4	0.579881	PG 20:0_20:5	1	0.0166265	PC 12:0_14:1	0	0	PC 12:0_14:1	0	0	PC 12:0_14:1	0	0	PC 12:0_14:1	0	0
566	-826.5	253.2	dPI 17:0_16:1	0.602609	PC 12:0_14:1	0	0	PC 12:0_14:1	0	0	PC 12:0_14:1	0	0	PC 12:0_14:1	0	0	PC 12:0_14:1	0	0
567	-826.5	269.2	dPI 17:0_16:1_	0.602609	PC 12:0_14:1	0	0	PC 12:0_14:1	0	0	PC 12:0_14:1	0	0	PC 12:0_14:1	0	0	PC 12:0_14:1	0	0
568	-826.6	241.2	PC 15:0_20:4	0.584272	PC 15:0_20:5	2	0.0436519	PC 12:0_14:1	0	0	PC 12:0_14:1	0	0	PC 12:0_14:1	0	0	PC 12:0_14:1	0	0
569	-827.5	301.2	PI 14:0_20:5	0.596069	PC 12:0_14:1	0	0	PC 12:0_14:1	0	0	PC 12:0_14:1	0	0	PC 12:0_14:1	0	0	PC 12:0_14:1	0	0
570	-827.6	305.2	PG 20:0_20:3	0.579707	PG 20:0_20:4	1	0.0166611	PC 12:0_14:1	0	0	PC 12:0_14:1	0	0	PC 12:0_14:1	0	0	PC 12:0_14:1	0	0
571	-828.5	269.2	PC 17:0_18:3	0.584097	PC 12:0_14:1	0	0	PC 12:0_14:1	0	0	PC 12:0_14:1	0	0	PC 12:0_14:1	0	0	PC 12:0_14:1	0	0
572	-828.6	241.2	PC 15:0_20:3	0.584097	PC 15:0_20:4	2	0.0436998	PC 12:0_14:1	0	0	PC 12:0_14:1	0	0	PC 12:0_14:1	0	0	PC 12:0_14:1	0	0
573	-828.6	269.3	PS 17:0_22:2	0.584097	PC 12:0_14:1	0	0	PC 12:0_14:1	0	0	PC 12:0_14:1	0	0	PC 12:0_14:1	0	0	PC 12:0_14:1	0	0
574	-829.5	331.3	dPS 17:0_22:4	0.584886	PC 12:0_14:1	0	0	PC 12:0_14:1	0	0	PC 12:0_14:1	0	0	PC 12:0_14:1	0	0	PC 12:0_14:1	0	0
575	-829.5	269.2	dPS 17:0_22:4_	0.584886	PS 17:0_22:2	4	0.19021	PC 12:0_14:1	0	0	PC 12:0_14:1	0	0	PC 12:0_14:1	0	0	PC 12:0_14:1	0	0
576	-829.5	303.2	PI 14:0_20:4	0.59589	PI 14:0_20:5	1	0.0170855	PC 12:0_14:1	0	0	PC 12:0_14:1	0	0	PC 12:0_14:1	0	0	PC 12:0_14:1	0	0
577	-829.6	307.3	PG 20:0_20:2	0.579533	PG 20:0_20:3	1	0.0166957	PC 12:0_14:1	0	0	PC 12:0_14:1	0	0	PC 12:0_14:1	0	0	PC 12:0_14:1	0	0
578	-830.5	327.2	PS 18:2_22:6	0.578539	PC 12:0_14:1	0	0	PC 12:0_14:1	0	0	PC 12:0_14:1	0	0	PC 12:0_14:1	0	0	PC 12:0_14:1	0	0
579	-830.6	269.2	PC 17:0_18:2	0.583922	PC 17:0_18:3	2	0.0393223	PC 12:0_14:1	0	0	PC 12:0_14:1	0	0	PC 12:0_14:1	0	0	PC 12:0_14:1	0	0
580	-830.6	269.3	PS 17:0_22:1	0.583922	PS 17:0_22:2	2	0.0393223	dPS 17:0_22:4_	4	0.189677	PC 12:0_14:1	0	0	PC 12:0_14:1	0	0	PC 12:0_14:1	0	0
581	-831.5	305.2	PI 14:0_20:3	0.595712	PI 14:0_20:4	1	0.0171211	PC 12:0_14:1	0	0	PC 12:0_14:1	0	0	PC 12:0_14:1	0	0	PC 12:0_14:1	0	0
582	-831.5	277.2	PI 16:0_18:3	0.595712	PC 12:0_14:1	0	0	PC 12:0_14:1	0	0	PC 12:0_14:1	0	0	PC 12:0_14:1	0	0	PC 12:0_14:1	0	0
583	-831.5	279.2	PI 16:1_18:2	0.595712	PC 12:0_14:1	0	0	PC 12:0_14:1	0	0	PC 12:0_14:1	0	0	PC 12:0_14:1	0	0	PC 12:0_14:1	0	0
584	-831.6	309.3	PG 20:0_20:1	0.579359	PG 20:0_20:2	1	0.0167304	PC 12:0_14:1	0	0	PC 12:0_14:1	0	0	PC 12:0_14:1	0	0	PC 12:0_14:1	0	0
585	-832.5	327.2	PS 18:1_22:6	0.578365	PS 18:2_22:6	2	0.0310873	PC 12:0_14:1	0	0	PC 12:0_14:1	0	0	PC 12:0_14:1	0	0	PC 12:0_14:1	0	0
586	-832.5	329.2	PS 18:2_22:5	0.578365	PS 18:2_22:6	1	0.0196265	PC 12:0_14:1	0	0	PC 12:0_14:1	0	0	PC 12:0_14:1	0	0	PC 12:0_14:1	0	0
587	-832.6	269.2	PC 17:0_18:1	0.583746	PC 17:0_18:2	2	0.0393676	PC 12:0_14:1	0	0	PC 12:0_14:1	0	0	PC 12:0_14:1	0	0	PC 12:0_14:1	0	0
588	-832.6	269.3	PS 17:0_22:0	0.583746	PS 17:0_22:1	2	0.0393676	PC 12:0_14:1	0	0	PC 12:0_14:1	0	0	PC 12:0_14:1	0	0	PC 12:0_14:1	0	0
589	-833.5	307.3	PI 14:0_20:2	0.595533	PI 14:0_20:3	1	0.0171567	PC 12:0_14:1	0	0	PC 12:0_14:1	0	0	PC 12:0_14:1	0	0	PC 12:0_14:1	0	0
590	-833.5	279.2	PI 16:0_18:2	0.595533	PI 16:0_18:3	1	0.0142809	PI 16:1_18:2	2	0.0370921	PC 12:0_14:1	0	0	PC 12:0_14:1	0	0	PC 12:0_14:1	0	0
591	-833.5	281.2	PI 16:1_18:1	0.595533	PI 16:1_18:2	1	0.0143176	PC 12:0_14:1	0	0	PC 12:0_14:1	0	0	PC 12:0_14:1	0	0	PC 12:0_14:1	0	0
592	-833.5	253.2	PI 16:1_18:1_2	0.595533	PC 12:0_14:1	0	0	PC 12:0_14:1	0	0	PC 12:0_14:1	0	0	PC 12:0_14:1	0	0	PC 12:0_14:1	0	0
593	-834.5	327.2	PS 18:0_22:6	0.578192	PS 18:1_22:6	2	0.0311265	PC 12:0_14:1	0	0	PC 12:0_14:1	0	0	PC 12:0_14:1	0	0	PC 12:0_14:1	0	0
594	-834.5	329.2	PS 18:1_22:5	0.578192	PS 18:2_22:5	2	0.031078	PS 18:1_22:6	1	0.0196206	PC 12:0_14:1	0	0	PC 12:0_14:1	0	0	PC 12:0_14:1	0	0
595	-834.5	331.3	PS 18:2_22:4	0.578192	PS 18:2_22:5	1	0.0196641	PC 12:0_14:1	0	0	PC 12:0_14:1	0	0	PC 12:0_14:1	0	0	PC 12:0_14:1	0	0
596	-834.6	269.2	PC 17:0_18:0	0.583571	PC 17:0_18:1	2	0.0394129	PC 12:0_14:1	0	0	PC 12:0_14:1	0	0	PC 12:0_14:1	0	0	PC 12:0_14:1	0	0
597	-835.5	309.3	PI 14:0_20:1	0.595354	PI 14:0_20:2	1	0.0171923	PC 12:0_14:1	0	0	PC 12:0_14:1	0	0	PC 12:0_14:1	0	0	PC 12:0_14:1	0	0
598	-835.5	281.2	PI 16:0_18:1	0.595354	PI 16:0_18:2	1	0.0143133	PI 16:1_18:1	2	0.037081	PC 12:0_14:1	0	0	PC 12:0_14:1	0	0	PC 12:0_14:1	0	0
599	-835.5	253.2	PI 16:1_18:0	0.595354	PI 16:1_18:1_2	2	0.0410945	PC 12:0_14:1	0	0	PC 12:0_14:1	0	0	PC 12:0_14:1	0	0	PC 12:0_14:1	0	0
600	-835.5	283.2	PI 16:1_18:0_2	0.595354	PI 16:1_18:1	1	0.01435	PC 12:0_14:1	0	0	PC 12:0_14:1	0	0	PC 12:0_14:1	0	0	PC 12:0_14:1	0	0
601	-835.6	279.2	dPC 17:0_18:2	0.58436	PC 12:0_14:1	0	0	PC 12:0_14:1	0	0	PC 12:0_14:1	0	0	PC 12:0_14:1	0	0	PC 12:0_14:1	0	0
602	-835.6	269.2	dPC 17:0_18:2_	0.58436	PC 17:0_18:0	4	0.190564	PC 12:0_14:1	0	0	PC 12:0_14:1	0	0	PC 12:0_14:1	0	0	PC 12:0_14:1	0	0
603	-836.5	327.2	PC 14:0_22:6	0.578018	PC 12:0_14:1	0	0	PC 12:0_14:1	0	0	PC 12:0_14:1	0	0	PC 12:0_14:1	0	0	PC 12:0_14:1	0	0
604	-836.5	275.2	PC 18:2_18:4	0.578018	PC 12:0_14:1	0	0	PC 12:0_14:1	0	0	PC 12:0_14:1	0	0	PC 12:0_14:1	0	0	PC 12:0_14:1	0	0
605	-836.5	329.2	PS 18:0_22:5	0.578018	PS 18:0_22:6	1	0.0196148	PS 18:1_22:5	2	0.0311172	PC 12:0_14:1	0	0	PC 12:0_14:1	0	0	PC 12:0_14:1	0	0
606	-836.5	331.3	PS 18:1_22:4	0.578018	PS 18:1_22:5	1	0.0196582	PS 18:2_22:4	2	0.0310686	PC 12:0_14:1	0	0	PC 12:0_14:1	0	0	PC 12:0_14:1	0	0
607	-836.5	301.2	PS 20:0_20:5	0.578018	PC 12:0_14:1	0	0	PC 12:0_14:1	0	0	PC 12:0_14:1	0	0	PC 12:0_14:1	0	0	PC 12:0_14:1	0	0
608	-837.6	281.2	dPC 17:0_18:1	0.584184	dPC 17:0_18:2	1	0.0140447	PC 12:0_14:1	0	0	PC 12:0_14:1	0	0	PC 12:0_14:1	0	0	PC 12:0_14:1	0	0
609	-837.6	269.2	dPC 17:0_18:1_	0.584184	dPC 17:0_18:2_	2	0.0392544	PC 12:0_14:1	0	0	PC 12:0_14:1	0	0	PC 12:0_14:1	0	0	PC 12:0_14:1	0	0
610	-837.6	283.3	PI 16:0_18:0	0.595176	PI 16:1_18:0_2	2	0.0370699	PI 16:0_18:1	1	0.0143457	PC 12:0_14:1	0	0	PC 12:0_14:1	0	0	PC 12:0_14:1	0	0
611	-838.6	329.2	PC 14:0_22:5	0.577845	PC 14:0_22:6	1	0.0196089	PC 12:0_14:1	0	0	PC 12:0_14:1	0	0	PC 12:0_14:1	0	0	PC 12:0_14:1	0	0
612	-838.6	301.2	PC 16:0_20:5	0.577845	PC 12:0_14:1	0	0	PC 12:0_14:1	0	0	PC 12:0_14:1	0	0	PC 12:0_14:1	0	0	PC 12:0_14:1	0	0
613	-838.6	275.2	PC 18:1_18:4	0.577845	PC 18:2_18:4	2	0.0389696	PC 12:0_14:1	0	0	PC 12:0_14:1	0	0	PC 12:0_14:1	0	0	PC 12:0_14:1	0	0
614	-838.6	277.2	PC 18:2_18:3	0.577845	PC 18:2_18:4	1	0.0138211	PC 12:0_14:1	0	0	PC 12:0_14:1	0	0	PC 12:0_14:1	0	0	PC 12:0_14:1	0	0
615	-838.6	331.3	PS 18:0_22:4	0.577845	PS 18:1_22:4	2	0.0311079	PS 18:0_22:5	1	0.0196523	PC 12:0_14:1	0	0	PC 12:0_14:1	0	0	PC 12:0_14:1	0	0
616	-838.6	303.2	PS 20:0_20:4	0.577845	PS 20:0_20:5	1	0.0165681	PC 12:0_14:1	0	0	PC 12:0_14:1	0	0	PC 12:0_14:1	0	0	PC 12:0_14:1	0	0
617	-838.6	279.2	PC 18:2_18:3_2	0.577845	PC 12:0_14:1	0	0	PC 12:0_14:1	0	0	PC 12:0_14:1	0	0	PC 12:0_14:1	0	0	PC 12:0_14:1	0	0
618	-840.6	331.3	PC 14:0_22:4	0.577672	PC 14:0_22:5	1	0.0196464	PC 12:0_14:1	0	0	PC 12:0_14:1	0	0	PC 12:0_14:1	0	0	PC 12:0_14:1	0	0
619	-840.6	303.2	PC 16:0_20:4	0.577672	PC 16:0_20:5	1	0.0165631	PC 12:0_14:1	0	0	PC 12:0_14:1	0	0	PC 12:0_14:1	0	0	PC 12:0_14:1	0	0
620	-840.6	275.2	PC 18:0_18:4	0.577672	PC 18:1_18:4	2	0.0390144	PC 12:0_14:1	0	0	PC 12:0_14:1	0	0	PC 12:0_14:1	0	0	PC 12:0_14:1	0	0
621	-840.6	277.2	PC 18:1_18:3	0.577672	PC 18:2_18:3	2	0.0389579	PC 18:1_18:4	1	0.013817	PC 12:0_14:1	0	0	PC 12:0_14:1	0	0	PC 12:0_14:1	0	0
622	-840.6	279.2	PC 18:2_18:2	0.577672	PC 18:2_18:3_2	2	0.0389014	PC 18:2_18:3	1	0.0138525	PC 12:0_14:1	0	0	PC 12:0_14:1	0	0	PC 12:0_14:1	0	0
623	-840.6	305.2	PS 20:0_20:3	0.577672	PS 20:0_20:4	1	0.0166026	PC 12:0_14:1	0	0	PC 12:0_14:1	0	0	PC 12:0_14:1	0	0	PC 12:0_14:1	0	0
624	-842.6	305.2	PC 16:0_20:3	0.577498	PC 16:0_20:4	1	0.0165976	PC 12:0_14:1	0	0	PC 12:0_14:1	0	0	PC 12:0_14:1	0	0	PC 12:0_14:1	0	0
625	-842.6	277.2	PC 18:0_18:3	0.577498	PC 18:1_18:3	2	0.0390027	PC 18:0_18:4	1	0.0138128	PC 12:0_14:1	0	0	PC 12:0_14:1	0	0	PC 12:0_14:1	0	0
626	-842.6	279.2	PC 18:1_18:2	0.577498	PC 18:2_18:2	2	0.0389462	PC 18:1_18:3	1	0.0138484	PC 12:0_14:1	0	0	PC 12:0_14:1	0	0	PC 12:0_14:1	0	0
627	-842.6	307.3	PS 20:0_20:2	0.577498	PS 20:0_20:3	1	0.0166371	PC 12:0_14:1	0	0	PC 12:0_14:1	0	0	PC 12:0_14:1	0	0	PC 12:0_14:1	0	0
628	-842.6	281.2	PC 18:1_18:2_2	0.577498	PC 18:2_18:2	1	0.013884	PC 12:0_14:1	0	0	PC 12:0_14:1	0	0	PC 12:0_14:1	0	0	PC 12:0_14:1	0	0
629	-843.5	241.2	PI 15:0_20:4	0.589159	PC 12:0_14:1	0	0	PC 12:0_14:1	0	0	PC 12:0_14:1	0	0	PC 12:0_14:1	0	0	PC 12:0_14:1	0	0
630	-844.6	335.3	PC 14:0_22:2	0.577325	PC 12:0_14:1	0	0	PC 12:0_14:1	0	0	PC 12:0_14:1	0	0	PC 12:0_14:1	0	0	PC 12:0_14:1	0	0
631	-844.6	307.3	PC 16:0_20:2	0.577325	PC 16:0_20:3	1	0.0166321	PC 12:0_14:1	0	0	PC 12:0_14:1	0	0	PC 12:0_14:1	0	0	PC 12:0_14:1	0	0
632	-844.6	279.2	PC 18:0_18:2	0.577325	PC 18:0_18:3	1	0.0138442	PC 18:1_18:2	2	0.038991	PC 12:0_14:1	0	0	PC 12:0_14:1	0	0	PC 12:0_14:1	0	0
633	-844.6	281.2	PC 18:1_18:1	0.577325	PC 18:1_18:2	1	0.0138798	PC 18:1_18:2_2	2	0.0389345	PC 12:0_14:1	0	0	PC 12:0_14:1	0	0	PC 12:0_14:1	0	0
634	-844.6	309.3	PS 20:0_20:1	0.577325	PS 20:0_20:2	1	0.0166717	PC 12:0_14:1	0	0	PC 12:0_14:1	0	0	PC 12:0_14:1	0	0	PC 12:0_14:1	0	0
635	-845.5	241.2	PI 15:0_20:3	0.588982	PI 15:0_20:4	2	0.0447554	PC 12:0_14:1	0	0	PC 12:0_14:1	0	0	PC 12:0_14:1	0	0	PC 12:0_14:1	0	0
636	-846.6	253.2	PC 16:1_20:0	0.577152	PC 12:0_14:1	0	0	PC 12:0_14:1	0	0	PC 12:0_14:1	0	0	PC 12:0_14:1	0	0	PC 12:0_14:1	0	0
637	-846.6	337.3	PC 14:0_22:1	0.577152	PC 14:0_22:2	1	0.019759	PC 12:0_14:1	0	0	PC 12:0_14:1	0	0	PC 12:0_14:1	0	0	PC 12:0_14:1	0	0
638	-846.6	309.3	PC 16:0_20:1	0.577152	PC 16:0_20:2	1	0.0166667	PC 12:0_14:1	0	0	PC 12:0_14:1	0	0	PC 12:0_14:1	0	0	PC 12:0_14:1	0	0
639	-846.6	281.2	PC 18:0_18:1	0.577152	PC 18:0_18:2	1	0.0138757	PC 18:1_18:1	2	0.0389793	PC 12:0_14:1	0	0	PC 12:0_14:1	0	0	PC 12:0_14:1	0	0
640	-846.6	283.2	PC 18:0_18:1_2	0.577152	PC 18:1_18:1	1	0.0139113	PC 12:0_14:1	0	0	PC 12:0_14:1	0	0	PC 12:0_14:1	0	0	PC 12:0_14:1	0	0
641	-847.5	241.2	PI 15:0_20:2	0.588805	PI 15:0_20:3	2	0.044801	PC 12:0_14:1	0	0	PC 12:0_14:1	0	0	PC 12:0_14:1	0	0	PC 12:0_14:1	0	0
642	-847.5	269.3	PI 17:0_18:2	0.588805	PC 12:0_14:1	0	0	PC 12:0_14:1	0	0	PC 12:0_14:1	0	0	PC 12:0_14:1	0	0	PC 12:0_14:1	0	0
643	-848.6	283.3	PC 18:0_18:0	0.576979	PC 18:0_18:1	1	0.0139071	PC 18:0_18:1_2	2	0.0389676	PC 12:0_14:1	0	0	PC 12:0_14:1	0	0	PC 12:0_14:1	0	0
644	-849.5	241.2	PI 15:0_20:1	0.588629	PI 15:0_20:2	2	0.0448466	PC 12:0_14:1	0	0	PC 12:0_14:1	0	0	PC 12:0_14:1	0	0	PC 12:0_14:1	0	0
645	-849.5	269.3	PI 17:0_18:1	0.588629	PI 17:0_18:2	2	0.0405752	PC 12:0_14:1	0	0	PC 12:0_14:1	0	0	PC 12:0_14:1	0	0	PC 12:0_14:1	0	0
646	-849.6	327.2	PG 20:0_22:6	0.567194	PC 12:0_14:1	0	0	PC 12:0_14:1	0	0	PC 12:0_14:1	0	0	PC 12:0_14:1	0	0	PC 12:0_14:1	0	0
647	-850.6	241.2	PC 15:0_22:6	0.571489	PC 12:0_14:1	0	0	PC 12:0_14:1	0	0	PC 12:0_14:1	0	0	PC 12:0_14:1	0	0	PC 12:0_14:1	0	0
648	-851.6	329.2	PG 20:0_22:5	0.567023	PG 20:0_22:6	1	0.0192416	PC 12:0_14:1	0	0	PC 12:0_14:1	0	0	PC 12:0_14:1	0	0	PC 12:0_14:1	0	0
649	-851.6	241.2	PI 15:0_20:0	0.588452	PI 15:0_20:1	2	0.0448922	PC 12:0_14:1	0	0	PC 12:0_14:1	0	0	PC 12:0_14:1	0	0	PC 12:0_14:1	0	0
650	-851.6	269.3	PI 17:0_18:0	0.588452	PI 17:0_18:1	2	0.0406181	PC 12:0_14:1	0	0	PC 12:0_14:1	0	0	PC 12:0_14:1	0	0	PC 12:0_14:1	0	0
651	-852.6	241.2	PC 15:0_22:5	0.571317	PC 15:0_22:6	2	0.0472408	PC 12:0_14:1	0	0	PC 12:0_14:1	0	0	PC 12:0_14:1	0	0	PC 12:0_14:1	0	0
652	-852.6	269.2	PC 17:0_20:5	0.571317	PC 12:0_14:1	0	0	PC 12:0_14:1	0	0	PC 12:0_14:1	0	0	PC 12:0_14:1	0	0	PC 12:0_14:1	0	0
653	-853.5	327.2	PI 14:0_22:6	0.582853	PC 12:0_14:1	0	0	PC 12:0_14:1	0	0	PC 12:0_14:1	0	0	PC 12:0_14:1	0	0	PC 12:0_14:1	0	0
654	-853.6	331.3	PG 20:0_22:4	0.566853	PG 20:0_22:5	1	0.0192784	PC 12:0_14:1	0	0	PC 12:0_14:1	0	0	PC 12:0_14:1	0	0	PC 12:0_14:1	0	0
655	-854.5	281.2	dPI 17:0_18:1	0.58907	PC 12:0_14:1	0	0	PC 12:0_14:1	0	0	PC 12:0_14:1	0	0	PC 12:0_14:1	0	0	PC 12:0_14:1	0	0
656	-854.5	269.2	dPI 17:0_18:1_	0.58907	PC 12:0_14:1	0	0	PC 12:0_14:1	0	0	PC 12:0_14:1	0	0	PC 12:0_14:1	0	0	PC 12:0_14:1	0	0
657	-854.6	241.2	PC 15:0_22:4	0.571146	PC 15:0_22:5	2	0.0472902	PC 12:0_14:1	0	0	PC 12:0_14:1	0	0	PC 12:0_14:1	0	0	PC 12:0_14:1	0	0
658	-854.6	269.2	PC 17:0_20:4	0.571146	PC 17:0_20:5	2	0.0426712	PC 12:0_14:1	0	0	PC 12:0_14:1	0	0	PC 12:0_14:1	0	0	PC 12:0_14:1	0	0
659	-855.5	329.2	PI 14:0_22:5	0.582678	PI 14:0_22:6	1	0.0197729	PC 12:0_14:1	0	0	PC 12:0_14:1	0	0	PC 12:0_14:1	0	0	PC 12:0_14:1	0	0
660	-855.5	301.2	PI 16:0_20:5	0.582678	PC 12:0_14:1	0	0	PC 12:0_14:1	0	0	PC 12:0_14:1	0	0	PC 12:0_14:1	0	0	PC 12:0_14:1	0	0
661	-855.5	277.2	PI 18:2_18:3	0.582678	PC 12:0_14:1	0	0	PC 12:0_14:1	0	0	PC 12:0_14:1	0	0	PC 12:0_14:1	0	0	PC 12:0_14:1	0	0
662	-855.5	279.2	PI 18:2_18:3_2	0.582678	PC 12:0_14:1	0	0	PC 12:0_14:1	0	0	PC 12:0_14:1	0	0	PC 12:0_14:1	0	0	PC 12:0_14:1	0	0
663	-856.6	269.2	PC 17:0_20:3	0.570975	PC 17:0_20:4	2	0.042718	PC 12:0_14:1	0	0	PC 12:0_14:1	0	0	PC 12:0_14:1	0	0	PC 12:0_14:1	0	0
664	-857.5	331.3	PI 14:0_22:4	0.582503	PI 14:0_22:5	1	0.0198107	PC 12:0_14:1	0	0	PC 12:0_14:1	0	0	PC 12:0_14:1	0	0	PC 12:0_14:1	0	0
665	-857.5	303.2	PI 16:0_20:4	0.582503	PI 16:0_20:5	1	0.0167017	PC 12:0_14:1	0	0	PC 12:0_14:1	0	0	PC 12:0_14:1	0	0	PC 12:0_14:1	0	0
666	-857.5	277.2	PI 18:1_18:3	0.582503	PI 18:2_18:3	2	0.040153	PC 12:0_14:1	0	0	PC 12:0_14:1	0	0	PC 12:0_14:1	0	0	PC 12:0_14:1	0	0
667	-857.5	279.2	PI 18:2_18:2	0.582503	PI 18:2_18:3	1	0.0139684	PI 18:2_18:3_2	2	0.0400985	PC 12:0_14:1	0	0	PC 12:0_14:1	0	0	PC 12:0_14:1	0	0
668	-859.5	305.2	PI 16:0_20:3	0.582329	PI 16:0_20:4	1	0.0167365	PC 12:0_14:1	0	0	PC 12:0_14:1	0	0	PC 12:0_14:1	0	0	PC 12:0_14:1	0	0
669	-859.5	277.2	PI 18:0_18:3	0.582329	PI 18:1_18:3	2	0.0401954	PC 12:0_14:1	0	0	PC 12:0_14:1	0	0	PC 12:0_14:1	0	0	PC 12:0_14:1	0	0
670	-859.5	279.2	PI 18:1_18:2	0.582329	PI 18:2_18:2	2	0.0401409	PI 18:1_18:3	1	0.0139642	PC 12:0_14:1	0	0	PC 12:0_14:1	0	0	PC 12:0_14:1	0	0
671	-859.5	281.2	PI 18:1_18:2_2	0.582329	PI 18:2_18:2	1	0.0140001	PC 12:0_14:1	0	0	PC 12:0_14:1	0	0	PC 12:0_14:1	0	0	PC 12:0_14:1	0	0
672	-860.6	269.2	PC 17:0_20:1	0.570632	PC 12:0_14:1	0	0	PC 12:0_14:1	0	0	PC 12:0_14:1	0	0	PC 12:0_14:1	0	0	PC 12:0_14:1	0	0
673	-861.6	305.2	dPC 17:0_20:3	0.571403	PC 12:0_14:1	0	0	PC 12:0_14:1	0	0	PC 12:0_14:1	0	0	PC 12:0_14:1	0	0	PC 12:0_14:1	0	0
674	-861.6	269.2	dPC 17:0_20:3_	0.571403	PC 17:0_20:1	4	0.199203	PC 12:0_14:1	0	0	PC 12:0_14:1	0	0	PC 12:0_14:1	0	0	PC 12:0_14:1	0	0
675	-861.6	307.3	PI 16:0_20:2	0.582154	PI 16:0_20:3	1	0.0167713	PC 12:0_14:1	0	0	PC 12:0_14:1	0	0	PC 12:0_14:1	0	0	PC 12:0_14:1	0	0
676	-861.6	279.2	PI 18:0_18:2	0.582154	PI 18:0_18:3	1	0.01396	PI 18:1_18:2	2	0.0401833	PC 12:0_14:1	0	0	PC 12:0_14:1	0	0	PC 12:0_14:1	0	0
677	-861.6	281.2	PI 18:1_18:1	0.582154	PI 18:1_18:2_2	2	0.0401289	PI 18:1_18:2	1	0.0139959	PC 12:0_14:1	0	0	PC 12:0_14:1	0	0	PC 12:0_14:1	0	0
678	-862.6	301.2	PC 18:2_20:5	0.565202	PC 12:0_14:1	0	0	PC 12:0_14:1	0	0	PC 12:0_14:1	0	0	PC 12:0_14:1	0	0	PC 12:0_14:1	0	0
679	-862.6	269.2	PC 17:0_20:0	0.570461	PC 17:0_20:1	2	0.0428587	dPC 17:0_20:3_	4	0.198701	PC 12:0_14:1	0	0	PC 12:0_14:1	0	0	PC 12:0_14:1	0	0
680	-862.6	327.2	PS 20:0_22:6	0.565202	PC 12:0_14:1	0	0	PC 12:0_14:1	0	0	PC 12:0_14:1	0	0	PC 12:0_14:1	0	0	PC 12:0_14:1	0	0
681	-863.6	309.3	PI 16:0_20:1	0.581979	PI 16:0_20:2	1	0.0168061	PC 12:0_14:1	0	0	PC 12:0_14:1	0	0	PC 12:0_14:1	0	0	PC 12:0_14:1	0	0
682	-863.6	281.2	PI 18:0_18:1	0.581979	PI 18:0_18:2	1	0.0139917	PI 18:1_18:1	2	0.0401713	PC 12:0_14:1	0	0	PC 12:0_14:1	0	0	PC 12:0_14:1	0	0
683	-863.6	253.2	PI 16:1_20:0	0.581979	PC 12:0_14:1	0	0	PC 12:0_14:1	0	0	PC 12:0_14:1	0	0	PC 12:0_14:1	0	0	PC 12:0_14:1	0	0
684	-863.6	283.3	PI 18:0_18:1_2	0.581979	PI 18:1_18:1	1	0.0140276	PC 12:0_14:1	0	0	PC 12:0_14:1	0	0	PC 12:0_14:1	0	0	PC 12:0_14:1	0	0
685	-864.6	327.2	PC 16:0_22:6	0.565033	PC 12:0_14:1	0	0	PC 12:0_14:1	0	0	PC 12:0_14:1	0	0	PC 12:0_14:1	0	0	PC 12:0_14:1	0	0
686	-864.6	301.2	PC 18:1_20:5	0.565033	PC 18:2_20:5	2	0.0381055	PC 12:0_14:1	0	0	PC 12:0_14:1	0	0	PC 12:0_14:1	0	0	PC 12:0_14:1	0	0
687	-864.6	303.2	PC 18:2_20:4	0.565033	PC 18:2_20:5	1	0.0162008	PC 12:0_14:1	0	0	PC 12:0_14:1	0	0	PC 12:0_14:1	0	0	PC 12:0_14:1	0	0
688	-864.6	329.2	PS 20:0_22:5	0.565033	PS 20:0_22:6	1	0.0191741	PC 12:0_14:1	0	0	PC 12:0_14:1	0	0	PC 12:0_14:1	0	0	PC 12:0_14:1	0	0
689	-865.6	283.3	PI 18:0_18:0	0.581805	PI 18:0_18:1_2	2	0.0401592	PI 18:0_18:1	1	0.0140234	PC 12:0_14:1	0	0	PC 12:0_14:1	0	0	PC 12:0_14:1	0	0
690	-866.6	329.2	PC 16:0_22:5	0.564863	PC 16:0_22:6	1	0.0191683	PC 12:0_14:1	0	0	PC 12:0_14:1	0	0	PC 12:0_14:1	0	0	PC 12:0_14:1	0	0
691	-866.6	301.2	PC 18:0_20:5	0.564863	PC 18:1_20:5	2	0.0381494	PC 12:0_14:1	0	0	PC 12:0_14:1	0	0	PC 12:0_14:1	0	0	PC 12:0_14:1	0	0
692	-866.6	303.2	PC 18:1_20:4	0.564863	PC 18:1_20:5	1	0.0161959	PC 18:2_20:4	2	0.0380941	PC 12:0_14:1	0	0	PC 12:0_14:1	0	0	PC 12:0_14:1	0	0
693	-866.6	305.2	PC 18:2_20:3	0.564863	PC 18:2_20:4	1	0.0162345	PC 12:0_14:1	0	0	PC 12:0_14:1	0	0	PC 12:0_14:1	0	0	PC 12:0_14:1	0	0
694	-866.6	331.3	PS 20:0_22:4	0.564863	PS 20:0_22:5	1	0.0192108	PC 12:0_14:1	0	0	PC 12:0_14:1	0	0	PC 12:0_14:1	0	0	PC 12:0_14:1	0	0
695	-867.5	241.2	PI 15:0_22:6	0.576269	PC 12:0_14:1	0	0	PC 12:0_14:1	0	0	PC 12:0_14:1	0	0	PC 12:0_14:1	0	0	PC 12:0_14:1	0	0
696	-868.6	275.2	PC 18:4_20:0	0.564694	PC 12:0_14:1	0	0	PC 12:0_14:1	0	0	PC 12:0_14:1	0	0	PC 12:0_14:1	0	0	PC 12:0_14:1	0	0
697	-868.6	331.3	PC 16:0_22:4	0.564694	PC 16:0_22:5	1	0.019205	PC 12:0_14:1	0	0	PC 12:0_14:1	0	0	PC 12:0_14:1	0	0	PC 12:0_14:1	0	0
698	-868.6	303.2	PC 18:0_20:4	0.564694	PC 18:0_20:5	1	0.016191	PC 18:1_20:4	2	0.0381379	PC 12:0_14:1	0	0	PC 12:0_14:1	0	0	PC 12:0_14:1	0	0
699	-868.6	305.2	PC 18:1_20:3	0.564694	PC 18:2_20:3	2	0.0380827	PC 18:1_20:4	1	0.0162296	PC 12:0_14:1	0	0	PC 12:0_14:1	0	0	PC 12:0_14:1	0	0
700	-868.6	307.3	PC 18:2_20:2	0.564694	PC 18:2_20:3	1	0.0162683	PC 12:0_14:1	0	0	PC 12:0_14:1	0	0	PC 12:0_14:1	0	0	PC 12:0_14:1	0	0
701	-869.5	241.2	PI 15:0_22:5	0.576096	PI 15:0_22:6	2	0.0481263	PC 12:0_14:1	0	0	PC 12:0_14:1	0	0	PC 12:0_14:1	0	0	PC 12:0_14:1	0	0
702	-870.6	277.2	PC 18:3_20:0	0.564524	PC 18:4_20:0	1	0.0135025	PC 12:0_14:1	0	0	PC 12:0_14:1	0	0	PC 12:0_14:1	0	0	PC 12:0_14:1	0	0
703	-870.6	305.2	PC 18:0_20:3	0.564524	PC 18:1_20:3	2	0.0381265	PC 18:0_20:4	1	0.0162248	PC 12:0_14:1	0	0	PC 12:0_14:1	0	0	PC 12:0_14:1	0	0
704	-870.6	307.3	PC 18:1_20:2	0.564524	PC 18:1_20:3	1	0.0162634	PC 18:2_20:2	2	0.0380712	PC 12:0_14:1	0	0	PC 12:0_14:1	0	0	PC 12:0_14:1	0	0
705	-870.6	309.3	PC 18:2_20:1	0.564524	PC 18:2_20:2	1	0.016302	PC 12:0_14:1	0	0	PC 12:0_14:1	0	0	PC 12:0_14:1	0	0	PC 12:0_14:1	0	0
706	-870.6	279.1	PC 18:2_20:1_2	0.564524	PC 12:0_14:1	0	0	PC 12:0_14:1	0	0	PC 12:0_14:1	0	0	PC 12:0_14:1	0	0	PC 12:0_14:1	0	0
707	-871.5	241.2	PI 15:0_22:4	0.575923	PI 15:0_22:5	2	0.0481735	PC 12:0_14:1	0	0	PC 12:0_14:1	0	0	PC 12:0_14:1	0	0	PC 12:0_14:1	0	0
708	-871.5	269.3	PI 17:0_20:4	0.575923	PC 12:0_14:1	0	0	PC 12:0_14:1	0	0	PC 12:0_14:1	0	0	PC 12:0_14:1	0	0	PC 12:0_14:1	0	0
709	-872.6	279.2	PC 18:2_20:0	0.564355	PC 18:2_20:1_2	2	0.0423999	PC 18:3_20:0	1	0.0135332	PC 12:0_14:1	0	0	PC 12:0_14:1	0	0	PC 12:0_14:1	0	0
710	-872.6	335.3	PC 16:0_22:2	0.564355	PC 12:0_14:1	0	0	PC 12:0_14:1	0	0	PC 12:0_14:1	0	0	PC 12:0_14:1	0	0	PC 12:0_14:1	0	0
711	-872.6	307.3	PC 18:0_20:2	0.564355	PC 18:0_20:3	1	0.0162585	PC 18:1_20:2	2	0.038115	PC 12:0_14:1	0	0	PC 12:0_14:1	0	0	PC 12:0_14:1	0	0
712	-872.6	309.3	PC 18:1_20:1	0.564355	PC 18:2_20:1	2	0.0380598	PC 18:1_20:2	1	0.0162972	PC 12:0_14:1	0	0	PC 12:0_14:1	0	0	PC 12:0_14:1	0	0
713	-872.6	281.1	PC 18:1_20:1_2	0.564355	PC 18:2_20:1_2	1	0.013568	PC 12:0_14:1	0	0	PC 12:0_14:1	0	0	PC 12:0_14:1	0	0	PC 12:0_14:1	0	0
714	-873.5	269.3	PI 17:0_20:3	0.57575	PI 17:0_20:4	2	0.04375	PC 12:0_14:1	0	0	PC 12:0_14:1	0	0	PC 12:0_14:1	0	0	PC 12:0_14:1	0	0
715	-874.6	281.2	PC 18:1_20:0	0.564186	PC 18:2_20:0	1	0.0135639	PC 18:1_20:1_2	2	0.0423872	PC 12:0_14:1	0	0	PC 12:0_14:1	0	0	PC 12:0_14:1	0	0
716	-874.7	337.3	PC 16:0_22:1	0.564186	PC 16:0_22:2	1	0.0193151	PC 12:0_14:1	0	0	PC 12:0_14:1	0	0	PC 12:0_14:1	0	0	PC 12:0_14:1	0	0
717	-874.7	309.3	PC 18:0_20:1	0.564186	PC 18:0_20:2	1	0.0162923	PC 18:1_20:1	2	0.0381036	PC 12:0_14:1	0	0	PC 12:0_14:1	0	0	PC 12:0_14:1	0	0
718	-874.7	283.2	PC 18:0_20:1_2	0.564186	PC 18:1_20:1_2	1	0.0135988	PC 12:0_14:1	0	0	PC 12:0_14:1	0	0	PC 12:0_14:1	0	0	PC 12:0_14:1	0	0
719	-875.6	241.2	PI 15:0_22:2	0.575577	PC 12:0_14:1	0	0	PC 12:0_14:1	0	0	PC 12:0_14:1	0	0	PC 12:0_14:1	0	0	PC 12:0_14:1	0	0
720	-875.6	269.3	PI 17:0_20:2	0.575577	PI 17:0_20:3	2	0.0437945	PC 12:0_14:1	0	0	PC 12:0_14:1	0	0	PC 12:0_14:1	0	0	PC 12:0_14:1	0	0
721	-876.7	283.3	PC 18:0_20:0	0.564017	PC 18:1_20:0	1	0.0135947	PC 18:0_20:1_2	2	0.0423745	PC 12:0_14:1	0	0	PC 12:0_14:1	0	0	PC 12:0_14:1	0	0
722	-877.6	241.2	PI 15:0_22:1	0.575405	PI 15:0_22:2	2	0.0483149	PC 12:0_14:1	0	0	PC 12:0_14:1	0	0	PC 12:0_14:1	0	0	PC 12:0_14:1	0	0
723	-877.6	269.3	PI 17:0_20:1	0.575405	PI 17:0_20:2	2	0.0438391	PC 12:0_14:1	0	0	PC 12:0_14:1	0	0	PC 12:0_14:1	0	0	PC 12:0_14:1	0	0
724	-878.5	305.2	dPI 17:0_20:3	0.576182	PC 12:0_14:1	0	0	PC 12:0_14:1	0	0	PC 12:0_14:1	0	0	PC 12:0_14:1	0	0	PC 12:0_14:1	0	0
725	-878.5	269.2	dPI 17:0_20:3_	0.576182	PI 17:0_20:1	4	0.192582	PC 12:0_14:1	0	0	PC 12:0_14:1	0	0	PC 12:0_14:1	0	0	PC 12:0_14:1	0	0
726	-878.6	269.2	PC 17:0_22:6	0.55865	PC 12:0_14:1	0	0	PC 12:0_14:1	0	0	PC 12:0_14:1	0	0	PC 12:0_14:1	0	0	PC 12:0_14:1	0	0
727	-879.5	301.2	PI 18:2_20:5	0.56993	PC 12:0_14:1	0	0	PC 12:0_14:1	0	0	PC 12:0_14:1	0	0	PC 12:0_14:1	0	0	PC 12:0_14:1	0	0
728	-879.6	241.2	PI 15:0_22:0	0.575232	PI 15:0_22:1	2	0.0483621	PC 12:0_14:1	0	0	PC 12:0_14:1	0	0	PC 12:0_14:1	0	0	PC 12:0_14:1	0	0
729	-879.6	269.3	PI 17:0_20:0	0.575232	PI 17:0_20:1	2	0.0438837	dPI 17:0_20:3_	4	0.192064	PC 12:0_14:1	0	0	PC 12:0_14:1	0	0	PC 12:0_14:1	0	0
730	-880.6	269.2	PC 17:0_22:5	0.558482	PC 17:0_22:6	2	0.0461795	PC 12:0_14:1	0	0	PC 12:0_14:1	0	0	PC 12:0_14:1	0	0	PC 12:0_14:1	0	0
731	-881.5	327.2	PI 16:0_22:6	0.569759	PC 12:0_14:1	0	0	PC 12:0_14:1	0	0	PC 12:0_14:1	0	0	PC 12:0_14:1	0	0	PC 12:0_14:1	0	0
732	-881.5	301.2	PI 18:1_20:5	0.569759	PI 18:2_20:5	2	0.0392745	PC 12:0_14:1	0	0	PC 12:0_14:1	0	0	PC 12:0_14:1	0	0	PC 12:0_14:1	0	0
733	-881.5	303.2	PI 18:2_20:4	0.569759	PI 18:2_20:5	1	0.0163363	PC 12:0_14:1	0	0	PC 12:0_14:1	0	0	PC 12:0_14:1	0	0	PC 12:0_14:1	0	0
734	-882.6	269.2	PC 17:0_22:4	0.558315	PC 17:0_22:5	2	0.0462277	PC 12:0_14:1	0	0	PC 12:0_14:1	0	0	PC 12:0_14:1	0	0	PC 12:0_14:1	0	0
735	-883.5	329.2	PI 16:0_22:5	0.569588	PI 16:0_22:6	1	0.0193287	PC 12:0_14:1	0	0	PC 12:0_14:1	0	0	PC 12:0_14:1	0	0	PC 12:0_14:1	0	0
736	-883.5	301.2	PI 18:0_20:5	0.569588	PI 18:1_20:5	2	0.039316	PC 12:0_14:1	0	0	PC 12:0_14:1	0	0	PC 12:0_14:1	0	0	PC 12:0_14:1	0	0
737	-883.5	303.2	PI 18:1_20:4	0.569588	PI 18:1_20:5	1	0.0163314	PI 18:2_20:4	2	0.0392627	PC 12:0_14:1	0	0	PC 12:0_14:1	0	0	PC 12:0_14:1	0	0
738	-883.5	305.2	PI 18:2_20:3	0.569588	PI 18:2_20:4	1	0.0163703	PC 12:0_14:1	0	0	PC 12:0_14:1	0	0	PC 12:0_14:1	0	0	PC 12:0_14:1	0	0
739	-883.5	283.2	PI 18:0_20:5_2	0.569588	PC 12:0_14:1	0	0	PC 12:0_14:1	0	0	PC 12:0_14:1	0	0	PC 12:0_14:1	0	0	PC 12:0_14:1	0	0
740	-883.5	281.2	PI 18:1_20:4_2	0.569588	PC 12:0_14:1	0	0	PC 12:0_14:1	0	0	PC 12:0_14:1	0	0	PC 12:0_14:1	0	0	PC 12:0_14:1	0	0
741	-883.7	327.2	dPC 17:0_22:6	0.559069	PC 12:0_14:1	0	0	PC 12:0_14:1	0	0	PC 12:0_14:1	0	0	PC 12:0_14:1	0	0	PC 12:0_14:1	0	0
742	-883.7	269.2	dPC 17:0_22:6_	0.559069	PC 17:0_22:4	4	0.207155	PC 12:0_14:1	0	0	PC 12:0_14:1	0	0	PC 12:0_14:1	0	0	PC 12:0_14:1	0	0
743	-885.6	331.3	PI 16:0_22:4	0.569417	PI 16:0_22:5	1	0.0193656	PC 12:0_14:1	0	0	PC 12:0_14:1	0	0	PC 12:0_14:1	0	0	PC 12:0_14:1	0	0
744	-885.6	283.3	PI 18:0_20:4	0.569417	PI 18:1_20:4_2	1	0.0137249	PI 18:0_20:5_2	2	0.0432117	PC 12:0_14:1	0	0	PC 12:0_14:1	0	0	PC 12:0_14:1	0	0
745	-885.6	305.2	PI 18:1_20:3	0.569417	PI 18:1_20:4	1	0.0163654	PI 18:2_20:3	2	0.0392509	PC 12:0_14:1	0	0	PC 12:0_14:1	0	0	PC 12:0_14:1	0	0
746	-885.6	307.3	PI 18:2_20:2	0.569417	PI 18:2_20:3	1	0.0164043	PC 12:0_14:1	0	0	PC 12:0_14:1	0	0	PC 12:0_14:1	0	0	PC 12:0_14:1	0	0
747	-885.6	303.2	PI 18:0_20:4_2	0.569417	PI 18:0_20:5	1	0.0163265	PI 18:1_20:4	2	0.0393042	PC 12:0_14:1	0	0	PC 12:0_14:1	0	0	PC 12:0_14:1	0	0
748	-886.6	269.2	PC 17:0_22:2	0.55798	PC 12:0_14:1	0	0	PC 12:0_14:1	0	0	PC 12:0_14:1	0	0	PC 12:0_14:1	0	0	PC 12:0_14:1	0	0
749	-887.6	305.2	PI 18:0_20:3	0.569246	PI 18:0_20:4_2	1	0.0163605	PI 18:1_20:3	2	0.0392924	PC 12:0_14:1	0	0	PC 12:0_14:1	0	0	PC 12:0_14:1	0	0
750	-887.6	307.3	PI 18:1_20:2	0.569246	PI 18:1_20:3	1	0.0163994	PI 18:2_20:2	2	0.0392391	PC 12:0_14:1	0	0	PC 12:0_14:1	0	0	PC 12:0_14:1	0	0
751	-887.6	309.3	PI 18:2_20:1	0.569246	PI 18:2_20:2	1	0.0164384	PC 12:0_14:1	0	0	PC 12:0_14:1	0	0	PC 12:0_14:1	0	0	PC 12:0_14:1	0	0
752	-887.6	277.2	PI 18:3_20:0	0.569246	PC 12:0_14:1	0	0	PC 12:0_14:1	0	0	PC 12:0_14:1	0	0	PC 12:0_14:1	0	0	PC 12:0_14:1	0	0
753	-887.6	279.2	PI 18:2_20:1_2	0.569246	PC 12:0_14:1	0	0	PC 12:0_14:1	0	0	PC 12:0_14:1	0	0	PC 12:0_14:1	0	0	PC 12:0_14:1	0	0
754	-887.7	331.2	dPC 17:0_22:4	0.558734	PC 12:0_14:1	0	0	PC 12:0_14:1	0	0	PC 12:0_14:1	0	0	PC 12:0_14:1	0	0	PC 12:0_14:1	0	0
755	-887.7	269.2	dPC 17:0_22:4_	0.558734	PC 17:0_22:2	4	0.207366	PC 12:0_14:1	0	0	PC 12:0_14:1	0	0	PC 12:0_14:1	0	0	PC 12:0_14:1	0	0
756	-888.6	327.2	PC 18:2_22:6	0.55267	PC 12:0_14:1	0	0	PC 12:0_14:1	0	0	PC 12:0_14:1	0	0	PC 12:0_14:1	0	0	PC 12:0_14:1	0	0
757	-888.6	269.2	PC 17:0_22:1	0.557812	PC 17:0_22:2	2	0.0463725	dPC 17:0_22:4_	4	0.206892	PC 12:0_14:1	0	0	PC 12:0_14:1	0	0	PC 12:0_14:1	0	0
758	-889.6	307.3	PI 18:0_20:2	0.569075	PI 18:0_20:3	1	0.0163945	PI 18:1_20:2	2	0.0392806	PC 12:0_14:1	0	0	PC 12:0_14:1	0	0	PC 12:0_14:1	0	0
759	-889.6	309.3	PI 18:1_20:1	0.569075	PI 18:2_20:1	2	0.0392274	PI 18:1_20:2	1	0.0164335	PC 12:0_14:1	0	0	PC 12:0_14:1	0	0	PC 12:0_14:1	0	0
760	-889.6	279.2	PI 18:2_20:0	0.569075	PI 18:3_20:0	1	0.0136464	PI 18:2_20:1_2	2	0.043414	PC 12:0_14:1	0	0	PC 12:0_14:1	0	0	PC 12:0_14:1	0	0
761	-889.6	281.2	PI 18:1_20:1_2	0.569075	PI 18:2_20:1_2	1	0.0136815	PC 12:0_14:1	0	0	PC 12:0_14:1	0	0	PC 12:0_14:1	0	0	PC 12:0_14:1	0	0
762	-890.6	327.2	PC 18:1_22:6	0.552505	PC 18:2_22:6	2	0.0372606	PC 12:0_14:1	0	0	PC 12:0_14:1	0	0	PC 12:0_14:1	0	0	PC 12:0_14:1	0	0
763	-890.6	329.2	PC 18:2_22:5	0.552505	PC 18:2_22:6	1	0.018749	PC 12:0_14:1	0	0	PC 12:0_14:1	0	0	PC 12:0_14:1	0	0	PC 12:0_14:1	0	0
764	-891.6	309.3	PI 18:0_20:1	0.568905	PI 18:1_20:1	2	0.0392688	PI 18:0_20:2	1	0.0164285	PC 12:0_14:1	0	0	PC 12:0_14:1	0	0	PC 12:0_14:1	0	0
765	-891.6	281.2	PI 18:1_20:0	0.568905	PI 18:2_20:0	1	0.0136774	PI 18:1_20:1_2	2	0.043401	PC 12:0_14:1	0	0	PC 12:0_14:1	0	0	PC 12:0_14:1	0	0
766	-891.6	283.2	PI 18:0_20:1_2	0.568905	PI 18:1_20:1_2	1	0.0137125	PC 12:0_14:1	0	0	PC 12:0_14:1	0	0	PC 12:0_14:1	0	0	PC 12:0_14:1	0	0
767	-892.6	327.2	PC 18:0_22:6	0.552339	PC 18:1_22:6	2	0.0373035	PC 12:0_14:1	0	0	PC 12:0_14:1	0	0	PC 12:0_14:1	0	0	PC 12:0_14:1	0	0
768	-892.6	329.2	PC 18:1_22:5	0.552339	PC 18:1_22:6	1	0.0187433	PC 18:2_22:5	2	0.0372495	PC 12:0_14:1	0	0	PC 12:0_14:1	0	0	PC 12:0_14:1	0	0
769	-892.6	331.3	PC 18:2_22:4	0.552339	PC 18:2_22:5	1	0.0187848	PC 12:0_14:1	0	0	PC 12:0_14:1	0	0	PC 12:0_14:1	0	0	PC 12:0_14:1	0	0
770	-893.6	283.3	PI 18:0_20:0	0.568734	PI 18:0_20:1_2	2	0.043388	PI 18:1_20:0	1	0.0137084	PC 12:0_14:1	0	0	PC 12:0_14:1	0	0	PC 12:0_14:1	0	0
771	-894.6	301.2	PC 20:0_20:5	0.552173	PC 12:0_14:1	0	0	PC 12:0_14:1	0	0	PC 12:0_14:1	0	0	PC 12:0_14:1	0	0	PC 12:0_14:1	0	0
772	-894.6	329.2	PC 18:0_22:5	0.552173	PC 18:0_22:6	1	0.0187377	PC 18:1_22:5	2	0.0372923	PC 12:0_14:1	0	0	PC 12:0_14:1	0	0	PC 12:0_14:1	0	0
773	-894.6	331.3	PC 18:1_22:4	0.552173	PC 18:1_22:5	1	0.0187792	PC 18:2_22:4	2	0.0372383	PC 12:0_14:1	0	0	PC 12:0_14:1	0	0	PC 12:0_14:1	0	0
774	-895.5	269.3	PI 17:0_22:6	0.563322	PC 12:0_14:1	0	0	PC 12:0_14:1	0	0	PC 12:0_14:1	0	0	PC 12:0_14:1	0	0	PC 12:0_14:1	0	0
775	-896.6	303.2	PC 20:0_20:4	0.552008	PC 20:0_20:5	1	0.0158273	PC 12:0_14:1	0	0	PC 12:0_14:1	0	0	PC 12:0_14:1	0	0	PC 12:0_14:1	0	0
776	-896.6	331.3	PC 18:0_22:4	0.552008	PC 18:1_22:4	2	0.0372811	PC 18:0_22:5	1	0.0187735	PC 12:0_14:1	0	0	PC 12:0_14:1	0	0	PC 12:0_14:1	0	0
777	-896.6	335.3	PC 18:2_22:2	0.552008	PC 12:0_14:1	0	0	PC 12:0_14:1	0	0	PC 12:0_14:1	0	0	PC 12:0_14:1	0	0	PC 12:0_14:1	0	0
778	-897.5	269.3	PI 17:0_22:5	0.563153	PI 17:0_22:6	2	0.0470451	PC 12:0_14:1	0	0	PC 12:0_14:1	0	0	PC 12:0_14:1	0	0	PC 12:0_14:1	0	0
779	-898.7	305.2	PC 20:0_20:3	0.551842	PC 20:0_20:4	1	0.0158603	PC 12:0_14:1	0	0	PC 12:0_14:1	0	0	PC 12:0_14:1	0	0	PC 12:0_14:1	0	0
780	-898.7	335.3	PC 18:1_22:2	0.551842	PC 18:2_22:2	2	0.0372159	PC 12:0_14:1	0	0	PC 12:0_14:1	0	0	PC 12:0_14:1	0	0	PC 12:0_14:1	0	0
781	-898.7	337.3	PC 18:2_22:1	0.551842	PC 18:2_22:2	1	0.0188925	PC 12:0_14:1	0	0	PC 12:0_14:1	0	0	PC 12:0_14:1	0	0	PC 12:0_14:1	0	0
782	-899.6	269.3	PI 17:0_22:4	0.562984	PI 17:0_22:5	2	0.0470912	PC 12:0_14:1	0	0	PC 12:0_14:1	0	0	PC 12:0_14:1	0	0	PC 12:0_14:1	0	0
783	-900.7	307.3	PC 20:0_20:2	0.551676	PC 20:0_20:3	1	0.0158932	PC 12:0_14:1	0	0	PC 12:0_14:1	0	0	PC 12:0_14:1	0	0	PC 12:0_14:1	0	0
784	-900.7	335.3	PC 18:0_22:2	0.551676	PC 18:1_22:2	2	0.0372588	PC 12:0_14:1	0	0	PC 12:0_14:1	0	0	PC 12:0_14:1	0	0	PC 12:0_14:1	0	0
785	-900.7	337.3	PC 18:1_22:1	0.551676	PC 18:1_22:2	1	0.0188869	PC 18:2_22:1	2	0.0372048	PC 12:0_14:1	0	0	PC 12:0_14:1	0	0	PC 12:0_14:1	0	0
786	-902.7	309.3	PC 20:0_20:1	0.551511	PC 20:0_20:2	1	0.0159262	PC 12:0_14:1	0	0	PC 12:0_14:1	0	0	PC 12:0_14:1	0	0	PC 12:0_14:1	0	0
787	-902.7	337.3	PC 18:0_22:1	0.551511	PC 18:0_22:2	1	0.0188812	PC 18:1_22:1	2	0.0372476	PC 12:0_14:1	0	0	PC 12:0_14:1	0	0	PC 12:0_14:1	0	0
788	-903.6	269.3	PI 17:0_22:2	0.562647	PC 12:0_14:1	0	0	PC 12:0_14:1	0	0	PC 12:0_14:1	0	0	PC 12:0_14:1	0	0	PC 12:0_14:1	0	0
789	-904.6	331.3	dPI 17:0_22:4	0.563407	PC 12:0_14:1	0	0	PC 12:0_14:1	0	0	PC 12:0_14:1	0	0	PC 12:0_14:1	0	0	PC 12:0_14:1	0	0
790	-904.6	269.2	dPI 17:0_22:4_	0.563407	PI 17:0_22:2	4	0.200996	PC 12:0_14:1	0	0	PC 12:0_14:1	0	0	PC 12:0_14:1	0	0	PC 12:0_14:1	0	0
791	-905.5	327.2	PI 18:2_22:6	0.557293	PC 12:0_14:1	0	0	PC 12:0_14:1	0	0	PC 12:0_14:1	0	0	PC 12:0_14:1	0	0	PC 12:0_14:1	0	0
792	-905.6	269.3	PI 17:0_22:1	0.562478	PI 17:0_22:2	2	0.0472295	dPI 17:0_22:4_	4	0.200507	PC 12:0_14:1	0	0	PC 12:0_14:1	0	0	PC 12:0_14:1	0	0
793	-907.5	327.2	PI 18:1_22:6	0.557126	PI 18:2_22:6	2	0.0384037	PC 12:0_14:1	0	0	PC 12:0_14:1	0	0	PC 12:0_14:1	0	0	PC 12:0_14:1	0	0
794	-907.5	329.2	PI 18:2_22:5	0.557126	PI 18:2_22:6	1	0.0189058	PC 12:0_14:1	0	0	PC 12:0_14:1	0	0	PC 12:0_14:1	0	0	PC 12:0_14:1	0	0
795	-907.6	269.3	PI 17:0_22:0	0.562309	PI 17:0_22:1	2	0.0472756	PC 12:0_14:1	0	0	PC 12:0_14:1	0	0	PC 12:0_14:1	0	0	PC 12:0_14:1	0	0
796	-909.6	327.2	PI 18:0_22:6	0.556959	PI 18:1_22:6	2	0.0384442	PC 12:0_14:1	0	0	PC 12:0_14:1	0	0	PC 12:0_14:1	0	0	PC 12:0_14:1	0	0
797	-909.6	329.2	PI 18:1_22:5	0.556959	PI 18:1_22:6	1	0.0189001	PI 18:2_22:5	2	0.0383921	PC 12:0_14:1	0	0	PC 12:0_14:1	0	0	PC 12:0_14:1	0	0
798	-909.6	331.3	PI 18:2_22:4	0.556959	PI 18:2_22:5	1	0.0189419	PC 12:0_14:1	0	0	PC 12:0_14:1	0	0	PC 12:0_14:1	0	0	PC 12:0_14:1	0	0
799	-911.6	329.2	PI 18:0_22:5	0.556792	PI 18:1_22:5	2	0.0384327	PI 18:0_22:6	1	0.0188944	PC 12:0_14:1	0	0	PC 12:0_14:1	0	0	PC 12:0_14:1	0	0
800	-911.6	331.3	PI 18:1_22:4	0.556792	PI 18:2_22:4	2	0.0383806	PI 18:1_22:5	1	0.0189362	PC 12:0_14:1	0	0	PC 12:0_14:1	0	0	PC 12:0_14:1	0	0
801	-911.6	301.2	PI 20:0_20:5	0.556792	PC 12:0_14:1	0	0	PC 12:0_14:1	0	0	PC 12:0_14:1	0	0	PC 12:0_14:1	0	0	PC 12:0_14:1	0	0
802	-913.6	331.3	PI 18:0_22:4	0.556625	PI 18:1_22:4	2	0.0384212	PI 18:0_22:5	1	0.0189306	PC 12:0_14:1	0	0	PC 12:0_14:1	0	0	PC 12:0_14:1	0	0
803	-913.6	303.2	PI 20:0_20:4	0.556625	PI 20:0_20:5	1	0.0159597	PC 12:0_14:1	0	0	PC 12:0_14:1	0	0	PC 12:0_14:1	0	0	PC 12:0_14:1	0	0
804	-915.6	305.2	PI 20:0_20:3	0.556458	PI 20:0_20:4	1	0.0159929	PC 12:0_14:1	0	0	PC 12:0_14:1	0	0	PC 12:0_14:1	0	0	PC 12:0_14:1	0	0
805	-917.6	307.3	PI 20:0_20:2	0.556291	PI 20:0_20:3	1	0.0160262	PC 12:0_14:1	0	0	PC 12:0_14:1	0	0	PC 12:0_14:1	0	0	PC 12:0_14:1	0	0
806	-919.6	309.3	PI 20:0_20:1	0.556124	PI 20:0_20:2	1	0.0160595	PC 12:0_14:1	0	0	PC 12:0_14:1	0	0	PC 12:0_14:1	0	0	PC 12:0_14:1	0	0
807	-920.6	327.2	PC 20:0_22:6	0.53993	PC 12:0_14:1	0	0	PC 12:0_14:1	0	0	PC 12:0_14:1	0	0	PC 12:0_14:1	0	0	PC 12:0_14:1	0	0
808	-922.7	329.2	PC 20:0_22:5	0.539768	PC 20:0_22:6	1	0.0183168	PC 12:0_14:1	0	0	PC 12:0_14:1	0	0	PC 12:0_14:1	0	0	PC 12:0_14:1	0	0
809	-924.7	331.3	PC 20:0_22:4	0.539606	PC 20:0_22:5	1	0.0183518	PC 12:0_14:1	0	0	PC 12:0_14:1	0	0	PC 12:0_14:1	0	0	PC 12:0_14:1	0	0
810	-928.7	335.3	PC 20:0_22:2	0.539283	PC 12:0_14:1	0	0	PC 12:0_14:1	0	0	PC 12:0_14:1	0	0	PC 12:0_14:1	0	0	PC 12:0_14:1	0	0
811	-937.6	327.2	PI 20:0_22:6	0.544446	PC 12:0_14:1	0	0	PC 12:0_14:1	0	0	PC 12:0_14:1	0	0	PC 12:0_14:1	0	0	PC 12:0_14:1	0	0
812	-939.6	329.2	PI 20:0_22:5	0.544283	PI 20:0_22:6	1	0.01847	PC 12:0_14:1	0	0	PC 12:0_14:1	0	0	PC 12:0_14:1	0	0	PC 12:0_14:1	0	0
813	675.5	184.1	SM d18:1/14:0	0.642566	PC 12:0_14:1	0	0	PC 12:0_14:1	0	0	PC 12:0_14:1	0	0	PC 12:0_14:1	0	0	PC 12:0_14:1	0	0
814	703.6	184.1	SM d18:1/16:0	0.62813	PC 12:0_14:1	0	0	PC 12:0_14:1	0	0	PC 12:0_14:1	0	0	PC 12:0_14:1	0	0	PC 12:0_14:1	0	0
815	710.6	193.2	dSM d18:1/16:1	0.629167	PC 12:0_14:1	0	0	PC 12:0_14:1	0	0	PC 12:0_14:1	0	0	PC 12:0_14:1	0	0	PC 12:0_14:1	0	0
816	729.6	184.1	SM d18:1/18:1	0.614203	PC 12:0_14:1	0	0	PC 12:0_14:1	0	0	PC 12:0_14:1	0	0	PC 12:0_14:1	0	0	PC 12:0_14:1	0	0
817	731.6	184.1	SM d18:1/18:0	0.614018	SM d18:1/18:1	2	0.0539531	PC 12:0_14:1	0	0	PC 12:0_14:1	0	0	PC 12:0_14:1	0	0	PC 12:0_14:1	0	0
818	738.6	193.2	dSM d18:1/18:1	0.615033	PC 12:0_14:1	0	0	PC 12:0_14:1	0	0	PC 12:0_14:1	0	0	PC 12:0_14:1	0	0	PC 12:0_14:1	0	0
819	757.6	184.1	SM d18:1/20:1	0.600404	PC 12:0_14:1	0	0	PC 12:0_14:1	0	0	PC 12:0_14:1	0	0	PC 12:0_14:1	0	0	PC 12:0_14:1	0	0
820	759.6	184.1	SM d18:1/20:0	0.600224	SM d18:1/20:1	2	0.0585141	PC 12:0_14:1	0	0	PC 12:0_14:1	0	0	PC 12:0_14:1	0	0	PC 12:0_14:1	0	0
821	766.6	193.2	dSM d18:1/20:1	0.601215	PC 12:0_14:1	0	0	PC 12:0_14:1	0	0	PC 12:0_14:1	0	0	PC 12:0_14:1	0	0	PC 12:0_14:1	0	0
822	785.7	184.1	SM d18:1/22:1	0.586916	PC 12:0_14:1	0	0	PC 12:0_14:1	0	0	PC 12:0_14:1	0	0	PC 12:0_14:1	0	0	PC 12:0_14:1	0	0
823	787.7	184.1	SM d18:1/22:0	0.58674	SM d18:1/22:1	2	0.0631492	PC 12:0_14:1	0	0	PC 12:0_14:1	0	0	PC 12:0_14:1	0	0	PC 12:0_14:1	0	0
824	794.7	193.2	dSM d18:1/22:1	0.587709	PC 12:0_14:1	0	0	PC 12:0_14:1	0	0	PC 12:0_14:1	0	0	PC 12:0_14:1	0	0	PC 12:0_14:1	0	0
825	813.7	184.1	SM d18:1/24:1	0.57373	PC 12:0_14:1	0	0	PC 12:0_14:1	0	0	PC 12:0_14:1	0	0	PC 12:0_14:1	0	0	PC 12:0_14:1	0	0
826	815.7	184.1	SM d18:1/24:0	0.573558	SM d18:1/24:1	2	0.0678459	PC 12:0_14:1	0	0	PC 12:0_14:1	0	0	PC 12:0_14:1	0	0	PC 12:0_14:1	0	0
827	822.7	193.2	dSM d18:1/24:1	0.574505	PC 12:0_14:1	0	0	PC 12:0_14:1	0	0	PC 12:0_14:1	0	0	PC 12:0_14:1	0	0	PC 12:0_14:1	0	0
828	841.7	184.1	SM d18:1/26:1	0.560841	PC 12:0_14:1	0	0	PC 12:0_14:1	0	0	PC 12:0_14:1	0	0	PC 12:0_14:1	0	0	PC 12:0_14:1	0	0
829	843.7	184.1	SM d18:1/26:0	0.560673	SM d18:1/26:1	2	0.0725924	PC 12:0_14:1	0	0	PC 12:0_14:1	0	0	PC 12:0_14:1	0	0	PC 12:0_14:1	0	0

## Sheet: M2
	Q1	Q3	Name	P0	CT1	CT1type	Pct1	CT2	CT2type	Pct2	CT3	CT3type	Pct3	CT4	CT4type	Pct4	CT5	CT5type	Pct5
1	-199.2	199.2	FA 12:0	0.868535	FA 12:0	0	0	FA 12:0	0	0	FA 12:0	0	0	FA 12:0	0	0	FA 12:0	0	0
2	-225.2	225.2	FA 14:1	0.849278	FA 12:0	0	0	FA 12:0	0	0	FA 12:0	0	0	FA 12:0	0	0	FA 12:0	0	0
3	-227.2	227.2	FA 14:0	0.849023	FA 14:1	1	0.0135708	FA 12:0	0	0	FA 12:0	0	0	FA 12:0	0	0	FA 12:0	0	0
4	-241.2	241.2	FA 15:0	0.839432	FA 12:0	0	0	FA 12:0	0	0	FA 12:0	0	0	FA 12:0	0	0	FA 12:0	0	0
5	-253.2	253.2	FA 16:1	0.830198	FA 12:0	0	0	FA 12:0	0	0	FA 12:0	0	0	FA 12:0	0	0	FA 12:0	0	0
6	-255.2	255.2	FA 16:0	0.829949	FA 16:1	1	0.0164186	FA 12:0	0	0	FA 12:0	0	0	FA 12:0	0	0	FA 12:0	0	0
7	-269.2	269.2	FA 17:0	0.820573	FA 12:0	0	0	FA 12:0	0	0	FA 12:0	0	0	FA 12:0	0	0	FA 12:0	0	0
8	-275.2	275.2	FA 18:4	0.812278	FA 12:0	0	0	FA 12:0	0	0	FA 12:0	0	0	FA 12:0	0	0	FA 12:0	0	0
9	-277.2	277.2	FA 18:3	0.812034	FA 18:4	1	0.0194226	FA 12:0	0	0	FA 12:0	0	0	FA 12:0	0	0	FA 12:0	0	0
10	-279.2	279.2	FA 18:2	0.81179	FA 18:3	1	0.0194667	FA 12:0	0	0	FA 12:0	0	0	FA 12:0	0	0	FA 12:0	0	0
11	-281.2	281.2	FA 18:1	0.811547	FA 18:2	1	0.0195109	FA 12:0	0	0	FA 12:0	0	0	FA 12:0	0	0	FA 12:0	0	0
12	-283.3	283.3	FA 18:0	0.811303	FA 18:1	1	0.0195551	FA 12:0	0	0	FA 12:0	0	0	FA 12:0	0	0	FA 12:0	0	0
13	-290.3	290.3	dFA 18:1	0.812643	FA 12:0	0	0	FA 12:0	0	0	FA 12:0	0	0	FA 12:0	0	0	FA 12:0	0	0
14	-301.2	301.2	FA 20:5	0.794268	FA 12:0	0	0	FA 12:0	0	0	FA 12:0	0	0	FA 12:0	0	0	FA 12:0	0	0
15	-303.2	303.2	FA 20:4	0.794029	FA 20:5	1	0.0227666	FA 12:0	0	0	FA 12:0	0	0	FA 12:0	0	0	FA 12:0	0	0
16	-305.2	305.2	FA 20:3	0.793791	FA 20:4	1	0.022814	FA 12:0	0	0	FA 12:0	0	0	FA 12:0	0	0	FA 12:0	0	0
17	-307.3	307.3	FA 20:2	0.793553	FA 20:3	1	0.0228614	FA 12:0	0	0	FA 12:0	0	0	FA 12:0	0	0	FA 12:0	0	0
18	-309.3	309.3	FA 20:1	0.793315	FA 20:2	1	0.0229089	FA 12:0	0	0	FA 12:0	0	0	FA 12:0	0	0	FA 12:0	0	0
19	-311.3	311.3	FA 20:0	0.793077	FA 20:1	1	0.0229565	FA 12:0	0	0	FA 12:0	0	0	FA 12:0	0	0	FA 12:0	0	0
20	-314.3	314.3	dFA 20:4	0.795341	FA 12:0	0	0	FA 12:0	0	0	FA 12:0	0	0	FA 12:0	0	0	FA 12:0	0	0
21	-327.2	327.2	FA 22:6	0.776657	FA 12:0	0	0	FA 12:0	0	0	FA 12:0	0	0	FA 12:0	0	0	FA 12:0	0	0
22	-329.2	329.2	FA 22:5	0.776424	FA 22:6	1	0.0263475	FA 12:0	0	0	FA 12:0	0	0	FA 12:0	0	0	FA 12:0	0	0
23	-331.3	331.3	FA 22:4	0.776191	FA 22:5	1	0.0263979	FA 12:0	0	0	FA 12:0	0	0	FA 12:0	0	0	FA 12:0	0	0
24	-335.3	335.3	FA 22:2	0.775725	FA 12:0	0	0	FA 12:0	0	0	FA 12:0	0	0	FA 12:0	0	0	FA 12:0	0	0
25	-337.3	337.3	FA 22:1	0.775492	FA 22:2	1	0.0265493	FA 12:0	0	0	FA 12:0	0	0	FA 12:0	0	0	FA 12:0	0	0
26	-339.3	339.3	FA 22:0	0.77526	FA 22:1	1	0.0265998	FA 12:0	0	0	FA 12:0	0	0	FA 12:0	0	0	FA 12:0	0	0
27	-365.3	365.3	FA 24:1	0.75807	FA 12:0	0	0	FA 12:0	0	0	FA 12:0	0	0	FA 12:0	0	0	FA 12:0	0	0
28	-367.4	367.4	FA 24:0	0.757843	FA 24:1	1	0.0304635	FA 12:0	0	0	FA 12:0	0	0	FA 12:0	0	0	FA 12:0	0	0
29	424.3	283.3	LPE 14:1	0.7895	FA 12:0	0	0	FA 12:0	0	0	FA 12:0	0	0	FA 12:0	0	0	FA 12:0	0	0
30	426.3	285.3	LPE 14:0	0.789264	LPE 14:1	1	0.0189086	FA 12:0	0	0	FA 12:0	0	0	FA 12:0	0	0	FA 12:0	0	0
31	440.3	299.3	LPE 15:0	0.780347	FA 12:0	0	0	FA 12:0	0	0	FA 12:0	0	0	FA 12:0	0	0	FA 12:0	0	0
32	445.3	304.3	dLPE 15:0	0.780933	FA 12:0	0	0	FA 12:0	0	0	FA 12:0	0	0	FA 12:0	0	0	FA 12:0	0	0
33	452.3	311.3	LPE 16:1	0.771764	FA 12:0	0	0	FA 12:0	0	0	FA 12:0	0	0	FA 12:0	0	0	FA 12:0	0	0
34	454.3	313.3	LPE 16:0	0.771532	LPE 16:1	1	0.0220254	FA 12:0	0	0	FA 12:0	0	0	FA 12:0	0	0	FA 12:0	0	0
35	466.3	184.1	LPC 14:1	0.763045	FA 12:0	0	0	FA 12:0	0	0	FA 12:0	0	0	FA 12:0	0	0	FA 12:0	0	0
36	468.3	184.1	LPC 14:0	0.762816	LPC 14:1	2	0.0182527	FA 12:0	0	0	FA 12:0	0	0	FA 12:0	0	0	FA 12:0	0	0
37	468.3	327.3	LPE 17:0	0.762816	FA 12:0	0	0	FA 12:0	0	0	FA 12:0	0	0	FA 12:0	0	0	FA 12:0	0	0
38	468.3	283.3	LPS 14:1	0.777104	FA 12:0	0	0	FA 12:0	0	0	FA 12:0	0	0	FA 12:0	0	0	FA 12:0	0	0
39	470.3	285.3	LPS 14:0	0.77687	LPS 14:1	1	0.0186117	FA 12:0	0	0	FA 12:0	0	0	FA 12:0	0	0	FA 12:0	0	0
40	472.3	283.3	LPG 14:1	0.776637	FA 12:0	0	0	FA 12:0	0	0	FA 12:0	0	0	FA 12:0	0	0	FA 12:0	0	0
41	473.3	332.3	dLPE 17:0	0.763389	FA 12:0	0	0	FA 12:0	0	0	FA 12:0	0	0	FA 12:0	0	0	FA 12:0	0	0
42	474.3	333.3	LPE 18:4	0.755105	dLPE 17:0	3	0.17458	FA 12:0	0	0	FA 12:0	0	0	FA 12:0	0	0	FA 12:0	0	0
43	474.3	285.3	LPG 14:0	0.776404	LPG 14:1	1	0.0186005	FA 12:0	0	0	FA 12:0	0	0	FA 12:0	0	0	FA 12:0	0	0
44	476.3	335.3	LPE 18:3	0.754878	LPE 18:4	1	0.0252461	FA 12:0	0	0	FA 12:0	0	0	FA 12:0	0	0	FA 12:0	0	0
45	478.3	337.3	LPE 18:2	0.754652	LPE 18:3	1	0.0252928	FA 12:0	0	0	FA 12:0	0	0	FA 12:0	0	0	FA 12:0	0	0
46	480.3	339.3	LPE 18:1	0.754425	LPE 18:2	1	0.0253396	FA 12:0	0	0	FA 12:0	0	0	FA 12:0	0	0	FA 12:0	0	0
47	482.3	184.1	LPC 15:0	0.754199	FA 12:0	0	0	FA 12:0	0	0	FA 12:0	0	0	FA 12:0	0	0	FA 12:0	0	0
48	482.3	341.3	LPE 18:0	0.754199	LPE 18:1	1	0.0253864	FA 12:0	0	0	FA 12:0	0	0	FA 12:0	0	0	FA 12:0	0	0
49	484.3	299.3	LPS 15:0	0.768094	FA 12:0	0	0	FA 12:0	0	0	FA 12:0	0	0	FA 12:0	0	0	FA 12:0	0	0
50	487.3	184.1	dLPC 15:0	0.754765	FA 12:0	0	0	FA 12:0	0	0	FA 12:0	0	0	FA 12:0	0	0	FA 12:0	0	0
51	488.3	299.3	LPG 15:0	0.767634	FA 12:0	0	0	FA 12:0	0	0	FA 12:0	0	0	FA 12:0	0	0	FA 12:0	0	0
52	489.3	304.3	dLPS 15:0	0.768671	FA 12:0	0	0	FA 12:0	0	0	FA 12:0	0	0	FA 12:0	0	0	FA 12:0	0	0
53	493.3	304.3	dLPG 15:0	0.76821	FA 12:0	0	0	FA 12:0	0	0	FA 12:0	0	0	FA 12:0	0	0	FA 12:0	0	0
54	494.3	184.1	LPC 16:1	0.745903	FA 12:0	0	0	FA 12:0	0	0	FA 12:0	0	0	FA 12:0	0	0	FA 12:0	0	0
55	496.3	184.1	LPC 16:0	0.745679	LPC 16:1	2	0.021263	FA 12:0	0	0	FA 12:0	0	0	FA 12:0	0	0	FA 12:0	0	0
56	496.3	355.3	LPE 19:0	0.745679	FA 12:0	0	0	FA 12:0	0	0	FA 12:0	0	0	FA 12:0	0	0	FA 12:0	0	0
57	496.3	311.3	LPS 16:1	0.759645	FA 12:0	0	0	FA 12:0	0	0	FA 12:0	0	0	FA 12:0	0	0	FA 12:0	0	0
58	498.3	313.3	LPS 16:0	0.759417	LPS 16:1	1	0.0216796	FA 12:0	0	0	FA 12:0	0	0	FA 12:0	0	0	FA 12:0	0	0
59	500.3	311.3	LPG 16:1	0.75919	FA 12:0	0	0	FA 12:0	0	0	FA 12:0	0	0	FA 12:0	0	0	FA 12:0	0	0
60	500.4	359.4	LPE 20:5	0.738362	FA 12:0	0	0	FA 12:0	0	0	FA 12:0	0	0	FA 12:0	0	0	FA 12:0	0	0
61	501.3	360.3	dLPE 19:0	0.746239	LPE 20:5	3	0.193604	FA 12:0	0	0	FA 12:0	0	0	FA 12:0	0	0	FA 12:0	0	0
62	502.3	313.3	LPG 16:0	0.758962	LPG 16:1	1	0.0216666	FA 12:0	0	0	FA 12:0	0	0	FA 12:0	0	0	FA 12:0	0	0
63	502.4	361.4	LPE 20:4	0.738141	LPE 20:5	1	0.0287721	dLPE 19:0	3	0.187705	FA 12:0	0	0	FA 12:0	0	0	FA 12:0	0	0
64	504.4	363.4	LPE 20:3	0.737919	LPE 20:4	1	0.0288216	FA 12:0	0	0	FA 12:0	0	0	FA 12:0	0	0	FA 12:0	0	0
65	505.5	273.4	dCer d18:0/13:0	0.696105	FA 12:0	0	0	FA 12:0	0	0	FA 12:0	0	0	FA 12:0	0	0	FA 12:0	0	0
66	506.4	365.4	LPE 20:2	0.737698	LPE 20:3	1	0.028871	FA 12:0	0	0	FA 12:0	0	0	FA 12:0	0	0	FA 12:0	0	0
67	508.4	367.4	LPE 20:1	0.737477	LPE 20:2	1	0.0289206	FA 12:0	0	0	FA 12:0	0	0	FA 12:0	0	0	FA 12:0	0	0
68	510.4	184.1	LPC 17:0	0.737255	FA 12:0	0	0	FA 12:0	0	0	FA 12:0	0	0	FA 12:0	0	0	FA 12:0	0	0
69	510.4	369.4	LPE 20:0	0.737255	LPE 20:1	1	0.0289701	FA 12:0	0	0	FA 12:0	0	0	FA 12:0	0	0	FA 12:0	0	0
70	510.5	264.4	Cer d18:1/14:0	0.687725	FA 12:0	0	0	FA 12:0	0	0	FA 12:0	0	0	FA 12:0	0	0	FA 12:0	0	0
71	512.3	327.3	LPS 17:0	0.750839	FA 12:0	0	0	FA 12:0	0	0	FA 12:0	0	0	FA 12:0	0	0	FA 12:0	0	0
72	512.5	266.4	Cer d18:0/14:0	0.687519	Cer d18:1/14:0	1	0.0142463	FA 12:0	0	0	FA 12:0	0	0	FA 12:0	0	0	FA 12:0	0	0
73	515.4	184.1	dLPC 17:0	0.737809	FA 12:0	0	0	FA 12:0	0	0	FA 12:0	0	0	FA 12:0	0	0	FA 12:0	0	0
74	516.3	327.3	LPG 17:0	0.750388	FA 12:0	0	0	FA 12:0	0	0	FA 12:0	0	0	FA 12:0	0	0	FA 12:0	0	0
75	516.4	184.1	LPC 18:4	0.729802	dLPC 17:0	4	0.168619	FA 12:0	0	0	FA 12:0	0	0	FA 12:0	0	0	FA 12:0	0	0
76	517.3	332.3	dLPS 17:0	0.751402	FA 12:0	0	0	FA 12:0	0	0	FA 12:0	0	0	FA 12:0	0	0	FA 12:0	0	0
77	518.3	333.3	LPS 18:4	0.743248	dLPS 17:0	3	0.171838	FA 12:0	0	0	FA 12:0	0	0	FA 12:0	0	0	FA 12:0	0	0
78	518.4	184.1	LPC 18:3	0.729583	LPC 18:4	2	0.0243739	FA 12:0	0	0	FA 12:0	0	0	FA 12:0	0	0	FA 12:0	0	0
79	520.3	335.3	LPS 18:3	0.743025	LPS 18:4	1	0.0248497	FA 12:0	0	0	FA 12:0	0	0	FA 12:0	0	0	FA 12:0	0	0
80	520.4	184.1	LPC 18:2	0.729364	LPC 18:3	2	0.0244191	FA 12:0	0	0	FA 12:0	0	0	FA 12:0	0	0	FA 12:0	0	0
81	521.3	332.3	dLPG 17:0	0.750951	FA 12:0	0	0	FA 12:0	0	0	FA 12:0	0	0	FA 12:0	0	0	FA 12:0	0	0
82	522.3	337.3	LPS 18:2	0.742802	LPS 18:3	1	0.0248957	FA 12:0	0	0	FA 12:0	0	0	FA 12:0	0	0	FA 12:0	0	0
83	522.3	333.3	LPG 18:4	0.742802	dLPG 17:0	3	0.171735	FA 12:0	0	0	FA 12:0	0	0	FA 12:0	0	0	FA 12:0	0	0
84	522.4	184.1	LPC 18:1	0.729146	LPC 18:2	2	0.0244642	FA 12:0	0	0	FA 12:0	0	0	FA 12:0	0	0	FA 12:0	0	0
85	524.3	339.3	LPS 18:1	0.742579	LPS 18:2	1	0.0249417	FA 12:0	0	0	FA 12:0	0	0	FA 12:0	0	0	FA 12:0	0	0
86	524.3	335.3	LPG 18:3	0.742579	LPG 18:4	1	0.0248348	FA 12:0	0	0	FA 12:0	0	0	FA 12:0	0	0	FA 12:0	0	0
87	524.4	184.1	LPC 18:0	0.728927	LPC 18:1	2	0.0245094	FA 12:0	0	0	FA 12:0	0	0	FA 12:0	0	0	FA 12:0	0	0
88	526.3	341.3	LPS 18:0	0.742357	LPS 18:1	1	0.0249878	FA 12:0	0	0	FA 12:0	0	0	FA 12:0	0	0	FA 12:0	0	0
89	526.3	337.3	LPG 18:2	0.742357	LPG 18:3	1	0.0248808	FA 12:0	0	0	FA 12:0	0	0	FA 12:0	0	0	FA 12:0	0	0
90	526.4	385.4	LPE 22:6	0.721991	FA 12:0	0	0	FA 12:0	0	0	FA 12:0	0	0	FA 12:0	0	0	FA 12:0	0	0
91	528.3	339.3	LPG 18:1	0.742134	LPG 18:2	1	0.0249268	FA 12:0	0	0	FA 12:0	0	0	FA 12:0	0	0	FA 12:0	0	0
92	528.4	387.4	LPE 22:5	0.721774	LPE 22:6	1	0.0324963	FA 12:0	0	0	FA 12:0	0	0	FA 12:0	0	0	FA 12:0	0	0
93	530.3	341.3	LPG 18:0	0.741911	LPG 18:1	1	0.0249728	FA 12:0	0	0	FA 12:0	0	0	FA 12:0	0	0	FA 12:0	0	0
94	530.4	285.2	DG 14:0_14:0	0.692068	FA 12:0	0	0	FA 12:0	0	0	FA 12:0	0	0	FA 12:0	0	0	FA 12:0	0	0
95	530.4	257.2	DG 12:0_16:0	0.692068	FA 12:0	0	0	FA 12:0	0	0	FA 12:0	0	0	FA 12:0	0	0	FA 12:0	0	0
96	530.4	389.4	LPE 22:4	0.721558	LPE 22:5	1	0.0325482	FA 12:0	0	0	FA 12:0	0	0	FA 12:0	0	0	FA 12:0	0	0
97	534.4	393.4	LPE 22:2	0.721125	FA 12:0	0	0	FA 12:0	0	0	FA 12:0	0	0	FA 12:0	0	0	FA 12:0	0	0
98	536.4	395.4	LPE 22:1	0.720909	LPE 22:2	1	0.0327042	FA 12:0	0	0	FA 12:0	0	0	FA 12:0	0	0	FA 12:0	0	0
99	538.4	184.1	LPC 19:0	0.720692	FA 12:0	0	0	FA 12:0	0	0	FA 12:0	0	0	FA 12:0	0	0	FA 12:0	0	0
100	538.4	397.4	LPE 22:0	0.720692	LPE 22:1	1	0.0327563	FA 12:0	0	0	FA 12:0	0	0	FA 12:0	0	0	FA 12:0	0	0
101	538.5	264.4	Cer d18:1/16:0	0.672275	FA 12:0	0	0	FA 12:0	0	0	FA 12:0	0	0	FA 12:0	0	0	FA 12:0	0	0
102	540.3	355.3	LPS 19:0	0.73397	FA 12:0	0	0	FA 12:0	0	0	FA 12:0	0	0	FA 12:0	0	0	FA 12:0	0	0
103	540.5	266.4	Cer d18:0/16:0	0.672073	Cer d18:1/16:0	1	0.0139262	FA 12:0	0	0	FA 12:0	0	0	FA 12:0	0	0	FA 12:0	0	0
104	542.4	184.1	LPC 20:5	0.713621	FA 12:0	0	0	FA 12:0	0	0	FA 12:0	0	0	FA 12:0	0	0	FA 12:0	0	0
105	543.4	184.1	dLPC 19:0	0.721233	LPC 20:5	4	0.18701	FA 12:0	0	0	FA 12:0	0	0	FA 12:0	0	0	FA 12:0	0	0
106	543.5	271.4	dCer d18:1/16:1	0.673183	FA 12:0	0	0	FA 12:0	0	0	FA 12:0	0	0	FA 12:0	0	0	FA 12:0	0	0
107	544.3	359.3	LPS 20:5	0.726768	FA 12:0	0	0	FA 12:0	0	0	FA 12:0	0	0	FA 12:0	0	0	FA 12:0	0	0
108	544.3	355.3	LPG 19:0	0.73353	FA 12:0	0	0	FA 12:0	0	0	FA 12:0	0	0	FA 12:0	0	0	FA 12:0	0	0
109	544.4	184.1	LPC 20:4	0.713407	LPC 20:5	2	0.0277799	dLPC 19:0	4	0.181307	FA 12:0	0	0	FA 12:0	0	0	FA 12:0	0	0
110	545.3	360.3	dLPS 19:0	0.734521	LPS 20:5	3	0.190564	FA 12:0	0	0	FA 12:0	0	0	FA 12:0	0	0	FA 12:0	0	0
111	546.3	361.3	LPS 20:4	0.72655	LPS 20:5	1	0.0283203	dLPS 19:0	3	0.184758	FA 12:0	0	0	FA 12:0	0	0	FA 12:0	0	0
112	546.4	184.1	LPC 20:3	0.713193	LPC 20:4	2	0.0278277	FA 12:0	0	0	FA 12:0	0	0	FA 12:0	0	0	FA 12:0	0	0
113	548.3	363.3	LPS 20:3	0.726332	LPS 20:4	1	0.028369	FA 12:0	0	0	FA 12:0	0	0	FA 12:0	0	0	FA 12:0	0	0
114	548.3	359.3	LPG 20:5	0.726332	FA 12:0	0	0	FA 12:0	0	0	FA 12:0	0	0	FA 12:0	0	0	FA 12:0	0	0
115	548.4	184.1	LPC 20:2	0.712979	LPC 20:3	2	0.0278755	FA 12:0	0	0	FA 12:0	0	0	FA 12:0	0	0	FA 12:0	0	0
116	549.4	360.4	dLPG 19:0	0.734081	LPG 20:5	3	0.19045	FA 12:0	0	0	FA 12:0	0	0	FA 12:0	0	0	FA 12:0	0	0
117	550.3	365.3	LPS 20:2	0.726115	LPS 20:3	1	0.0284177	FA 12:0	0	0	FA 12:0	0	0	FA 12:0	0	0	FA 12:0	0	0
118	550.3	361.3	LPG 20:4	0.726115	LPG 20:5	1	0.0283033	dLPG 19:0	3	0.184647	FA 12:0	0	0	FA 12:0	0	0	FA 12:0	0	0
119	550.4	184.1	LPC 20:1	0.712765	LPC 20:2	2	0.0279234	FA 12:0	0	0	FA 12:0	0	0	FA 12:0	0	0	FA 12:0	0	0
120	552.3	367.3	LPS 20:1	0.725897	LPS 20:2	1	0.0284665	FA 12:0	0	0	FA 12:0	0	0	FA 12:0	0	0	FA 12:0	0	0
121	552.3	363.3	LPG 20:3	0.725897	LPG 20:4	1	0.028352	FA 12:0	0	0	FA 12:0	0	0	FA 12:0	0	0	FA 12:0	0	0
122	552.4	184.1	LPC 20:0	0.712551	LPC 20:1	2	0.0279712	FA 12:0	0	0	FA 12:0	0	0	FA 12:0	0	0	FA 12:0	0	0
123	554.3	369.3	LPS 20:0	0.725679	LPS 20:1	1	0.0285152	FA 12:0	0	0	FA 12:0	0	0	FA 12:0	0	0	FA 12:0	0	0
124	554.3	365.3	LPG 20:2	0.725679	LPG 20:3	1	0.0284007	FA 12:0	0	0	FA 12:0	0	0	FA 12:0	0	0	FA 12:0	0	0
125	554.4	257.2	DG 12:0_18:2	0.676926	FA 12:0	0	0	FA 12:0	0	0	FA 12:0	0	0	FA 12:0	0	0	FA 12:0	0	0
126	556.3	367.3	LPG 20:1	0.725461	LPG 20:2	1	0.0284494	FA 12:0	0	0	FA 12:0	0	0	FA 12:0	0	0	FA 12:0	0	0
127	556.5	283.2	DG 14:1_16:0	0.676723	FA 12:0	0	0	FA 12:0	0	0	FA 12:0	0	0	FA 12:0	0	0	FA 12:0	0	0
128	556.5	285.2	DG 14:0_16:1	0.676723	FA 12:0	0	0	FA 12:0	0	0	FA 12:0	0	0	FA 12:0	0	0	FA 12:0	0	0
129	556.5	257.2	DG 12:0_18:1	0.676723	DG 12:0_18:2	2	0.0168659	FA 12:0	0	0	FA 12:0	0	0	FA 12:0	0	0	FA 12:0	0	0
130	558.3	369.3	LPG 20:0	0.725244	LPG 20:1	1	0.0284981	FA 12:0	0	0	FA 12:0	0	0	FA 12:0	0	0	FA 12:0	0	0
131	558.5	285.2	DG 14:0_16:0	0.67652	DG 14:0_16:1	2	0.0139144	DG 14:1_16:0	1	0.0162076	FA 12:0	0	0	FA 12:0	0	0	FA 12:0	0	0
132	558.5	257.2	DG 12:0_18:0	0.67652	DG 12:0_18:1	2	0.0169035	FA 12:0	0	0	FA 12:0	0	0	FA 12:0	0	0	FA 12:0	0	0
133	562.3	285.3	LPI 14:0	0.745267	FA 12:0	0	0	FA 12:0	0	0	FA 12:0	0	0	FA 12:0	0	0	FA 12:0	0	0
134	564.4	423.4	LPE 24:1	0.704713	FA 12:0	0	0	FA 12:0	0	0	FA 12:0	0	0	FA 12:0	0	0	FA 12:0	0	0
135	564.6	264.4	Cer d18:1/18:1	0.657369	FA 12:0	0	0	FA 12:0	0	0	FA 12:0	0	0	FA 12:0	0	0	FA 12:0	0	0
136	566.4	425.4	LPE 24:0	0.704502	LPE 24:1	1	0.0367254	FA 12:0	0	0	FA 12:0	0	0	FA 12:0	0	0	FA 12:0	0	0
137	566.6	264.4	Cer d18:1/18:0	0.657172	Cer d18:1/18:1	2	0.0172705	FA 12:0	0	0	FA 12:0	0	0	FA 12:0	0	0	FA 12:0	0	0
138	566.6	266.4	Cer d18:0/18:1	0.657172	Cer d18:1/18:1	1	0.0136175	FA 12:0	0	0	FA 12:0	0	0	FA 12:0	0	0	FA 12:0	0	0
139	568.4	453.4	PA 25:0	0.710855	FA 12:0	0	0	FA 12:0	0	0	FA 12:0	0	0	FA 12:0	0	0	FA 12:0	0	0
140	568.4	184.1	LPC 22:6	0.697798	FA 12:0	0	0	FA 12:0	0	0	FA 12:0	0	0	FA 12:0	0	0	FA 12:0	0	0
141	568.6	266.4	Cer d18:0/18:0	0.656974	Cer d18:0/18:1	2	0.0172654	Cer d18:1/18:0	1	0.0136134	FA 12:0	0	0	FA 12:0	0	0	FA 12:0	0	0
142	570.4	184.1	LPC 22:5	0.697589	LPC 22:6	2	0.0313776	FA 12:0	0	0	FA 12:0	0	0	FA 12:0	0	0	FA 12:0	0	0
143	570.4	385.4	LPS 22:6	0.710654	FA 12:0	0	0	FA 12:0	0	0	FA 12:0	0	0	FA 12:0	0	0	FA 12:0	0	0
144	571.6	271.4	dCer d18:1/18:1	0.658059	FA 12:0	0	0	FA 12:0	0	0	FA 12:0	0	0	FA 12:0	0	0	FA 12:0	0	0
145	572.4	184.1	LPC 22:4	0.697379	LPC 22:5	2	0.0314277	FA 12:0	0	0	FA 12:0	0	0	FA 12:0	0	0	FA 12:0	0	0
146	572.4	387.4	LPS 22:5	0.710441	LPS 22:6	1	0.031986	FA 12:0	0	0	FA 12:0	0	0	FA 12:0	0	0	FA 12:0	0	0
147	574.4	389.4	LPS 22:4	0.710228	LPS 22:5	1	0.0320371	FA 12:0	0	0	FA 12:0	0	0	FA 12:0	0	0	FA 12:0	0	0
148	574.4	385.4	LPG 22:6	0.710228	FA 12:0	0	0	FA 12:0	0	0	FA 12:0	0	0	FA 12:0	0	0	FA 12:0	0	0
149	575.5	332.2	dDG 17:0_14:1	0.669581	FA 12:0	0	0	FA 12:0	0	0	FA 12:0	0	0	FA 12:0	0	0	FA 12:0	0	0
150	575.5	288.3	dDG 17:0_14:1_	0.669581	FA 12:0	0	0	FA 12:0	0	0	FA 12:0	0	0	FA 12:0	0	0	FA 12:0	0	0
151	576.3	299.3	LPI 15:0	0.736848	FA 12:0	0	0	FA 12:0	0	0	FA 12:0	0	0	FA 12:0	0	0	FA 12:0	0	0
152	576.4	184.1	LPC 22:2	0.696961	FA 12:0	0	0	FA 12:0	0	0	FA 12:0	0	0	FA 12:0	0	0	FA 12:0	0	0
153	576.4	387.4	LPG 22:5	0.710015	LPG 22:6	1	0.0319668	FA 12:0	0	0	FA 12:0	0	0	FA 12:0	0	0	FA 12:0	0	0
154	578.4	184.1	LPC 22:1	0.696752	LPC 22:2	2	0.0315784	FA 12:0	0	0	FA 12:0	0	0	FA 12:0	0	0	FA 12:0	0	0
155	578.4	393.4	LPS 22:2	0.709802	FA 12:0	0	0	FA 12:0	0	0	FA 12:0	0	0	FA 12:0	0	0	FA 12:0	0	0
156	578.4	389.4	LPG 22:4	0.709802	LPG 22:5	1	0.0320179	FA 12:0	0	0	FA 12:0	0	0	FA 12:0	0	0	FA 12:0	0	0
157	580.4	285.2	DG 14:0_18:3	0.661917	FA 12:0	0	0	FA 12:0	0	0	FA 12:0	0	0	FA 12:0	0	0	FA 12:0	0	0
158	580.4	184.1	LPC 22:0	0.696543	LPC 22:1	2	0.0316287	FA 12:0	0	0	FA 12:0	0	0	FA 12:0	0	0	FA 12:0	0	0
159	580.4	395.4	LPS 22:1	0.709589	LPS 22:2	1	0.0321907	FA 12:0	0	0	FA 12:0	0	0	FA 12:0	0	0	FA 12:0	0	0
160	581.3	304.3	dLPI 15:0	0.737401	FA 12:0	0	0	FA 12:0	0	0	FA 12:0	0	0	FA 12:0	0	0	FA 12:0	0	0
161	582.4	311.2	DG 16:1_16:1	0.661719	FA 12:0	0	0	FA 12:0	0	0	FA 12:0	0	0	FA 12:0	0	0	FA 12:0	0	0
162	582.4	283.2	DG 14:1_18:1	0.661719	FA 12:0	0	0	FA 12:0	0	0	FA 12:0	0	0	FA 12:0	0	0	FA 12:0	0	0
163	582.4	285.2	DG 14:0_18:2	0.661719	DG 14:0_18:3	2	0.0164503	FA 12:0	0	0	FA 12:0	0	0	FA 12:0	0	0	FA 12:0	0	0
164	582.4	397.4	LPS 22:0	0.709376	LPS 22:1	1	0.0322419	FA 12:0	0	0	FA 12:0	0	0	FA 12:0	0	0	FA 12:0	0	0
165	582.4	393.4	LPG 22:2	0.709376	FA 12:0	0	0	FA 12:0	0	0	FA 12:0	0	0	FA 12:0	0	0	FA 12:0	0	0
166	584.4	313.2	DG 16:0_16:1	0.66152	DG 16:1_16:1	1	0.0188848	FA 12:0	0	0	FA 12:0	0	0	FA 12:0	0	0	FA 12:0	0	0
167	584.4	285.2	DG 14:0_18:1	0.66152	DG 14:1_18:1	1	0.0158482	DG 14:0_18:2	2	0.016487	FA 12:0	0	0	FA 12:0	0	0	FA 12:0	0	0
168	584.4	311.2	DG 16:0_16:1_2	0.66152	DG 16:1_16:1	2	0.0136059	FA 12:0	0	0	FA 12:0	0	0	FA 12:0	0	0	FA 12:0	0	0
169	584.4	395.4	LPG 22:1	0.709163	LPG 22:2	1	0.0321714	FA 12:0	0	0	FA 12:0	0	0	FA 12:0	0	0	FA 12:0	0	0
170	586.4	397.4	LPG 22:0	0.708951	LPG 22:1	1	0.0322226	FA 12:0	0	0	FA 12:0	0	0	FA 12:0	0	0	FA 12:0	0	0
171	586.5	313.3	DG 16:0_16:0	0.661322	DG 16:0_16:1_2	1	0.0188792	DG 16:0_16:1	2	0.0136018	FA 12:0	0	0	FA 12:0	0	0	FA 12:0	0	0
172	586.5	257.2	DG 12:0_20:0	0.661322	FA 12:0	0	0	FA 12:0	0	0	FA 12:0	0	0	FA 12:0	0	0	FA 12:0	0	0
173	586.6	369.4	CE 12:0	0.637239	FA 12:0	0	0	FA 12:0	0	0	FA 12:0	0	0	FA 12:0	0	0	FA 12:0	0	0
174	588.3	311.3	LPI 16:1	0.728742	FA 12:0	0	0	FA 12:0	0	0	FA 12:0	0	0	FA 12:0	0	0	FA 12:0	0	0
175	590.3	313.3	LPI 16:0	0.728524	LPI 16:1	1	0.0207976	FA 12:0	0	0	FA 12:0	0	0	FA 12:0	0	0	FA 12:0	0	0
176	592.6	264.4	Cer d18:1/20:1	0.6426	FA 12:0	0	0	FA 12:0	0	0	FA 12:0	0	0	FA 12:0	0	0	FA 12:0	0	0
177	594.6	264.4	Cer d18:1/20:0	0.642408	Cer d18:1/20:1	2	0.0200058	FA 12:0	0	0	FA 12:0	0	0	FA 12:0	0	0	FA 12:0	0	0
178	594.6	266.4	Cer d18:0/20:1	0.642408	Cer d18:1/20:1	1	0.0133115	FA 12:0	0	0	FA 12:0	0	0	FA 12:0	0	0	FA 12:0	0	0
179	596.5	299.3	DG 15:0_18:2	0.654243	FA 12:0	0	0	FA 12:0	0	0	FA 12:0	0	0	FA 12:0	0	0	FA 12:0	0	0
180	596.6	266.4	Cer d18:0/20:0	0.642215	Cer d18:1/20:0	1	0.0133075	Cer d18:0/20:1	2	0.0199998	FA 12:0	0	0	FA 12:0	0	0	FA 12:0	0	0
181	598.5	299.3	DG 15:0_18:1	0.654047	DG 15:0_18:2	2	0.0163008	FA 12:0	0	0	FA 12:0	0	0	FA 12:0	0	0	FA 12:0	0	0
182	599.6	271.4	dCer d18:1/20:1	0.643276	FA 12:0	0	0	FA 12:0	0	0	FA 12:0	0	0	FA 12:0	0	0	FA 12:0	0	0
183	603.6	332.2	dDG 17:0_16:1	0.654538	FA 12:0	0	0	FA 12:0	0	0	FA 12:0	0	0	FA 12:0	0	0	FA 12:0	0	0
184	603.6	316.4	dDG 17:0_16:1_	0.654538	FA 12:0	0	0	FA 12:0	0	0	FA 12:0	0	0	FA 12:0	0	0	FA 12:0	0	0
185	604.3	327.3	LPI 17:0	0.720294	FA 12:0	0	0	FA 12:0	0	0	FA 12:0	0	0	FA 12:0	0	0	FA 12:0	0	0
186	606.4	311.2	DG 16:1_18:3	0.647241	FA 12:0	0	0	FA 12:0	0	0	FA 12:0	0	0	FA 12:0	0	0	FA 12:0	0	0
187	606.4	285.2	DG 14:0_20:4	0.647241	FA 12:0	0	0	FA 12:0	0	0	FA 12:0	0	0	FA 12:0	0	0	FA 12:0	0	0
188	606.4	184.1	LPC 24:1	0.681099	FA 12:0	0	0	FA 12:0	0	0	FA 12:0	0	0	FA 12:0	0	0	FA 12:0	0	0
189	608.4	184.1	LPC 24:0	0.680895	LPC 24:1	2	0.0354632	FA 12:0	0	0	FA 12:0	0	0	FA 12:0	0	0	FA 12:0	0	0
190	608.4	423.4	LPS 24:1	0.693648	FA 12:0	0	0	FA 12:0	0	0	FA 12:0	0	0	FA 12:0	0	0	FA 12:0	0	0
191	608.5	311.2	DG 16:1_18:2	0.647047	DG 16:1_18:3	2	0.0160856	FA 12:0	0	0	FA 12:0	0	0	FA 12:0	0	0	FA 12:0	0	0
192	608.5	313.2	DG 16:0_18:3	0.647047	DG 16:1_18:3	1	0.0184717	FA 12:0	0	0	FA 12:0	0	0	FA 12:0	0	0	FA 12:0	0	0
193	609.3	332.3	dLPI 17:0	0.720834	FA 12:0	0	0	FA 12:0	0	0	FA 12:0	0	0	FA 12:0	0	0	FA 12:0	0	0
194	610.4	311.2	DG 16:1_18:1	0.646853	DG 16:1_18:2	2	0.0161215	FA 12:0	0	0	FA 12:0	0	0	FA 12:0	0	0	FA 12:0	0	0
195	610.4	313.2	DG 16:0_18:2	0.646853	DG 16:0_18:3	2	0.0160807	DG 16:1_18:2	1	0.0184661	FA 12:0	0	0	FA 12:0	0	0	FA 12:0	0	0
196	610.4	495.4	PA 28:0	0.687035	FA 12:0	0	0	FA 12:0	0	0	FA 12:0	0	0	FA 12:0	0	0	FA 12:0	0	0
197	610.4	333.4	LPI 18:4	0.713012	dLPI 17:0	3	0.164848	FA 12:0	0	0	FA 12:0	0	0	FA 12:0	0	0	FA 12:0	0	0
198	610.4	425.4	LPS 24:0	0.693439	LPS 24:1	1	0.0361488	FA 12:0	0	0	FA 12:0	0	0	FA 12:0	0	0	FA 12:0	0	0
199	612.4	335.4	LPI 18:3	0.712798	LPI 18:4	1	0.0238388	FA 12:0	0	0	FA 12:0	0	0	FA 12:0	0	0	FA 12:0	0	0
200	612.4	423.4	LPG 24:1	0.693231	FA 12:0	0	0	FA 12:0	0	0	FA 12:0	0	0	FA 12:0	0	0	FA 12:0	0	0
201	612.6	369.4	CE 14:1	0.62311	FA 12:0	0	0	FA 12:0	0	0	FA 12:0	0	0	FA 12:0	0	0	FA 12:0	0	0
202	612.6	311.3	DG 16:1_18:0	0.646659	DG 16:1_18:1	2	0.0161574	FA 12:0	0	0	FA 12:0	0	0	FA 12:0	0	0	FA 12:0	0	0
203	612.6	313.2	DG 16:0_18:1	0.646659	DG 16:0_18:2	2	0.0161166	DG 16:1_18:1	1	0.0184606	FA 12:0	0	0	FA 12:0	0	0	FA 12:0	0	0
204	612.6	283.2	DG 14:1_20:0	0.646659	FA 12:0	0	0	FA 12:0	0	0	FA 12:0	0	0	FA 12:0	0	0	FA 12:0	0	0
205	614.4	313.2	DG 16:0_18:0	0.646465	DG 16:1_18:0	1	0.018455	DG 16:0_18:1	2	0.0161525	FA 12:0	0	0	FA 12:0	0	0	FA 12:0	0	0
206	614.4	337.4	LPI 18:2	0.712584	LPI 18:3	1	0.0238829	FA 12:0	0	0	FA 12:0	0	0	FA 12:0	0	0	FA 12:0	0	0
207	614.4	425.4	LPG 24:0	0.693023	LPG 24:1	1	0.0361271	FA 12:0	0	0	FA 12:0	0	0	FA 12:0	0	0	FA 12:0	0	0
208	614.6	369.4	CE 14:0	0.622923	CE 14:1	2	0.0103849	FA 12:0	0	0	FA 12:0	0	0	FA 12:0	0	0	FA 12:0	0	0
209	614.6	285.2	DG 14:0_20:0	0.646465	DG 14:1_20:0	1	0.0154875	FA 12:0	0	0	FA 12:0	0	0	FA 12:0	0	0	FA 12:0	0	0
210	616.4	339.4	LPI 18:1	0.712371	LPI 18:2	1	0.0239271	FA 12:0	0	0	FA 12:0	0	0	FA 12:0	0	0	FA 12:0	0	0
211	618.4	341.4	LPI 18:0	0.712157	LPI 18:1	1	0.0239713	FA 12:0	0	0	FA 12:0	0	0	FA 12:0	0	0	FA 12:0	0	0
212	619.6	376.4	dCE 14:1	0.623765	FA 12:0	0	0	FA 12:0	0	0	FA 12:0	0	0	FA 12:0	0	0	FA 12:0	0	0
213	620.6	264.4	Cer d18:1/22:1	0.628164	FA 12:0	0	0	FA 12:0	0	0	FA 12:0	0	0	FA 12:0	0	0	FA 12:0	0	0
214	622.6	264.4	Cer d18:1/22:0	0.627976	Cer d18:1/22:1	2	0.0229372	FA 12:0	0	0	FA 12:0	0	0	FA 12:0	0	0	FA 12:0	0	0
215	622.6	266.4	Cer d18:0/22:1	0.627976	Cer d18:1/22:1	1	0.0130125	FA 12:0	0	0	FA 12:0	0	0	FA 12:0	0	0	FA 12:0	0	0
216	624.6	266.4	Cer d18:0/22:0	0.627787	Cer d18:0/22:1	2	0.0229303	Cer d18:1/22:0	1	0.0130086	FA 12:0	0	0	FA 12:0	0	0	FA 12:0	0	0
217	627.6	271.4	dCer d18:1/22:1	0.628824	FA 12:0	0	0	FA 12:0	0	0	FA 12:0	0	0	FA 12:0	0	0	FA 12:0	0	0
218	628.6	369.4	CE 15:0	0.615886	FA 12:0	0	0	FA 12:0	0	0	FA 12:0	0	0	FA 12:0	0	0	FA 12:0	0	0
219	628.6	299.2	DG 15:0_20:0	0.639162	FA 12:0	0	0	FA 12:0	0	0	FA 12:0	0	0	FA 12:0	0	0	FA 12:0	0	0
220	630.5	285.3	DG 14:0_22:6	0.63308	FA 12:0	0	0	FA 12:0	0	0	FA 12:0	0	0	FA 12:0	0	0	FA 12:0	0	0
221	631.6	332.2	dDG 17:0_18:1	0.639833	FA 12:0	0	0	FA 12:0	0	0	FA 12:0	0	0	FA 12:0	0	0	FA 12:0	0	0
222	631.6	344.4	dDG 17:0_18:1_	0.639833	FA 12:0	0	0	FA 12:0	0	0	FA 12:0	0	0	FA 12:0	0	0	FA 12:0	0	0
223	632.4	337.3	DG 18:2_18:3	0.63289	FA 12:0	0	0	FA 12:0	0	0	FA 12:0	0	0	FA 12:0	0	0	FA 12:0	0	0
224	632.4	311.3	DG 16:1_20:4	0.63289	FA 12:0	0	0	FA 12:0	0	0	FA 12:0	0	0	FA 12:0	0	0	FA 12:0	0	0
225	632.4	313.3	DG 16:0_20:5	0.63289	FA 12:0	0	0	FA 12:0	0	0	FA 12:0	0	0	FA 12:0	0	0	FA 12:0	0	0
226	632.4	355.4	LPI 19:0	0.704112	FA 12:0	0	0	FA 12:0	0	0	FA 12:0	0	0	FA 12:0	0	0	FA 12:0	0	0
227	634.5	313.3	DG 16:0_20:4	0.6327	DG 16:0_20:5	2	0.0187579	DG 16:1_20:4	1	0.0180621	FA 12:0	0	0	FA 12:0	0	0	FA 12:0	0	0
228	636.4	359.4	LPI 20:5	0.697203	FA 12:0	0	0	FA 12:0	0	0	FA 12:0	0	0	FA 12:0	0	0	FA 12:0	0	0
229	636.5	339.3	DG 18:1_18:2	0.63251	FA 12:0	0	0	FA 12:0	0	0	FA 12:0	0	0	FA 12:0	0	0	FA 12:0	0	0
230	636.5	341.3	DG 18:0_18:3	0.63251	FA 12:0	0	0	FA 12:0	0	0	FA 12:0	0	0	FA 12:0	0	0	FA 12:0	0	0
231	636.5	313.3	DG 16:0_20:3	0.63251	DG 16:0_20:4	2	0.0187963	FA 12:0	0	0	FA 12:0	0	0	FA 12:0	0	0	FA 12:0	0	0
232	636.5	337.2	DG 18:1_18:2_2	0.63251	FA 12:0	0	0	FA 12:0	0	0	FA 12:0	0	0	FA 12:0	0	0	FA 12:0	0	0
233	636.6	311.3	DG 16:1_20:2	0.63251	FA 12:0	0	0	FA 12:0	0	0	FA 12:0	0	0	FA 12:0	0	0	FA 12:0	0	0
234	637.4	360.4	dLPI 19:0	0.70464	LPI 20:5	3	0.182812	FA 12:0	0	0	FA 12:0	0	0	FA 12:0	0	0	FA 12:0	0	0
235	638.4	339.3	DG 18:1_18:1	0.632321	DG 18:1_18:2_2	1	0.0212384	DG 18:1_18:2	2	0.0157593	FA 12:0	0	0	FA 12:0	0	0	FA 12:0	0	0
236	638.4	341.3	DG 18:0_18:2	0.632321	DG 18:0_18:3	2	0.0157195	DG 18:1_18:2	1	0.021284	FA 12:0	0	0	FA 12:0	0	0	FA 12:0	0	0
237	638.4	523.4	PA 30:0	0.671601	FA 12:0	0	0	FA 12:0	0	0	FA 12:0	0	0	FA 12:0	0	0	FA 12:0	0	0
238	638.4	361.4	LPI 20:4	0.696994	LPI 20:5	1	0.0271682	dLPI 19:0	3	0.177242	FA 12:0	0	0	FA 12:0	0	0	FA 12:0	0	0
239	640.4	341.3	DG 18:0_18:1	0.632131	DG 18:1_18:1	1	0.0212776	DG 18:0_18:2	2	0.0157545	FA 12:0	0	0	FA 12:0	0	0	FA 12:0	0	0
240	640.4	363.4	LPI 20:3	0.696785	LPI 20:4	1	0.0272149	FA 12:0	0	0	FA 12:0	0	0	FA 12:0	0	0	FA 12:0	0	0
241	640.6	369.4	CE 16:1	0.609111	FA 12:0	0	0	FA 12:0	0	0	FA 12:0	0	0	FA 12:0	0	0	FA 12:0	0	0
242	640.6	311.2	DG 16:1_20:0	0.632131	FA 12:0	0	0	FA 12:0	0	0	FA 12:0	0	0	FA 12:0	0	0	FA 12:0	0	0
243	642.4	365.4	LPI 20:2	0.696576	LPI 20:3	1	0.0272617	FA 12:0	0	0	FA 12:0	0	0	FA 12:0	0	0	FA 12:0	0	0
244	642.6	369.4	CE 16:0	0.608929	CE 16:1	2	0.0125242	FA 12:0	0	0	FA 12:0	0	0	FA 12:0	0	0	FA 12:0	0	0
245	642.6	313.2	DG 16:0_20:0	0.631941	DG 16:1_20:0	1	0.0180404	FA 12:0	0	0	FA 12:0	0	0	FA 12:0	0	0	FA 12:0	0	0
246	644.4	367.4	LPI 20:1	0.696367	LPI 20:2	1	0.0273084	FA 12:0	0	0	FA 12:0	0	0	FA 12:0	0	0	FA 12:0	0	0
247	646.4	369.4	LPI 20:0	0.696158	LPI 20:1	1	0.0273552	FA 12:0	0	0	FA 12:0	0	0	FA 12:0	0	0	FA 12:0	0	0
248	647.6	376.4	dCE 16:1	0.609751	FA 12:0	0	0	FA 12:0	0	0	FA 12:0	0	0	FA 12:0	0	0	FA 12:0	0	0
249	648.6	264.4	Cer d18:1/24:1	0.614052	FA 12:0	0	0	FA 12:0	0	0	FA 12:0	0	0	FA 12:0	0	0	FA 12:0	0	0
250	650.6	264.4	Cer d18:1/24:0	0.613868	Cer d18:1/24:1	2	0.0260472	FA 12:0	0	0	FA 12:0	0	0	FA 12:0	0	0	FA 12:0	0	0
251	650.7	266.4	Cer d18:0/24:1	0.613868	Cer d18:1/24:1	1	0.0127201	FA 12:0	0	0	FA 12:0	0	0	FA 12:0	0	0	FA 12:0	0	0
252	652.7	266.4	Cer d18:0/24:0	0.613683	Cer d18:1/24:0	1	0.0127163	Cer d18:0/24:1	2	0.0260394	FA 12:0	0	0	FA 12:0	0	0	FA 12:0	0	0
253	655.6	332.2	dDG 17:0_20:3	0.625834	FA 12:0	0	0	FA 12:0	0	0	FA 12:0	0	0	FA 12:0	0	0	FA 12:0	0	0
254	655.6	368.4	dDG 17:0_20:3_	0.625834	FA 12:0	0	0	FA 12:0	0	0	FA 12:0	0	0	FA 12:0	0	0	FA 12:0	0	0
255	655.6	271.4	dCer d18:1/24:1	0.614697	FA 12:0	0	0	FA 12:0	0	0	FA 12:0	0	0	FA 12:0	0	0	FA 12:0	0	0
256	656.5	337.3	DG 18:2_20:5	0.619043	FA 12:0	0	0	FA 12:0	0	0	FA 12:0	0	0	FA 12:0	0	0	FA 12:0	0	0
257	656.5	311.3	DG 16:1_22:6	0.619043	FA 12:0	0	0	FA 12:0	0	0	FA 12:0	0	0	FA 12:0	0	0	FA 12:0	0	0
258	656.6	439.4	TG 36:0-FA12:0	0.630626	FA 12:0	0	0	FA 12:0	0	0	FA 12:0	0	0	FA 12:0	0	0	FA 12:0	0	0
259	656.6	369.4	CE 17:0	0.60205	dDG 17:0_20:3_	3	0.164005	FA 12:0	0	0	FA 12:0	0	0	FA 12:0	0	0	FA 12:0	0	0
260	656.6	327.2	DG 17:0_20:0	0.624802	FA 12:0	0	0	FA 12:0	0	0	FA 12:0	0	0	FA 12:0	0	0	FA 12:0	0	0
261	658.5	337.3	DG 18:2_20:4	0.618857	DG 18:2_20:5	2	0.0183475	FA 12:0	0	0	FA 12:0	0	0	FA 12:0	0	0	FA 12:0	0	0
262	658.5	339.3	DG 18:1_20:5	0.618857	DG 18:2_20:5	1	0.0207861	FA 12:0	0	0	FA 12:0	0	0	FA 12:0	0	0	FA 12:0	0	0
263	658.5	313.3	DG 16:0_22:6	0.618857	DG 16:1_22:6	1	0.0176669	FA 12:0	0	0	FA 12:0	0	0	FA 12:0	0	0	FA 12:0	0	0
264	660.5	337.3	DG 18:2_20:3	0.618672	DG 18:2_20:4	2	0.018385	FA 12:0	0	0	FA 12:0	0	0	FA 12:0	0	0	FA 12:0	0	0
265	660.5	339.3	DG 18:1_20:4	0.618672	DG 18:2_20:4	1	0.0207799	DG 18:1_20:5	2	0.018342	FA 12:0	0	0	FA 12:0	0	0	FA 12:0	0	0
266	660.5	313.3	DG 16:0_22:5	0.618672	DG 16:0_22:6	2	0.0216572	FA 12:0	0	0	FA 12:0	0	0	FA 12:0	0	0	FA 12:0	0	0
267	660.5	545.5	PA 32:3	0.657104	FA 12:0	0	0	FA 12:0	0	0	FA 12:0	0	0	FA 12:0	0	0	FA 12:0	0	0
268	662.4	385.4	LPI 22:6	0.681744	FA 12:0	0	0	FA 12:0	0	0	FA 12:0	0	0	FA 12:0	0	0	FA 12:0	0	0
269	662.5	547.5	PA 32:2	0.656907	PA 32:3	1	0.0564032	FA 12:0	0	0	FA 12:0	0	0	FA 12:0	0	0	FA 12:0	0	0
270	662.6	369.4	CE 18:4	0.595963	FA 12:0	0	0	FA 12:0	0	0	FA 12:0	0	0	FA 12:0	0	0	FA 12:0	0	0
271	662.6	339.3	DG 18:1_20:3	0.618486	DG 18:2_20:3	1	0.0207737	DG 18:1_20:4	2	0.0183795	FA 12:0	0	0	FA 12:0	0	0	FA 12:0	0	0
272	662.6	333.2	DG 18:4_20:0	0.618486	FA 12:0	0	0	FA 12:0	0	0	FA 12:0	0	0	FA 12:0	0	0	FA 12:0	0	0
273	664.4	387.4	LPI 22:5	0.68154	LPI 22:6	1	0.0306848	FA 12:0	0	0	FA 12:0	0	0	FA 12:0	0	0	FA 12:0	0	0
274	664.5	549.5	PA 32:1	0.65671	PA 32:2	1	0.0564651	FA 12:0	0	0	FA 12:0	0	0	FA 12:0	0	0	FA 12:0	0	0
275	664.6	369.4	CE 18:3	0.595785	CE 18:4	2	0.0147738	FA 12:0	0	0	FA 12:0	0	0	FA 12:0	0	0	FA 12:0	0	0
276	664.6	339.3	DG 18:1_20:2	0.618301	DG 18:1_20:3	2	0.0184171	FA 12:0	0	0	FA 12:0	0	0	FA 12:0	0	0	FA 12:0	0	0
277	664.6	335.2	DG 18:3_20:0	0.618301	DG 18:4_20:0	1	0.0206784	FA 12:0	0	0	FA 12:0	0	0	FA 12:0	0	0	FA 12:0	0	0
278	666.4	389.4	LPI 22:4	0.681335	LPI 22:5	1	0.0307338	FA 12:0	0	0	FA 12:0	0	0	FA 12:0	0	0	FA 12:0	0	0
279	666.5	551.5	PA 32:0	0.656513	PA 32:1	1	0.0565271	FA 12:0	0	0	FA 12:0	0	0	FA 12:0	0	0	FA 12:0	0	0
280	666.6	369.4	CE 18:2	0.595606	CE 18:3	2	0.0148068	FA 12:0	0	0	FA 12:0	0	0	FA 12:0	0	0	FA 12:0	0	0
281	666.6	339.3	DG 18:1_20:1	0.618115	DG 18:1_20:2	2	0.0184547	FA 12:0	0	0	FA 12:0	0	0	FA 12:0	0	0	FA 12:0	0	0
282	666.6	337.2	DG 18:2_20:0	0.618115	DG 18:3_20:0	1	0.0207167	FA 12:0	0	0	FA 12:0	0	0	FA 12:0	0	0	FA 12:0	0	0
283	666.6	367.3	DG 18:1_20:1_2	0.618115	FA 12:0	0	0	FA 12:0	0	0	FA 12:0	0	0	FA 12:0	0	0	FA 12:0	0	0
284	668.6	369.4	CE 18:1	0.595427	DG 18:1_20:1_2	1	0.0242813	CE 18:2	2	0.0148398	FA 12:0	0	0	FA 12:0	0	0	FA 12:0	0	0
285	668.6	339.2	DG 18:1_20:0	0.61793	DG 18:1_20:1	2	0.0184924	DG 18:2_20:0	1	0.020755	FA 12:0	0	0	FA 12:0	0	0	FA 12:0	0	0
286	670.4	393.4	LPI 22:2	0.680927	FA 12:0	0	0	FA 12:0	0	0	FA 12:0	0	0	FA 12:0	0	0	FA 12:0	0	0
287	670.6	369.4	CE 18:0	0.595249	CE 18:1	2	0.0148728	FA 12:0	0	0	FA 12:0	0	0	FA 12:0	0	0	FA 12:0	0	0
288	670.6	341.2	DG 18:0_20:0	0.617744	DG 18:1_20:0	1	0.0207933	FA 12:0	0	0	FA 12:0	0	0	FA 12:0	0	0	FA 12:0	0	0
289	672.4	395.4	LPI 22:1	0.680722	LPI 22:2	1	0.0308811	FA 12:0	0	0	FA 12:0	0	0	FA 12:0	0	0	FA 12:0	0	0
290	672.5	264.4	HexCER d18:1/14:0	0.63499	FA 12:0	0	0	FA 12:0	0	0	FA 12:0	0	0	FA 12:0	0	0	FA 12:0	0	0
291	674.4	397.4	LPI 22:0	0.680518	LPI 22:1	1	0.0309303	FA 12:0	0	0	FA 12:0	0	0	FA 12:0	0	0	FA 12:0	0	0
292	675.7	376.4	dCE 18:1	0.596053	FA 12:0	0	0	FA 12:0	0	0	FA 12:0	0	0	FA 12:0	0	0	FA 12:0	0	0
293	676.7	264.4	Cer d18:1/26:1	0.600257	FA 12:0	0	0	FA 12:0	0	0	FA 12:0	0	0	FA 12:0	0	0	FA 12:0	0	0
294	678.7	264.4	Cer d18:1/26:0	0.600077	Cer d18:1/26:1	2	0.0293193	FA 12:0	0	0	FA 12:0	0	0	FA 12:0	0	0	FA 12:0	0	0
295	678.7	266.4	Cer d18:0/26:1	0.600077	Cer d18:1/26:1	1	0.0124344	FA 12:0	0	0	FA 12:0	0	0	FA 12:0	0	0	FA 12:0	0	0
296	680.7	266.4	Cer d18:0/26:0	0.599897	Cer d18:1/26:0	1	0.0124306	Cer d18:0/26:1	2	0.0293105	FA 12:0	0	0	FA 12:0	0	0	FA 12:0	0	0
297	681.6	332.2	dDG 17:0_22:4	0.611958	FA 12:0	0	0	FA 12:0	0	0	FA 12:0	0	0	FA 12:0	0	0	FA 12:0	0	0
298	681.6	394.4	dDG 17:0_22:4_	0.611958	FA 12:0	0	0	FA 12:0	0	0	FA 12:0	0	0	FA 12:0	0	0	FA 12:0	0	0
299	682.5	337.3	DG 18:2_22:6	0.605317	FA 12:0	0	0	FA 12:0	0	0	FA 12:0	0	0	FA 12:0	0	0	FA 12:0	0	0
300	684.5	569.5	PA 34:5	0.642727	FA 12:0	0	0	FA 12:0	0	0	FA 12:0	0	0	FA 12:0	0	0	FA 12:0	0	0
301	684.6	467.4	TG 38:0-FA12:0	0.616459	FA 12:0	0	0	FA 12:0	0	0	FA 12:0	0	0	FA 12:0	0	0	FA 12:0	0	0
302	684.6	337.3	DG 18:2_22:5	0.605136	DG 18:2_22:6	2	0.0211834	FA 12:0	0	0	FA 12:0	0	0	FA 12:0	0	0	FA 12:0	0	0
303	684.6	339.3	DG 18:1_22:6	0.605136	DG 18:2_22:6	1	0.0203253	FA 12:0	0	0	FA 12:0	0	0	FA 12:0	0	0	FA 12:0	0	0
304	685.4	403.2	BMP 14:1_14:1	0.664081	FA 12:0	0	0	FA 12:0	0	0	FA 12:0	0	0	FA 12:0	0	0	FA 12:0	0	0
305	685.5	570.5	dPA 15:0_18:1	0.649973	PA 34:5	3	0.27136	FA 12:0	0	0	FA 12:0	0	0	FA 12:0	0	0	FA 12:0	0	0
306	686.5	571.5	PA 34:4	0.642534	PA 34:5	1	0.060967	dPA 15:0_18:1	3	0.267093	FA 12:0	0	0	FA 12:0	0	0	FA 12:0	0	0
307	686.6	337.3	DG 18:2_22:4	0.604954	DG 18:2_22:5	2	0.0212232	FA 12:0	0	0	FA 12:0	0	0	FA 12:0	0	0	FA 12:0	0	0
308	686.6	339.3	DG 18:1_22:5	0.604954	DG 18:1_22:6	2	0.021177	DG 18:2_22:5	1	0.0203192	FA 12:0	0	0	FA 12:0	0	0	FA 12:0	0	0
309	686.6	341.3	DG 18:0_22:6	0.604954	DG 18:1_22:6	1	0.0203628	FA 12:0	0	0	FA 12:0	0	0	FA 12:0	0	0	FA 12:0	0	0
310	688.5	573.5	PA 34:3	0.642341	PA 34:4	1	0.0610301	FA 12:0	0	0	FA 12:0	0	0	FA 12:0	0	0	FA 12:0	0	0
311	688.6	369.4	CE 20:5	0.58275	FA 12:0	0	0	FA 12:0	0	0	FA 12:0	0	0	FA 12:0	0	0	FA 12:0	0	0
312	688.6	339.3	DG 18:1_22:4	0.604773	DG 18:1_22:5	2	0.0212168	DG 18:2_22:4	1	0.0203131	FA 12:0	0	0	FA 12:0	0	0	FA 12:0	0	0
313	688.6	359.3	DG 20:5_20:0	0.604773	FA 12:0	0	0	FA 12:0	0	0	FA 12:0	0	0	FA 12:0	0	0	FA 12:0	0	0
314	689.4	405.2	dBMP 14:0_14:0	0.663683	FA 12:0	0	0	FA 12:0	0	0	FA 12:0	0	0	FA 12:0	0	0	FA 12:0	0	0
315	690.5	575.5	PA 34:2	0.642149	PA 34:3	1	0.0610932	FA 12:0	0	0	FA 12:0	0	0	FA 12:0	0	0	FA 12:0	0	0
316	690.6	369.4	CE 20:4	0.582575	CE 20:5	2	0.0172718	FA 12:0	0	0	FA 12:0	0	0	FA 12:0	0	0	FA 12:0	0	0
317	690.6	361.3	DG 20:4_20:0	0.604591	DG 20:5_20:0	1	0.0235665	FA 12:0	0	0	FA 12:0	0	0	FA 12:0	0	0	FA 12:0	0	0
318	692.5	577.5	PA 34:1	0.641956	PA 34:2	1	0.0611564	FA 12:0	0	0	FA 12:0	0	0	FA 12:0	0	0	FA 12:0	0	0
319	692.6	369.4	CE 20:3	0.5824	CE 20:4	2	0.0173072	FA 12:0	0	0	FA 12:0	0	0	FA 12:0	0	0	FA 12:0	0	0
320	692.6	363.3	DG 20:3_20:0	0.60441	DG 20:4_20:0	1	0.023607	FA 12:0	0	0	FA 12:0	0	0	FA 12:0	0	0	FA 12:0	0	0
321	693.6	271.4	dHexCER d18:1/15:0	0.628476	FA 12:0	0	0	FA 12:0	0	0	FA 12:0	0	0	FA 12:0	0	0	FA 12:0	0	0
322	694.5	579.5	PA 34:0	0.641764	PA 34:1	1	0.0612195	FA 12:0	0	0	FA 12:0	0	0	FA 12:0	0	0	FA 12:0	0	0
323	694.6	369.4	CE 20:2	0.582225	CE 20:3	2	0.0173425	FA 12:0	0	0	FA 12:0	0	0	FA 12:0	0	0	FA 12:0	0	0
324	694.6	365.3	DG 20:2_20:0	0.604229	DG 20:3_20:0	1	0.0236475	FA 12:0	0	0	FA 12:0	0	0	FA 12:0	0	0	FA 12:0	0	0
325	696.6	367.3	DG 20:1_20:0	0.604047	DG 20:2_20:0	1	0.0236881	FA 12:0	0	0	FA 12:0	0	0	FA 12:0	0	0	FA 12:0	0	0
326	696.7	369.4	CE 20:1	0.582051	CE 20:2	2	0.017378	FA 12:0	0	0	FA 12:0	0	0	FA 12:0	0	0	FA 12:0	0	0
327	698.7	369.4	CE 20:0	0.581876	DG 20:1_20:0	1	0.0237287	CE 20:1	2	0.0174134	FA 12:0	0	0	FA 12:0	0	0	FA 12:0	0	0
328	699.7	376.4	dCE 20:3	0.583012	FA 12:0	0	0	FA 12:0	0	0	FA 12:0	0	0	FA 12:0	0	0	FA 12:0	0	0
329	700.4	423.4	LPI 24:1	0.665429	FA 12:0	0	0	FA 12:0	0	0	FA 12:0	0	0	FA 12:0	0	0	FA 12:0	0	0
330	700.6	264.4	HexCER d18:1/16:0	0.620724	FA 12:0	0	0	FA 12:0	0	0	FA 12:0	0	0	FA 12:0	0	0	FA 12:0	0	0
331	702.4	425.4	LPI 24:0	0.66523	LPI 24:1	1	0.0346782	FA 12:0	0	0	FA 12:0	0	0	FA 12:0	0	0	FA 12:0	0	0
332	703.5	419.2	BMP 14:0_15:0	0.656185	FA 12:0	0	0	FA 12:0	0	0	FA 12:0	0	0	FA 12:0	0	0	FA 12:0	0	0
333	710.5	595.5	PA 36:6	0.628476	FA 12:0	0	0	FA 12:0	0	0	FA 12:0	0	0	FA 12:0	0	0	FA 12:0	0	0
334	712.5	597.5	PA 36:5	0.628288	PA 36:6	1	0.0656792	FA 12:0	0	0	FA 12:0	0	0	FA 12:0	0	0	FA 12:0	0	0
335	712.6	495.4	TG 40:0-FA12:0	0.60261	FA 12:0	0	0	FA 12:0	0	0	FA 12:0	0	0	FA 12:0	0	0	FA 12:0	0	0
336	712.6	467.4	TG 40:0-FA14:0	0.60261	FA 12:0	0	0	FA 12:0	0	0	FA 12:0	0	0	FA 12:0	0	0	FA 12:0	0	0
337	712.6	439.3	TG 40:0-FA16:0	0.60261	FA 12:0	0	0	FA 12:0	0	0	FA 12:0	0	0	FA 12:0	0	0	FA 12:0	0	0
338	714.5	599.5	PA 36:4	0.628099	PA 36:5	1	0.0657434	FA 12:0	0	0	FA 12:0	0	0	FA 12:0	0	0	FA 12:0	0	0
339	714.6	369.4	CE 22:6	0.569829	FA 12:0	0	0	FA 12:0	0	0	FA 12:0	0	0	FA 12:0	0	0	FA 12:0	0	0
340	714.6	385.3	DG 22:6_20:0	0.591363	FA 12:0	0	0	FA 12:0	0	0	FA 12:0	0	0	FA 12:0	0	0	FA 12:0	0	0
341	716.5	601.5	PA 36:3	0.627911	PA 36:4	1	0.0658076	FA 12:0	0	0	FA 12:0	0	0	FA 12:0	0	0	FA 12:0	0	0
342	716.6	369.4	CE 22:5	0.569658	CE 22:6	2	0.0199414	FA 12:0	0	0	FA 12:0	0	0	FA 12:0	0	0	FA 12:0	0	0
343	716.6	387.3	DG 22:5_20:0	0.591186	DG 22:6_20:0	1	0.0266168	FA 12:0	0	0	FA 12:0	0	0	FA 12:0	0	0	FA 12:0	0	0
344	717.5	405.2	BMP 14:0_16:0	0.648772	FA 12:0	0	0	FA 12:0	0	0	FA 12:0	0	0	FA 12:0	0	0	FA 12:0	0	0
345	718.5	603.5	PA 36:2	0.627722	PA 36:3	1	0.0658717	FA 12:0	0	0	FA 12:0	0	0	FA 12:0	0	0	FA 12:0	0	0
346	718.6	369.4	CE 22:4	0.569487	CE 22:5	2	0.0199789	FA 12:0	0	0	FA 12:0	0	0	FA 12:0	0	0	FA 12:0	0	0
347	718.6	389.3	DG 22:4_20:0	0.591009	DG 22:5_20:0	1	0.0266594	FA 12:0	0	0	FA 12:0	0	0	FA 12:0	0	0	FA 12:0	0	0
348	720.5	605.5	PA 36:1	0.627534	PA 36:2	1	0.0659359	FA 12:0	0	0	FA 12:0	0	0	FA 12:0	0	0	FA 12:0	0	0
349	722.5	607.5	PA 36:0	0.627346	PA 36:1	1	0.0660001	FA 12:0	0	0	FA 12:0	0	0	FA 12:0	0	0	FA 12:0	0	0
350	722.7	369.4	CE 22:2	0.569145	FA 12:0	0	0	FA 12:0	0	0	FA 12:0	0	0	FA 12:0	0	0	FA 12:0	0	0
351	722.7	393.3	DG 22:2_20:0	0.590654	FA 12:0	0	0	FA 12:0	0	0	FA 12:0	0	0	FA 12:0	0	0	FA 12:0	0	0
352	724.7	369.4	CE 22:1	0.568974	CE 22:2	2	0.0200916	FA 12:0	0	0	FA 12:0	0	0	FA 12:0	0	0	FA 12:0	0	0
353	724.7	395.4	DG 22:1_20:0	0.590477	DG 22:2_20:0	1	0.0267871	FA 12:0	0	0	FA 12:0	0	0	FA 12:0	0	0	FA 12:0	0	0
354	725.7	376.4	dCE 22:4	0.570085	FA 12:0	0	0	FA 12:0	0	0	FA 12:0	0	0	FA 12:0	0	0	FA 12:0	0	0
355	726.6	264.4	HexCER d18:1/18:1	0.606961	FA 12:0	0	0	FA 12:0	0	0	FA 12:0	0	0	FA 12:0	0	0	FA 12:0	0	0
356	726.7	369.4	CE 22:0	0.568804	CE 22:1	2	0.0201292	FA 12:0	0	0	FA 12:0	0	0	FA 12:0	0	0	FA 12:0	0	0
357	726.7	397.4	DG 22:0_20:0	0.5903	DG 22:1_20:0	1	0.0268298	FA 12:0	0	0	FA 12:0	0	0	FA 12:0	0	0	FA 12:0	0	0
358	728.6	264.4	HexCER d18:1/18:0	0.606779	HexCER d18:1/18:1	2	0.0320992	FA 12:0	0	0	FA 12:0	0	0	FA 12:0	0	0	FA 12:0	0	0
359	729.5	419.2	BMP 15:0_16:1	0.641636	FA 12:0	0	0	FA 12:0	0	0	FA 12:0	0	0	FA 12:0	0	0	FA 12:0	0	0
360	731.5	419.2	BMP 15:0_16:0	0.641443	BMP 15:0_16:1	2	0.0182908	FA 12:0	0	0	FA 12:0	0	0	FA 12:0	0	0	FA 12:0	0	0
361	731.5	447.2	BMP 14:0_17:0	0.641443	FA 12:0	0	0	FA 12:0	0	0	FA 12:0	0	0	FA 12:0	0	0	FA 12:0	0	0
362	731.7	500.5	dTG 41:0-FA13:0	0.596249	FA 12:0	0	0	FA 12:0	0	0	FA 12:0	0	0	FA 12:0	0	0	FA 12:0	0	0
363	731.7	486.5	dTG 41:0-FA14:0	0.596249	FA 12:0	0	0	FA 12:0	0	0	FA 12:0	0	0	FA 12:0	0	0	FA 12:0	0	0
364	736.5	621.5	PA 38:7	0.614541	FA 12:0	0	0	FA 12:0	0	0	FA 12:0	0	0	FA 12:0	0	0	FA 12:0	0	0
365	736.6	519.4	TG 42:2-FA12:0	0.589425	FA 12:0	0	0	FA 12:0	0	0	FA 12:0	0	0	FA 12:0	0	0	FA 12:0	0	0
366	736.6	439.3	TG 42:2-FA18:2	0.589425	FA 12:0	0	0	FA 12:0	0	0	FA 12:0	0	0	FA 12:0	0	0	FA 12:0	0	0
367	738.5	623.5	PA 38:6	0.614357	PA 38:7	1	0.0704649	FA 12:0	0	0	FA 12:0	0	0	FA 12:0	0	0	FA 12:0	0	0
368	738.7	521.5	TG 42:1-FA12:0	0.589248	TG 42:2-FA12:0	1	0.0455019	FA 12:0	0	0	FA 12:0	0	0	FA 12:0	0	0	FA 12:0	0	0
369	738.7	493.5	TG 42:1-FA14:0	0.589248	FA 12:0	0	0	FA 12:0	0	0	FA 12:0	0	0	FA 12:0	0	0	FA 12:0	0	0
370	738.7	465.4	TG 42:1-FA16:0	0.589248	FA 12:0	0	0	FA 12:0	0	0	FA 12:0	0	0	FA 12:0	0	0	FA 12:0	0	0
371	738.7	467.4	TG 42:1-FA16:1	0.589248	FA 12:0	0	0	FA 12:0	0	0	FA 12:0	0	0	FA 12:0	0	0	FA 12:0	0	0
372	738.7	439.4	TG 42:1-FA18:1	0.589248	TG 42:2-FA18:2	2	0.0146858	FA 12:0	0	0	FA 12:0	0	0	FA 12:0	0	0	FA 12:0	0	0
373	739.5	455.2	BMP 14:0_18:3	0.634768	FA 12:0	0	0	FA 12:0	0	0	FA 12:0	0	0	FA 12:0	0	0	FA 12:0	0	0
374	740.5	625.5	PA 38:5	0.614173	PA 38:6	1	0.07053	FA 12:0	0	0	FA 12:0	0	0	FA 12:0	0	0	FA 12:0	0	0
375	740.7	523.5	TG 42:0-FA12:0	0.589072	TG 42:1-FA12:0	1	0.045555	FA 12:0	0	0	FA 12:0	0	0	FA 12:0	0	0	FA 12:0	0	0
376	740.7	495.5	TG 42:0-FA14:0	0.589072	TG 42:1-FA14:0	1	0.0406972	FA 12:0	0	0	FA 12:0	0	0	FA 12:0	0	0	FA 12:0	0	0
377	740.7	467.4	TG 42:0-FA16:0	0.589072	TG 42:1-FA16:0	1	0.0361469	TG 42:1-FA16:1	2	0.0121158	FA 12:0	0	0	FA 12:0	0	0	FA 12:0	0	0
378	741.5	457.2	BMP 14:0_18:2	0.634578	BMP 14:0_18:3	1	0.0266374	FA 12:0	0	0	FA 12:0	0	0	FA 12:0	0	0	FA 12:0	0	0
379	742.5	627.5	PA 38:4	0.613988	PA 38:5	1	0.070595	FA 12:0	0	0	FA 12:0	0	0	FA 12:0	0	0	FA 12:0	0	0
380	743.5	459.2	BMP 14:0_18:1	0.634388	BMP 14:0_18:2	1	0.0266754	FA 12:0	0	0	FA 12:0	0	0	FA 12:0	0	0	FA 12:0	0	0
381	743.5	431.2	BMP 16:0_16:1	0.634388	FA 12:0	0	0	FA 12:0	0	0	FA 12:0	0	0	FA 12:0	0	0	FA 12:0	0	0
382	744.5	629.5	PA 38:3	0.613804	PA 38:4	1	0.07066	FA 12:0	0	0	FA 12:0	0	0	FA 12:0	0	0	FA 12:0	0	0
383	745.5	433.2	BMP 16:0_16:0	0.634197	BMP 16:0_16:1	4	0.0412556	FA 12:0	0	0	FA 12:0	0	0	FA 12:0	0	0	FA 12:0	0	0
384	745.5	405.2	BMP 14:0_18:0	0.634197	BMP 14:0_18:1	2	0.0213243	FA 12:0	0	0	FA 12:0	0	0	FA 12:0	0	0	FA 12:0	0	0
385	746.5	631.5	PA 38:2	0.61362	PA 38:3	1	0.0707251	FA 12:0	0	0	FA 12:0	0	0	FA 12:0	0	0	FA 12:0	0	0
386	748.5	633.5	PA 38:1	0.613436	PA 38:2	1	0.0707901	FA 12:0	0	0	FA 12:0	0	0	FA 12:0	0	0	FA 12:0	0	0
387	750.5	635.5	PA 38:0	0.613252	PA 38:1	1	0.0708552	FA 12:0	0	0	FA 12:0	0	0	FA 12:0	0	0	FA 12:0	0	0
388	752.7	369.4	CE 24:1	0.556192	FA 12:0	0	0	FA 12:0	0	0	FA 12:0	0	0	FA 12:0	0	0	FA 12:0	0	0
389	752.7	423.4	DG 24:1_20:0	0.577212	FA 12:0	0	0	FA 12:0	0	0	FA 12:0	0	0	FA 12:0	0	0	FA 12:0	0	0
390	754.6	264.4	HexCER d18:1/20:1	0.593326	FA 12:0	0	0	FA 12:0	0	0	FA 12:0	0	0	FA 12:0	0	0	FA 12:0	0	0
391	754.7	369.4	CE 24:0	0.556025	CE 24:1	2	0.0230045	FA 12:0	0	0	FA 12:0	0	0	FA 12:0	0	0	FA 12:0	0	0
392	754.7	425.4	DG 24:0_20:0	0.577038	DG 24:1_20:0	1	0.0300808	FA 12:0	0	0	FA 12:0	0	0	FA 12:0	0	0	FA 12:0	0	0
393	755.5	419.2	BMP 15:0_18:2	0.627409	FA 12:0	0	0	FA 12:0	0	0	FA 12:0	0	0	FA 12:0	0	0	FA 12:0	0	0
394	756.6	264.4	HexCER d18:1/20:0	0.593148	HexCER d18:1/20:1	2	0.0352125	FA 12:0	0	0	FA 12:0	0	0	FA 12:0	0	0	FA 12:0	0	0
395	757.5	419.2	BMP 15:0_18:1	0.627221	BMP 15:0_18:2	2	0.0210445	FA 12:0	0	0	FA 12:0	0	0	FA 12:0	0	0	FA 12:0	0	0
396	757.5	447.2	BMP 16:1_17:0	0.627221	FA 12:0	0	0	FA 12:0	0	0	FA 12:0	0	0	FA 12:0	0	0	FA 12:0	0	0
397	757.7	500.5	dTG 43:1-FA15:1	0.583029	FA 12:0	0	0	FA 12:0	0	0	FA 12:0	0	0	FA 12:0	0	0	FA 12:0	0	0
398	757.7	512.5	dTG 43:1-FA14:0	0.583029	FA 12:0	0	0	FA 12:0	0	0	FA 12:0	0	0	FA 12:0	0	0	FA 12:0	0	0
399	759.5	419.2	BMP 15:0_18:0	0.627033	BMP 15:0_18:1	2	0.0210834	FA 12:0	0	0	FA 12:0	0	0	FA 12:0	0	0	FA 12:0	0	0
400	759.5	447.2	BMP 16:0_17:0	0.627033	BMP 16:1_17:0	2	0.0178798	FA 12:0	0	0	FA 12:0	0	0	FA 12:0	0	0	FA 12:0	0	0
401	762.5	647.5	PA 40:8	0.600915	FA 12:0	0	0	FA 12:0	0	0	FA 12:0	0	0	FA 12:0	0	0	FA 12:0	0	0
402	762.7	465.4	TG 44:3-FA18:2	0.576356	FA 12:0	0	0	FA 12:0	0	0	FA 12:0	0	0	FA 12:0	0	0	FA 12:0	0	0
403	763.5	479.2	BMP 14:0_20:5	0.62088	FA 12:0	0	0	FA 12:0	0	0	FA 12:0	0	0	FA 12:0	0	0	FA 12:0	0	0
404	764.5	649.5	PA 40:7	0.600735	PA 40:8	1	0.0753115	FA 12:0	0	0	FA 12:0	0	0	FA 12:0	0	0	FA 12:0	0	0
405	764.7	547.5	TG 44:2-FA12:0	0.576183	FA 12:0	0	0	FA 12:0	0	0	FA 12:0	0	0	FA 12:0	0	0	FA 12:0	0	0
406	764.7	519.5	TG 44:2-FA14:0	0.576183	FA 12:0	0	0	FA 12:0	0	0	FA 12:0	0	0	FA 12:0	0	0	FA 12:0	0	0
407	764.7	491.4	TG 44:2-FA16:0	0.576183	FA 12:0	0	0	FA 12:0	0	0	FA 12:0	0	0	FA 12:0	0	0	FA 12:0	0	0
408	764.7	493.4	TG 44:2-FA16:1	0.576183	FA 12:0	0	0	FA 12:0	0	0	FA 12:0	0	0	FA 12:0	0	0	FA 12:0	0	0
409	764.7	465.4	TG 44:2-FA18:1	0.576183	TG 44:3-FA18:2	2	0.0143602	FA 12:0	0	0	FA 12:0	0	0	FA 12:0	0	0	FA 12:0	0	0
410	764.7	467.4	TG 44:2-FA18:2	0.576183	TG 44:3-FA18:2	1	0.035356	FA 12:0	0	0	FA 12:0	0	0	FA 12:0	0	0	FA 12:0	0	0
411	765.5	481.2	BMP 14:0_20:4	0.620694	BMP 14:0_20:5	1	0.0294707	FA 12:0	0	0	FA 12:0	0	0	FA 12:0	0	0	FA 12:0	0	0
412	766.5	651.5	PA 40:6	0.600555	PA 40:7	1	0.0753773	FA 12:0	0	0	FA 12:0	0	0	FA 12:0	0	0	FA 12:0	0	0
413	766.7	549.5	TG 44:1-FA12:0	0.576011	TG 44:2-FA12:0	1	0.0495265	FA 12:0	0	0	FA 12:0	0	0	FA 12:0	0	0	FA 12:0	0	0
414	766.7	521.5	TG 44:1-FA14:0	0.576011	TG 44:2-FA14:0	1	0.0444796	FA 12:0	0	0	FA 12:0	0	0	FA 12:0	0	0	FA 12:0	0	0
415	766.7	523.5	TG 44:1-FA14:1	0.576011	FA 12:0	0	0	FA 12:0	0	0	FA 12:0	0	0	FA 12:0	0	0	FA 12:0	0	0
416	766.7	493.4	TG 44:1-FA16:0	0.576011	TG 44:2-FA16:0	1	0.0397335	TG 44:2-FA16:1	2	0.0118472	FA 12:0	0	0	FA 12:0	0	0	FA 12:0	0	0
417	766.7	495.4	TG 44:1-FA16:1	0.576011	TG 44:2-FA16:1	1	0.0397948	FA 12:0	0	0	FA 12:0	0	0	FA 12:0	0	0	FA 12:0	0	0
418	766.7	467.4	TG 44:1-FA18:1	0.576011	TG 44:2-FA18:2	2	0.0143559	TG 44:2-FA18:1	1	0.0353454	FA 12:0	0	0	FA 12:0	0	0	FA 12:0	0	0
419	767.5	483.2	BMP 14:0_20:3	0.620508	BMP 14:0_20:4	1	0.0295111	FA 12:0	0	0	FA 12:0	0	0	FA 12:0	0	0	FA 12:0	0	0
420	767.5	455.2	BMP 16:0_18:3	0.620508	FA 12:0	0	0	FA 12:0	0	0	FA 12:0	0	0	FA 12:0	0	0	FA 12:0	0	0
421	767.5	457.2	BMP 16:1_18:2	0.620508	FA 12:0	0	0	FA 12:0	0	0	FA 12:0	0	0	FA 12:0	0	0	FA 12:0	0	0
422	768.5	653.5	PA 40:5	0.600375	PA 40:6	1	0.075443	FA 12:0	0	0	FA 12:0	0	0	FA 12:0	0	0	FA 12:0	0	0
423	768.7	551.5	TG 44:0-FA12:0	0.575838	TG 44:1-FA12:0	1	0.0495808	FA 12:0	0	0	FA 12:0	0	0	FA 12:0	0	0	FA 12:0	0	0
424	768.7	523.5	TG 44:0-FA14:0	0.575838	TG 44:1-FA14:0	1	0.0445315	TG 44:1-FA14:1	2	0.00959996	FA 12:0	0	0	FA 12:0	0	0	FA 12:0	0	0
425	768.7	495.4	TG 44:0-FA16:0	0.575838	TG 44:1-FA16:0	1	0.0397829	TG 44:1-FA16:1	2	0.0118436	FA 12:0	0	0	FA 12:0	0	0	FA 12:0	0	0
426	768.7	467.4	TG 44:0-FA18:0	0.575838	TG 44:1-FA18:1	2	0.0143878	FA 12:0	0	0	FA 12:0	0	0	FA 12:0	0	0	FA 12:0	0	0
427	769.5	485.3	BMP 14:0_20:2	0.620322	BMP 14:0_20:3	1	0.0295515	FA 12:0	0	0	FA 12:0	0	0	FA 12:0	0	0	FA 12:0	0	0
428	769.5	457.2	BMP 16:0_18:2	0.620322	BMP 16:0_18:3	1	0.0260389	BMP 16:1_18:2	2	0.0176885	FA 12:0	0	0	FA 12:0	0	0	FA 12:0	0	0	FA 12:0	0	0
429	769.5	459.2	BMP 16:1_18:1	0.620322	BMP 16:1_18:2	1	0.026084	FA 12:0	0	0	FA 12:0	0	0	FA 12:0	0	0	FA 12:0	0	0
430	770.5	655.5	PA 40:4	0.600195	PA 40:5	1	0.0755087	FA 12:0	0	0	FA 12:0	0	0	FA 12:0	0	0	FA 12:0	0	0
431	771.5	487.3	BMP 14:0_20:1	0.620136	BMP 14:0_20:2	1	0.0295919	FA 12:0	0	0	FA 12:0	0	0	FA 12:0	0	0	FA 12:0	0	0
432	771.5	459.2	BMP 16:0_18:1	0.620136	BMP 16:0_18:2	1	0.0260761	BMP 16:1_18:1	2	0.0176832	FA 12:0	0	0	FA 12:0	0	0	FA 12:0	0	0
433	771.5	431.2	BMP 16:1_18:0	0.620136	BMP 16:1_18:1	2	0.0208514	FA 12:0	0	0	FA 12:0	0	0	FA 12:0	0	0	FA 12:0	0	0
434	772.5	657.5	PA 40:3	0.600015	PA 40:4	1	0.0755744	FA 12:0	0	0	FA 12:0	0	0	FA 12:0	0	0	FA 12:0	0	0
435	773.5	461.3	BMP 16:0_18:0	0.61995	BMP 16:0_18:1	1	0.0261134	BMP 16:1_18:0	2	0.0176779	FA 12:0	0	0	FA 12:0	0	0	FA 12:0	0	0
436	774.5	659.5	PA 40:2	0.599835	PA 40:3	1	0.0756402	FA 12:0	0	0	FA 12:0	0	0	FA 12:0	0	0	FA 12:0	0	0
437	776.5	661.5	PA 40:1	0.599655	PA 40:2	1	0.0757059	FA 12:0	0	0	FA 12:0	0	0	FA 12:0	0	0	FA 12:0	0	0
438	779.5	419.2	BMP 15:0_20:4	0.613682	FA 12:0	0	0	FA 12:0	0	0	FA 12:0	0	0	FA 12:0	0	0	FA 12:0	0	0
439	780.7	521.4	TG 45:1-FA15:0	0.569504	FA 12:0	0	0	FA 12:0	0	0	FA 12:0	0	0	FA 12:0	0	0	FA 12:0	0	0
440	780.7	507.4	TG 45:1-FA16:0	0.569504	FA 12:0	0	0	FA 12:0	0	0	FA 12:0	0	0	FA 12:0	0	0	FA 12:0	0	0
441	780.7	481.4	TG 45:1-FA18:1	0.569504	FA 12:0	0	0	FA 12:0	0	0	FA 12:0	0	0	FA 12:0	0	0	FA 12:0	0	0
442	781.5	419.2	BMP 15:0_20:3	0.613498	BMP 15:0_20:4	2	0.0239378	FA 12:0	0	0	FA 12:0	0	0	FA 12:0	0	0	FA 12:0	0	0
443	782.7	537.5	TG 45:0-FA14:0	0.569333	FA 12:0	0	0	FA 12:0	0	0	FA 12:0	0	0	FA 12:0	0	0	FA 12:0	0	0
444	782.7	523.4	TG 45:0-FA15:0	0.569333	TG 45:1-FA15:0	1	0.0440285	FA 12:0	0	0	FA 12:0	0	0	FA 12:0	0	0	FA 12:0	0	0
445	782.7	509.4	TG 45:0-FA16:0	0.569333	TG 45:1-FA16:0	1	0.0416438	FA 12:0	0	0	FA 12:0	0	0	FA 12:0	0	0	FA 12:0	0	0
446	782.7	264.4	HexCER d18:1/22:1	0.579996	FA 12:0	0	0	FA 12:0	0	0	FA 12:0	0	0	FA 12:0	0	0	FA 12:0	0	0
447	783.5	419.2	BMP 15:0_20:2	0.613314	BMP 15:0_20:3	2	0.0239789	FA 12:0	0	0	FA 12:0	0	0	FA 12:0	0	0	FA 12:0	0	0
448	783.5	447.2	BMP 17:0_18:2	0.613314	BMP 17:0_18:3	2	0.0205337	FA 12:0	0	0	FA 12:0	0	0	FA 12:0	0	0	FA 12:0	0	0
449	784.7	264.4	HexCER d18:1/22:0	0.579822	HexCER d18:1/22:1	2	0.0384724	FA 12:0	0	0	FA 12:0	0	0	FA 12:0	0	0	FA 12:0	0	0
450	785.5	419.2	BMP 15:0_20:1	0.61313	BMP 15:0_20:2	2	0.0240201	FA 12:0	0	0	FA 12:0	0	0	FA 12:0	0	0	FA 12:0	0	0
451	785.5	447.2	BMP 17:0_18:1	0.61313	BMP 17:0_18:2	2	0.0205717	FA 12:0	0	0	FA 12:0	0	0	FA 12:0	0	0	FA 12:0	0	0
452	785.7	500.5	dTG 45:1-FA17:1	0.569931	FA 12:0	0	0	FA 12:0	0	0	FA 12:0	0	0	FA 12:0	0	0	FA 12:0	0	0
453	785.7	540.5	dTG 45:1-FA14:0	0.569931	FA 12:0	0	0	FA 12:0	0	0	FA 12:0	0	0	FA 12:0	0	0	FA 12:0	0	0
454	787.5	419.2	BMP 15:0_20:0	0.612946	BMP 15:0_20:1	2	0.0240612	FA 12:0	0	0	FA 12:0	0	0	FA 12:0	0	0	FA 12:0	0	0
455	787.5	447.2	BMP 17:0_18:0	0.612946	BMP 17:0_18:1	2	0.0206097	FA 12:0	0	0	FA 12:0	0	0	FA 12:0	0	0	FA 12:0	0	0
456	788.7	491.4	TG 46:4-FA18:2	0.563577	FA 12:0	0	0	FA 12:0	0	0	FA 12:0	0	0	FA 12:0	0	0	FA 12:0	0	0
457	789.5	505.2	BMP 14:0_22:6	0.607114	BMP 14:1_22:6	2	0.014527	FA 12:0	0	0	FA 12:0	0	0	FA 12:0	0	0	FA 12:0	0	0
458	790.7	573.5	TG 46:3-FA12:0	0.563408	FA 12:0	0	0	FA 12:0	0	0	FA 12:0	0	0	FA 12:0	0	0	FA 12:0	0	0
459	790.7	545.5	TG 46:3-FA14:0	0.563408	FA 12:0	0	0	FA 12:0	0	0	FA 12:0	0	0	FA 12:0	0	0	FA 12:0	0	0
460	790.7	547.5	TG 46:3-FA14:1	0.563408	FA 12:0	0	0	FA 12:0	0	0	FA 12:0	0	0	FA 12:0	0	0	FA 12:0	0	0
461	790.7	517.4	TG 46:3-FA16:0	0.563408	FA 12:0	0	0	FA 12:0	0	0	FA 12:0	0	0	FA 12:0	0	0	FA 12:0	0	0
462	790.7	519.4	TG 46:3-FA16:1	0.563408	FA 12:0	0	0	FA 12:0	0	0	FA 12:0	0	0	FA 12:0	0	0	FA 12:0	0	0
463	790.7	491.4	TG 46:3-FA18:1	0.563408	TG 46:4-FA18:2	2	0.0140418	FA 12:0	0	0	FA 12:0	0	0	FA 12:0	0	0	FA 12:0	0	0
464	790.7	493.4	TG 46:3-FA18:2	0.563408	TG 46:4-FA18:2	1	0.0388642	FA 12:0	0	0	FA 12:0	0	0	FA 12:0	0	0	FA 12:0	0	0
465	790.7	495.4	TG 46:3-FA18:3	0.563408	FA 12:0	0	0	FA 12:0	0	0	FA 12:0	0	0	FA 12:0	0	0	FA 12:0	0	0
466	791.5	507.2	BMP 14:0_22:5	0.606932	BMP 14:0_22:6	1	0.0325103	BMP 14:1_22:5	2	0.0145227	FA 12:0	0	0	FA 12:0	0	0	FA 12:0	0	0
467	791.5	479.2	BMP 16:0_20:5	0.606932	BMP 16:1_20:5	2	0.0173066	FA 12:0	0	0	FA 12:0	0	0	FA 12:0	0	0	FA 12:0	0	0
468	791.5	455.2	BMP 18:2_18:3	0.606932	BMP 18:3_18:3	3	0.0254769	FA 12:0	0	0	FA 12:0	0	0	FA 12:0	0	0	FA 12:0	0	0
469	792.7	575.5	TG 46:2-FA12:0	0.563239	TG 46:3-FA12:0	1	0.0535859	FA 12:0	0	0	FA 12:0	0	0	FA 12:0	0	0	FA 12:0	0	0
470	792.7	547.5	TG 46:2-FA14:0	0.563239	TG 46:3-FA14:1	2	0.00938993	TG 46:3-FA14:0	1	0.0483607	FA 12:0	0	0	FA 12:0	0	0	FA 12:0	0	0
471	792.7	549.5	TG 46:2-FA14:1	0.563239	TG 46:3-FA14:1	1	0.0484284	FA 12:0	0	0	FA 12:0	0	0	FA 12:0	0	0	FA 12:0	0	0
472	792.7	519.4	TG 46:2-FA16:0	0.563239	TG 46:3-FA16:1	2	0.0115845	TG 46:3-FA16:0	1	0.0434297	FA 12:0	0	0	FA 12:0	0	0	FA 12:0	0	0
473	792.7	521.4	TG 46:2-FA16:1	0.563239	TG 46:3-FA16:1	1	0.0434934	FA 12:0	0	0	FA 12:0	0	0	FA 12:0	0	0	FA 12:0	0	0
474	792.7	493.4	TG 46:2-FA18:1	0.563239	TG 46:3-FA18:2	2	0.0140376	TG 46:3-FA18:1	1	0.0388525	FA 12:0	0	0	FA 12:0	0	0	FA 12:0	0	0
475	792.7	495.4	TG 46:2-FA18:2	0.563239	TG 46:3-FA18:3	2	0.0140021	TG 46:3-FA18:2	1	0.0389125	FA 12:0	0	0	FA 12:0	0	0	FA 12:0	0	0
476	793.5	509.3	BMP 14:0_22:4	0.60675	BMP 14:0_22:5	1	0.0325528	BMP 14:1_22:4	2	0.0145183	FA 12:0	0	0	FA 12:0	0	0	FA 12:0	0	0
477	793.5	481.2	BMP 16:0_20:4	0.60675	BMP 16:0_20:5	1	0.0288087	BMP 16:1_20:4	2	0.0173015	FA 12:0	0	0	FA 12:0	0	0	FA 12:0	0	0
478	793.5	455.2	BMP 18:1_18:3	0.60675	BMP 18:2_18:3	2	0.0203576	FA 12:0	0	0	FA 12:0	0	0	FA 12:0	0	0	FA 12:0	0	0
479	793.5	457.2	BMP 18:2_18:2	0.60675	BMP 18:2_18:3	4	0.045495	FA 12:0	0	0	FA 12:0	0	0	FA 12:0	0	0	FA 12:0	0	0
480	794.6	679.6	PA 42:6	0.587063	FA 12:0	0	0	FA 12:0	0	0	FA 12:0	0	0	FA 12:0	0	0	FA 12:0	0	0
481	794.7	577.5	TG 46:1-FA12:0	0.56307	TG 46:2-FA12:0	1	0.0536412	FA 12:0	0	0	FA 12:0	0	0	FA 12:0	0	0	FA 12:0	0	0
482	794.7	549.5	TG 46:1-FA14:0	0.56307	TG 46:2-FA14:0	1	0.0484138	TG 46:2-FA14:1	2	0.00938711	FA 12:0	0	0	FA 12:0	0	0	FA 12:0	0	0
483	794.7	551.5	TG 46:1-FA14:1	0.56307	TG 46:2-FA14:1	1	0.0484815	FA 12:0	0	0	FA 12:0	0	0	FA 12:0	0	0	FA 12:0	0	0
484	794.7	521.4	TG 46:1-FA16:0	0.56307	TG 46:2-FA16:0	1	0.0434804	TG 46:2-FA16:1	2	0.011581	FA 12:0	0	0	FA 12:0	0	0	FA 12:0	0	0
485	794.7	523.4	TG 46:1-FA16:1	0.56307	TG 46:2-FA16:1	1	0.0435442	FA 12:0	0	0	FA 12:0	0	0	FA 12:0	0	0	FA 12:0	0	0
486	794.7	493.4	TG 46:1-FA18:0	0.56307	TG 46:2-FA18:1	2	0.0140688	FA 12:0	0	0	FA 12:0	0	0	FA 12:0	0	0	FA 12:0	0	0
487	794.7	495.4	TG 46:1-FA18:1	0.56307	TG 46:2-FA18:2	2	0.0140333	TG 46:2-FA18:1	1	0.0389008	FA 12:0	0	0	FA 12:0	0	0	FA 12:0	0	0
488	795.5	483.2	BMP 16:0_20:3	0.606568	BMP 16:0_20:4	1	0.0288481	BMP 16:1_20:3	2	0.0172963	FA 12:0	0	0	FA 12:0	0	0	FA 12:0	0	0
489	795.5	455.2	BMP 18:0_18:3	0.606568	BMP 18:1_18:3	2	0.0203952	FA 12:0	0	0	FA 12:0	0	0	FA 12:0	0	0	FA 12:0	0	0
490	795.5	457.2	BMP 18:1_18:2	0.606568	BMP 18:1_18:3	1	0.0254616	BMP 18:2_18:2	3	0.0255056	FA 12:0	0	0	FA 12:0	0	0	FA 12:0	0	0
491	796.6	681.6	PA 42:5	0.586887	PA 42:6	1	0.080406	FA 12:0	0	0	FA 12:0	0	0	FA 12:0	0	0	FA 12:0	0	0
492	796.7	579.5	TG 46:0-FA12:0	0.562901	TG 46:1-FA12:0	1	0.0536966	FA 12:0	0	0	FA 12:0	0	0	FA 12:0	0	0	FA 12:0	0	0
493	796.7	551.5	TG 46:0-FA14:0	0.562901	TG 46:1-FA14:1	2	0.00938429	TG 46:1-FA14:0	1	0.0484669	FA 12:0	0	0	FA 12:0	0	0	FA 12:0	0	0
494	796.7	523.4	TG 46:0-FA16:0	0.562901	TG 46:1-FA16:0	1	0.0435311	TG 46:1-FA16:1	2	0.0115775	FA 12:0	0	0	FA 12:0	0	0	FA 12:0	0	0
495	796.7	495.4	TG 46:0-FA18:0	0.562901	TG 46:1-FA18:1	2	0.0140646	TG 46:1-FA18:0	1	0.0388891	FA 12:0	0	0	FA 12:0	0	0	FA 12:0	0	0
496	797.5	485.3	BMP 16:0_20:2	0.606386	BMP 16:0_20:3	1	0.0288876	BMP 16:1_20:2	2	0.0172911	FA 12:0	0	0	FA 12:0	0	0	FA 12:0	0	0
497	797.5	457.2	BMP 18:0_18:2	0.606386	BMP 18:0_18:3	1	0.0254539	BMP 18:1_18:2	2	0.0203891	FA 12:0	0	0	FA 12:0	0	0	FA 12:0	0	0
498	797.5	459.2	BMP 18:1_18:1	0.606386	BMP 18:1_18:2	4	0.045555	FA 12:0	0	0	FA 12:0	0	0	FA 12:0	0	0	FA 12:0	0	0
499	798.6	683.6	PA 42:4	0.586711	PA 42:5	1	0.0804723	FA 12:0	0	0	FA 12:0	0	0	FA 12:0	0	0	FA 12:0	0	0
500	799.5	487.3	BMP 16:0_20:1	0.606204	BMP 16:0_20:2	1	0.0289271	BMP 16:1_20:1	2	0.0172859	FA 12:0	0	0	FA 12:0	0	0	FA 12:0	0	0
501	799.5	459.2	BMP 18:0_18:1	0.606204	BMP 18:0_18:2	1	0.0254903	BMP 18:1_18:1	3	0.025542	FA 12:0	0	0	FA 12:0	0	0	FA 12:0	0	0
502	799.5	431.2	BMP 16:1_20:0	0.606204	BMP 16:2_20:0	1	0.02237	BMP 16:1_20:1	2	0.0237966	FA 12:0	0	0	FA 12:0	0	0	FA 12:0	0	0
503	801.6	461.3	BMP 18:0_18:0	0.606022	BMP 18:0_18:1	4	0.0456151	FA 12:0	0	0	FA 12:0	0	0	FA 12:0	0	0	FA 12:0	0	0
504	803.5	419.2	BMP 15:0_22:6	0.600255	FA 12:0	0	0	FA 12:0	0	0	FA 12:0	0	0	FA 12:0	0	0	FA 12:0	0	0
505	805.5	419.2	BMP 15:0_22:5	0.600075	BMP 15:0_22:6	2	0.0269914	FA 12:0	0	0	FA 12:0	0	0	FA 12:0	0	0	FA 12:0	0	0
506	806.7	561.5	TG 47:2-FA14:0	0.556876	FA 12:0	0	0	FA 12:0	0	0	FA 12:0	0	0	FA 12:0	0	0	FA 12:0	0	0
507	806.7	547.4	TG 47:2-FA15:0	0.556876	FA 12:0	0	0	FA 12:0	0	0	FA 12:0	0	0	FA 12:0	0	0	FA 12:0	0	0
508	806.7	535.4	TG 47:2-FA16:1	0.556876	FA 12:0	0	0	FA 12:0	0	0	FA 12:0	0	0	FA 12:0	0	0	FA 12:0	0	0
509	806.7	507.4	TG 47:2-FA18:1	0.556876	FA 12:0	0	0	FA 12:0	0	0	FA 12:0	0	0	FA 12:0	0	0	FA 12:0	0	0
510	806.7	509.4	TG 47:2-FA18:2	0.556876	FA 12:0	0	0	FA 12:0	0	0	FA 12:0	0	0	FA 12:0	0	0	FA 12:0	0	0
511	807.5	419.2	BMP 15:0_22:4	0.599895	BMP 15:0_22:5	2	0.0270346	FA 12:0	0	0	FA 12:0	0	0	FA 12:0	0	0	FA 12:0	0	0
512	807.5	447.2	BMP 17:0_20:4	0.599895	FA 12:0	0	0	FA 12:0	0	0	FA 12:0	0	0	FA 12:0	0	0	FA 12:0	0	0
513	808.7	563.5	TG 47:1-FA14:0	0.556709	TG 47:2-FA14:0	1	0.0504148	FA 12:0	0	0	FA 12:0	0	0	FA 12:0	0	0	FA 12:0	0	0
514	808.7	549.4	TG 47:1-FA15:0	0.556709	TG 47:2-FA15:0	1	0.0478669	FA 12:0	0	0	FA 12:0	0	0	FA 12:0	0	0	FA 12:0	0	0
515	808.7	535.4	TG 47:1-FA16:0	0.556709	TG 47:2-FA16:1	2	0.0114502	FA 12:0	0	0	FA 12:0	0	0	FA 12:0	0	0	FA 12:0	0	0
516	808.7	537.4	TG 47:1-FA16:1	0.556709	TG 47:2-FA16:1	1	0.0454567	FA 12:0	0	0	FA 12:0	0	0	FA 12:0	0	0	FA 12:0	0	0
517	808.7	521.4	TG 47:1-FA17:0	0.556709	FA 12:0	0	0	FA 12:0	0	0	FA 12:0	0	0	FA 12:0	0	0	FA 12:0	0	0
518	808.7	509.4	TG 47:1-FA18:1	0.556709	TG 47:2-FA18:1	1	0.0407205	TG 47:2-FA18:2	2	0.0138748	FA 12:0	0	0	FA 12:0	0	0	FA 12:0	0	0
519	809.5	447.2	BMP 17:0_20:3	0.599715	BMP 17:0_20:4	2	0.0234	FA 12:0	0	0	FA 12:0	0	0	FA 12:0	0	0	FA 12:0	0	0
520	810.7	565.5	TG 47:0-FA14:0	0.556542	TG 47:1-FA14:0	1	0.0504684	FA 12:0	0	0	FA 12:0	0	0	FA 12:0	0	0	FA 12:0	0	0
521	810.7	551.4	TG 47:0-FA15:0	0.556542	TG 47:1-FA15:0	1	0.0479194	FA 12:0	0	0	FA 12:0	0	0	FA 12:0	0	0	FA 12:0	0	0
522	810.7	537.4	TG 47:0-FA16:0	0.556542	TG 47:1-FA16:1	2	0.0114467	TG 47:1-FA16:0	1	0.0454431	FA 12:0	0	0	FA 12:0	0	0	FA 12:0	0	0
523	810.7	523.4	TG 47:0-FA17:0	0.556542	TG 47:1-FA17:0	1	0.0430393	FA 12:0	0	0	FA 12:0	0	0	FA 12:0	0	0	FA 12:0	0	0
524	810.7	264.4	HexCER d18:1/24:1	0.566966	FA 12:0	0	0	FA 12:0	0	0	FA 12:0	0	0	FA 12:0	0	0	FA 12:0	0	0
525	811.5	419.2	BMP 15:0_22:2	0.599536	FA 12:0	0	0	FA 12:0	0	0	FA 12:0	0	0	FA 12:0	0	0	FA 12:0	0	0
526	811.5	447.2	BMP 17:0_20:2	0.599536	BMP 17:0_20:3	2	0.0234402	FA 12:0	0	0	FA 12:0	0	0	FA 12:0	0	0	FA 12:0	0	0
527	812.7	264.4	HexCER d18:1/24:0	0.566796	HexCER d18:1/24:1	2	0.0418639	FA 12:0	0	0	FA 12:0	0	0	FA 12:0	0	0	FA 12:0	0	0
528	813.6	419.2	BMP 15:0_22:1	0.599356	BMP 15:0_22:2	2	0.0271642	FA 12:0	0	0	FA 12:0	0	0	FA 12:0	0	0	FA 12:0	0	0
529	813.6	447.2	BMP 17:0_20:1	0.599356	BMP 17:0_20:2	2	0.0234804	FA 12:0	0	0	FA 12:0	0	0	FA 12:0	0	0	FA 12:0	0	0
530	813.8	556.6	dTG 47:1-FA15:1	0.557127	FA 12:0	0	0	FA 12:0	0	0	FA 12:0	0	0	FA 12:0	0	0	FA 12:0	0	0
531	813.8	540.6	dTG 47:1-FA16:0	0.557127	FA 12:0	0	0	FA 12:0	0	0	FA 12:0	0	0	FA 12:0	0	0	FA 12:0	0	0
532	814.7	517.4	TG 48:5-FA18:2	0.551081	FA 12:0	0	0	FA 12:0	0	0	FA 12:0	0	0	FA 12:0	0	0	FA 12:0	0	0
533	814.7	519.4	TG 48:5-FA18:3	0.551081	FA 12:0	0	0	FA 12:0	0	0	FA 12:0	0	0	FA 12:0	0	0	FA 12:0	0	0
534	815.5	479.2	BMP 18:2_20:5	0.593653	FA 12:0	0	0	FA 12:0	0	0	FA 12:0	0	0	FA 12:0	0	0	FA 12:0	0	0
535	815.6	419.2	BMP 15:0_22:0	0.599176	BMP 15:0_22:1	2	0.0272075	FA 12:0	0	0	FA 12:0	0	0	FA 12:0	0	0	FA 12:0	0	0
536	815.6	447.2	BMP 17:0_20:0	0.599176	BMP 17:0_20:1	2	0.0235207	FA 12:0	0	0	FA 12:0	0	0	FA 12:0	0	0	FA 12:0	0	0
537	816.7	599.5	TG 48:4-FA12:0	0.550916	FA 12:0	0	0	FA 12:0	0	0	FA 12:0	0	0	FA 12:0	0	0	FA 12:0	0	0
538	816.7	571.5	TG 48:4-FA14:0	0.550916	FA 12:0	0	0	FA 12:0	0	0	FA 12:0	0	0	FA 12:0	0	0	FA 12:0	0	0
539	816.7	573.5	TG 48:4-FA14:1	0.550916	FA 12:0	0	0	FA 12:0	0	0	FA 12:0	0	0	FA 12:0	0	0	FA 12:0	0	0
540	816.7	543.4	TG 48:4-FA16:0	0.550916	FA 12:0	0	0	FA 12:0	0	0	FA 12:0	0	0	FA 12:0	0	0	FA 12:0	0	0
541	816.7	545.4	TG 48:4-FA16:1	0.550916	FA 12:0	0	0	FA 12:0	0	0	FA 12:0	0	0	FA 12:0	0	0	FA 12:0	0	0
542	816.7	517.4	TG 48:4-FA18:1	0.550916	TG 48:5-FA18:2	2	0.0137304	FA 12:0	0	0	FA 12:0	0	0	FA 12:0	0	0	FA 12:0	0	0
543	816.7	519.4	TG 48:4-FA18:2	0.550916	TG 48:5-FA18:3	2	0.0136958	TG 48:5-FA18:2	1	0.0424795	FA 12:0	0	0	FA 12:0	0	0	FA 12:0	0	0
544	816.7	521.4	TG 48:4-FA18:3	0.550916	TG 48:5-FA18:3	1	0.0425418	FA 12:0	0	0	FA 12:0	0	0	FA 12:0	0	0	FA 12:0	0	0
545	816.7	495.4	TG 48:4-FA20:4	0.550916	FA 12:0	0	0	FA 12:0	0	0	FA 12:0	0	0	FA 12:0	0	0	FA 12:0	0	0
546	817.5	505.2	BMP 16:0_22:6	0.593475	FA 12:0	0	0	FA 12:0	0	0	FA 12:0	0	0	FA 12:0	0	0	FA 12:0	0	0
547	817.5	479.2	BMP 18:1_20:5	0.593475	BMP 18:2_20:5	2	0.0199122	FA 12:0	0	0	FA 12:0	0	0	FA 12:0	0	0	FA 12:0	0	0
548	817.5	481.2	BMP 18:2_20:4	0.593475	BMP 18:2_20:5	1	0.0281784	FA 12:0	0	0	FA 12:0	0	0	FA 12:0	0	0	FA 12:0	0	0
549	818.7	601.5	TG 48:3-FA12:0	0.550751	TG 48:4-FA12:0	1	0.0577209	FA 12:0	0	0	FA 12:0	0	0	FA 12:0	0	0	FA 12:0	0	0
550	818.7	573.5	TG 48:3-FA14:0	0.550751	TG 48:4-FA14:1	2	0.00918173	TG 48:4-FA14:0	1	0.0523279	FA 12:0	0	0	FA 12:0	0	0	FA 12:0	0	0
551	818.7	575.5	TG 48:3-FA14:1	0.550751	TG 48:4-FA14:1	1	0.0523977	FA 12:0	0	0	FA 12:0	0	0	FA 12:0	0	0	FA 12:0	0	0
552	818.7	545.4	TG 48:3-FA16:0	0.550751	TG 48:4-FA16:1	2	0.0113276	TG 48:4-FA16:0	1	0.0472224	FA 12:0	0	0	FA 12:0	0	0	FA 12:0	0	0
553	818.7	547.4	TG 48:3-FA16:1	0.550751	TG 48:4-FA16:1	1	0.0472885	FA 12:0	0	0	FA 12:0	0	0	FA 12:0	0	0	FA 12:0	0	0
554	818.7	519.4	TG 48:3-FA18:1	0.550751	TG 48:4-FA18:2	2	0.0137263	TG 48:4-FA18:1	1	0.0424667	FA 12:0	0	0	FA 12:0	0	0	FA 12:0	0	0
555	818.7	521.4	TG 48:3-FA18:2	0.550751	TG 48:4-FA18:2	1	0.0425291	TG 48:4-FA18:3	2	0.0136917	FA 12:0	0	0	FA 12:0	0	0	FA 12:0	0	0
556	818.7	523.4	TG 48:3-FA18:3	0.550751	TG 48:4-FA18:3	1	0.0425915	FA 12:0	0	0	FA 12:0	0	0	FA 12:0	0	0	FA 12:0	0	0
557	819.5	507.2	BMP 16:0_22:5	0.593297	BMP 16:0_22:6	1	0.03178	FA 12:0	0	0	FA 12:0	0	0	FA 12:0	0	0	FA 12:0	0	0
558	819.5	479.2	BMP 18:0_20:5	0.593297	BMP 18:1_20:5	2	0.019949	FA 12:0	0	0	FA 12:0	0	0	FA 12:0	0	0	FA 12:0	0	0
559	819.5	481.2	BMP 18:1_20:4	0.593297	BMP 18:1_20:5	1	0.0281699	BMP 18:2_20:4	2	0.0199062	FA 12:0	0	0	FA 12:0	0	0	FA 12:0	0	0
560	819.5	483.2	BMP 18:2_20:3	0.593297	BMP 18:2_20:4	1	0.0282169	FA 12:0	0	0	FA 12:0	0	0	FA 12:0	0	0	FA 12:0	0	0
561	820.7	603.5	TG 48:2-FA12:0	0.550585	TG 48:3-FA12:0	1	0.0577772	FA 12:0	0	0	FA 12:0	0	0	FA 12:0	0	0	FA 12:0	0	0
562	820.7	575.5	TG 48:2-FA14:0	0.550585	TG 48:3-FA14:1	2	0.00917897	TG 48:3-FA14:0	1	0.052382	FA 12:0	0	0	FA 12:0	0	0	FA 12:0	0	0
563	820.7	577.5	TG 48:2-FA14:1	0.550585	TG 48:3-FA14:1	1	0.0524519	FA 12:0	0	0	FA 12:0	0	0	FA 12:0	0	0	FA 12:0	0	0
564	820.7	547.4	TG 48:2-FA16:0	0.550585	TG 48:3-FA16:1	2	0.0113242	TG 48:3-FA16:0	1	0.0472743	FA 12:0	0	0	FA 12:0	0	0	FA 12:0	0	0
565	820.7	549.4	TG 48:2-FA16:1	0.550585	TG 48:3-FA16:1	1	0.0473404	FA 12:0	0	0	FA 12:0	0	0	FA 12:0	0	0	FA 12:0	0	0
566	820.7	519.4	TG 48:2-FA18:0	0.550585	TG 48:3-FA18:1	2	0.0137569	FA 12:0	0	0	FA 12:0	0	0	FA 12:0	0	0	FA 12:0	0	0
567	820.7	521.4	TG 48:2-FA18:1	0.550585	TG 48:3-FA18:2	2	0.0137222	TG 48:3-FA18:1	1	0.0425163	FA 12:0	0	0	FA 12:0	0	0	FA 12:0	0	0
568	820.7	523.4	TG 48:2-FA18:2	0.550585	TG 48:3-FA18:3	2	0.0136875	TG 48:3-FA18:2	1	0.0425787	FA 12:0	0	0	FA 12:0	0	0	FA 12:0	0	0
569	821.5	509.3	BMP 16:0_22:4	0.593119	BMP 16:0_22:5	1	0.0318215	FA 12:0	0	0	FA 12:0	0	0	FA 12:0	0	0	FA 12:0	0	0
570	821.5	481.2	BMP 18:0_20:4	0.593119	BMP 18:0_20:5	1	0.0281615	BMP 18:1_20:4	2	0.019943	FA 12:0	0	0	FA 12:0	0	0	FA 12:0	0	0
571	821.5	483.2	BMP 18:1_20:3	0.593119	BMP 18:1_20:4	1	0.0282085	BMP 18:2_20:3	2	0.0199003	FA 12:0	0	0	FA 12:0	0	0	FA 12:0	0	0
572	821.5	485.3	BMP 18:2_20:2	0.593119	BMP 18:2_20:3	1	0.0282555	FA 12:0	0	0	FA 12:0	0	0	FA 12:0	0	0	FA 12:0	0	0
573	822.7	605.5	TG 48:1-FA12:0	0.55042	TG 48:2-FA12:0	1	0.0578335	FA 12:0	0	0	FA 12:0	0	0	FA 12:0	0	0	FA 12:0	0	0
574	822.7	577.5	TG 48:1-FA14:0	0.55042	TG 48:2-FA14:0	1	0.0524362	TG 48:2-FA14:1	2	0.00917622	FA 12:0	0	0	FA 12:0	0	0	FA 12:0	0	0
575	822.7	579.5	TG 48:1-FA14:1	0.55042	TG 48:2-FA14:1	1	0.0525061	FA 12:0	0	0	FA 12:0	0	0	FA 12:0	0	0	FA 12:0	0	0
576	822.7	549.4	TG 48:1-FA16:0	0.55042	TG 48:2-FA16:1	2	0.0113208	TG 48:2-FA16:0	1	0.0473262	FA 12:0	0	0	FA 12:0	0	0	FA 12:0	0	0
577	822.7	551.4	TG 48:1-FA16:1	0.55042	TG 48:2-FA16:1	1	0.0473923	FA 12:0	0	0	FA 12:0	0	0	FA 12:0	0	0	FA 12:0	0	0
578	822.7	521.4	TG 48:1-FA18:0	0.55042	TG 48:2-FA18:1	2	0.0137528	TG 48:2-FA18:0	1	0.0425036	FA 12:0	0	0	FA 12:0	0	0	FA 12:0	0	0
579	822.7	523.4	TG 48:1-FA18:1	0.55042	TG 48:2-FA18:2	2	0.0137181	TG 48:2-FA18:1	1	0.0425659	FA 12:0	0	0	FA 12:0	0	0	FA 12:0	0	0
580	823.5	483.2	BMP 18:0_20:3	0.592941	BMP 18:0_20:4	1	0.0282	BMP 18:1_20:3	2	0.019937	FA 12:0	0	0	FA 12:0	0	0	FA 12:0	0	0
581	823.5	485.3	BMP 18:1_20:2	0.592941	BMP 18:1_20:3	1	0.0282471	BMP 18:2_20:2	2	0.0198943	FA 12:0	0	0	FA 12:0	0	0	FA 12:0	0	0
582	823.5	487.3	BMP 18:2_20:1	0.592941	BMP 18:2_20:2	1	0.0282942	FA 12:0	0	0	FA 12:0	0	0	FA 12:0	0	0	FA 12:0	0	0
583	823.5	455.2	BMP 18:3_20:0	0.592941	FA 12:0	0	0	FA 12:0	0	0	FA 12:0	0	0	FA 12:0	0	0	FA 12:0	0	0
584	824.7	579.5	TG 48:0-FA14:0	0.550255	TG 48:1-FA14:1	2	0.00917347	TG 48:1-FA14:0	1	0.0524903	FA 12:0	0	0	FA 12:0	0	0	FA 12:0	0	0
585	824.7	551.4	TG 48:0-FA16:0	0.550255	TG 48:1-FA16:1	2	0.0113174	TG 48:1-FA16:0	1	0.0473781	FA 12:0	0	0	FA 12:0	0	0	FA 12:0	0	0
586	824.7	523.4	TG 48:0-FA18:0	0.550255	TG 48:1-FA18:1	2	0.0137486	TG 48:1-FA18:0	1	0.0425531	FA 12:0	0	0	FA 12:0	0	0	FA 12:0	0	0
587	825.6	485.3	BMP 18:0_20:2	0.592763	BMP 18:0_20:3	1	0.0282386	BMP 18:1_20:2	2	0.0199311	FA 12:0	0	0	FA 12:0	0	0	FA 12:0	0	0
588	825.6	487.3	BMP 18:1_20:1	0.592763	BMP 18:1_20:2	1	0.0282857	BMP 18:2_20:1	2	0.0198883	FA 12:0	0	0	FA 12:0	0	0	FA 12:0	0	0
589	825.6	457.2	BMP 18:2_20:0	0.592763	BMP 18:3_20:0	1	0.0248821	BMP 18:2_20:1	2	0.0232689	FA 12:0	0	0	FA 12:0	0	0	FA 12:0	0	0
590	827.6	487.3	BMP 18:0_20:1	0.592585	BMP 18:0_20:2	1	0.0282772	BMP 18:1_20:1	2	0.0199251	FA 12:0	0	0	FA 12:0	0	0	FA 12:0	0	0
591	827.6	459.2	BMP 18:1_20:0	0.592585	BMP 18:2_20:0	1	0.0249177	BMP 18:1_20:1	2	0.023262	FA 12:0	0	0	FA 12:0	0	0	FA 12:0	0	0
592	829.6	461.3	BMP 18:0_20:0	0.592407	BMP 18:1_20:0	1	0.0249532	BMP 18:0_20:1	2	0.023255	FA 12:0	0	0	FA 12:0	0	0	FA 12:0	0	0
593	831.5	447.2	BMP 17:0_22:6	0.58677	FA 12:0	0	0	FA 12:0	0	0	FA 12:0	0	0	FA 12:0	0	0	FA 12:0	0	0
594	832.8	573.5	TG 49:3-FA15:0	0.544529	FA 12:0	0	0	FA 12:0	0	0	FA 12:0	0	0	FA 12:0	0	0	FA 12:0	0	0
595	832.8	559.5	TG 49:3-FA16:0	0.544529	FA 12:0	0	0	FA 12:0	0	0	FA 12:0	0	0	FA 12:0	0	0	FA 12:0	0	0
596	832.8	561.5	TG 49:3-FA16:1	0.544529	FA 12:0	0	0	FA 12:0	0	0	FA 12:0	0	0	FA 12:0	0	0	FA 12:0	0	0
597	832.8	535.5	TG 49:3-FA18:2	0.544529	FA 12:0	0	0	FA 12:0	0	0	FA 12:0	0	0	FA 12:0	0	0	FA 12:0	0	0
598	832.8	537.5	TG 49:3-FA18:3	0.544529	FA 12:0	0	0	FA 12:0	0	0	FA 12:0	0	0	FA 12:0	0	0	FA 12:0	0	0
599	833.5	447.2	BMP 17:0_22:5	0.586594	BMP 17:0_22:6	2	0.026385	FA 12:0	0	0	FA 12:0	0	0	FA 12:0	0	0	FA 12:0	0	0
600	834.6	264.4	LacCER d18:1/14:0	0.586299	FA 12:0	0	0	FA 12:0	0	0	FA 12:0	0	0	FA 12:0	0	0	FA 12:0	0	0
601	834.8	589.6	TG 49:2-FA14:0	0.544366	FA 12:0	0	0	FA 12:0	0	0	FA 12:0	0	0	FA 12:0	0	0	FA 12:0	0	0
602	834.8	575.5	TG 49:2-FA15:0	0.544366	TG 49:3-FA15:0	1	0.0517903	FA 12:0	0	0	FA 12:0	0	0	FA 12:0	0	0	FA 12:0	0	0
603	834.8	561.5	TG 49:2-FA16:0	0.544366	TG 49:3-FA16:0	1	0.0492297	TG 49:3-FA16:1	2	0.0111963	FA 12:0	0	0	FA 12:0	0	0	FA 12:0	0	0
604	834.8	563.5	TG 49:2-FA16:1	0.544366	TG 49:3-FA16:1	1	0.049297	FA 12:0	0	0	FA 12:0	0	0	FA 12:0	0	0	FA 12:0	0	0
605	834.8	547.5	TG 49:2-FA17:0	0.544366	FA 12:0	0	0	FA 12:0	0	0	FA 12:0	0	0	FA 12:0	0	0	FA 12:0	0	0
606	834.8	535.5	TG 49:2-FA18:1	0.544366	TG 49:3-FA18:2	2	0.0135672	FA 12:0	0	0	FA 12:0	0	0	FA 12:0	0	0	FA 12:0	0	0
607	834.8	537.5	TG 49:2-FA18:2	0.544366	TG 49:3-FA18:3	2	0.0135329	TG 49:3-FA18:2	1	0.0444488	FA 12:0	0	0	FA 12:0	0	0	FA 12:0	0	0
608	835.5	447.2	BMP 17:0_22:4	0.586418	BMP 17:0_22:5	2	0.0264272	FA 12:0	0	0	FA 12:0	0	0	FA 12:0	0	0	FA 12:0	0	0
609	836.8	591.6	TG 49:1-FA14:0	0.544202	TG 49:2-FA14:0	1	0.0544765	FA 12:0	0	0	FA 12:0	0	0	FA 12:0	0	0	FA 12:0	0	0
610	836.8	577.5	TG 49:1-FA15:0	0.544202	TG 49:2-FA15:0	1	0.0518438	FA 12:0	0	0	FA 12:0	0	0	FA 12:0	0	0	FA 12:0	0	0
611	836.8	563.5	TG 49:1-FA16:0	0.544202	TG 49:2-FA16:0	1	0.0492822	TG 49:2-FA16:1	2	0.0111929	FA 12:0	0	0	FA 12:0	0	0	FA 12:0	0	0
612	836.8	565.5	TG 49:1-FA16:1	0.544202	TG 49:2-FA16:1	1	0.0493494	FA 12:0	0	0	FA 12:0	0	0	FA 12:0	0	0	FA 12:0	0	0
613	836.8	549.5	TG 49:1-FA17:0	0.544202	TG 49:2-FA17:0	1	0.0467916	FA 12:0	0	0	FA 12:0	0	0	FA 12:0	0	0	FA 12:0	0	0
614	836.8	537.5	TG 49:1-FA18:1	0.544202	TG 49:2-FA18:1	1	0.0444355	TG 49:2-FA18:2	2	0.0135631	FA 12:0	0	0	FA 12:0	0	0	FA 12:0	0	0
615	837.5	479.2	BMP 20:5_20:5	0.580838	FA 12:0	0	0	FA 12:0	0	0	FA 12:0	0	0	FA 12:0	0	0	FA 12:0	0	0
616	838.7	264.4	HexCER d18:1/26:1	0.554229	FA 12:0	0	0	FA 12:0	0	0	FA 12:0	0	0	FA 12:0	0	0	FA 12:0	0	0
617	838.8	579.5	TG 49:0-FA15:0	0.544039	TG 49:1-FA15:0	1	0.0518973	FA 12:0	0	0	FA 12:0	0	0	FA 12:0	0	0	FA 12:0	0	0
618	838.8	565.5	TG 49:0-FA16:0	0.544039	TG 49:1-FA16:1	2	0.0111896	TG 49:1-FA16:0	1	0.0493346	FA 12:0	0	0	FA 12:0	0	0	FA 12:0	0	0
619	838.8	551.5	TG 49:0-FA17:0	0.544039	TG 49:1-FA17:0	1	0.0468429	FA 12:0	0	0	FA 12:0	0	0	FA 12:0	0	0	FA 12:0	0	0
620	838.8	537.5	TG 49:0-FA18:0	0.544039	TG 49:1-FA18:1	2	0.0135933	FA 12:0	0	0	FA 12:0	0	0	FA 12:0	0	0	FA 12:0	0	0
621	839.5	479.2	BMP 20:4_20:5	0.580664	BMP 20:5_20:5	3	0.0275701	FA 12:0	0	0	FA 12:0	0	0	FA 12:0	0	0	FA 12:0	0	0
622	839.6	447.2	BMP 17:0_22:2	0.586067	FA 12:0	0	0	FA 12:0	0	0	FA 12:0	0	0	FA 12:0	0	0	FA 12:0	0	0
623	840.7	519.4	TG 50:6-FA20:4	0.538862	FA 12:0	0	0	FA 12:0	0	0	FA 12:0	0	0	FA 12:0	0	0	FA 12:0	0	0
624	840.7	264.4	HexCER d18:1/26:0	0.554062	HexCER d18:1/26:1	2	0.0453729	FA 12:0	0	0	FA 12:0	0	0	FA 12:0	0	0	FA 12:0	0	0
625	841.5	505.2	BMP 18:2_22:6	0.58049	FA 12:0	0	0	FA 12:0	0	0	FA 12:0	0	0	FA 12:0	0	0	FA 12:0	0	0
626	841.5	479.2	BMP 20:3_20:5	0.58049	BMP 20:4_20:5	2	0.0226498	FA 12:0	0	0	FA 12:0	0	0	FA 12:0	0	0	FA 12:0	0	0
627	841.5	481.2	BMP 20:4_20:4	0.58049	BMP 20:4_20:5	4	0.0498648	FA 12:0	0	0	FA 12:0	0	0	FA 12:0	0	0	FA 12:0	0	0
628	841.6	447.2	BMP 17:0_22:1	0.585891	BMP 17:0_22:2	2	0.0265539	FA 12:0	0	0	FA 12:0	0	0	FA 12:0	0	0	FA 12:0	0	0
629	841.8	556.6	dTG 49:1-FA17:1	0.544611	FA 12:0	0	0	FA 12:0	0	0	FA 12:0	0	0	FA 12:0	0	0	FA 12:0	0	0
630	841.8	568.6	dTG 49:1-FA16:0	0.544611	FA 12:0	0	0	FA 12:0	0	0	FA 12:0	0	0	FA 12:0	0	0	FA 12:0	0	0
631	842.6	597.4	TG 50:5-FA14:0	0.538701	FA 12:0	0	0	FA 12:0	0	0	FA 12:0	0	0	FA 12:0	0	0	FA 12:0	0	0
632	842.6	569.3	TG 50:5-FA16:0	0.538701	dTG 49:1-FA16:0	3	0.22396	FA 12:0	0	0	FA 12:0	0	0	FA 12:0	0	0	FA 12:0	0	0
633	842.6	571.3	TG 50:5-FA16:1	0.538701	FA 12:0	0	0	FA 12:0	0	0	FA 12:0	0	0	FA 12:0	0	0	FA 12:0	0	0
634	842.6	543.3	TG 50:5-FA18:1	0.538701	FA 12:0	0	0	FA 12:0	0	0	FA 12:0	0	0	FA 12:0	0	0	FA 12:0	0	0
635	842.6	545.3	TG 50:5-FA18:2	0.538701	FA 12:0	0	0	FA 12:0	0	0	FA 12:0	0	0	FA 12:0	0	0	FA 12:0	0	0
636	842.6	547.3	TG 50:5-FA18:3	0.538701	FA 12:0	0	0	FA 12:0	0	0	FA 12:0	0	0	FA 12:0	0	0	FA 12:0	0	0
637	842.6	521.3	TG 50:5-FA20:4	0.538701	TG 50:6-FA20:4	1	0.0415986	FA 12:0	0	0	FA 12:0	0	0	FA 12:0	0	0	FA 12:0	0	0
638	842.6	523.3	TG 50:5-FA20:5	0.538701	FA 12:0	0	0	FA 12:0	0	0	FA 12:0	0	0	FA 12:0	0	0	FA 12:0	0	0
639	843.5	505.2	BMP 18:1_22:6	0.580316	BMP 18:2_22:6	2	0.0194707	FA 12:0	0	0	FA 12:0	0	0	FA 12:0	0	0	FA 12:0	0	0
640	843.5	507.2	BMP 18:2_22:5	0.580316	BMP 18:2_22:6	1	0.0310846	FA 12:0	0	0	FA 12:0	0	0	FA 12:0	0	0	FA 12:0	0	0
641	843.5	479.2	BMP 20:2_20:5	0.580316	BMP 20:3_20:5	2	0.0226888	FA 12:0	0	0	FA 12:0	0	0	FA 12:0	0	0	FA 12:0	0	0
642	843.5	481.2	BMP 20:3_20:4	0.580316	BMP 20:4_20:4	3	0.0275996	FA 12:0	0	0	FA 12:0	0	0	FA 12:0	0	0	FA 12:0	0	0
643	843.6	447.2	BMP 17:0_22:0	0.585715	BMP 17:0_22:1	2	0.0265962	FA 12:0	0	0	FA 12:0	0	0	FA 12:0	0	0	FA 12:0	0	0
644	844.6	599.4	TG 50:4-FA14:0	0.538539	TG 50:5-FA14:0	1	0.0563691	FA 12:0	0	0	FA 12:0	0	0	FA 12:0	0	0	FA 12:0	0	0
645	844.6	601.4	TG 50:4-FA14:1	0.538539	FA 12:0	0	0	FA 12:0	0	0	FA 12:0	0	0	FA 12:0	0	0	FA 12:0	0	0
646	844.6	571.3	TG 50:4-FA16:0	0.538539	TG 50:5-FA16:1	2	0.0110765	TG 50:5-FA16:0	1	0.0510994	FA 12:0	0	0	FA 12:0	0	0	FA 12:0	0	0
647	844.6	573.3	TG 50:4-FA16:1	0.538539	TG 50:5-FA16:1	1	0.0511676	FA 12:0	0	0	FA 12:0	0	0	FA 12:0	0	0	FA 12:0	0	0
648	844.6	545.3	TG 50:4-FA18:1	0.538539	TG 50:5-FA18:2	2	0.013422	TG 50:5-FA18:1	1	0.0461754	FA 12:0	0	0	FA 12:0	0	0	FA 12:0	0	0
649	844.6	547.3	TG 50:4-FA18:2	0.538539	TG 50:5-FA18:2	1	0.04624	TG 50:5-FA18:3	2	0.0133881	FA 12:0	0	0	FA 12:0	0	0	FA 12:0	0	0
650	844.6	549.3	TG 50:4-FA18:3	0.538539	TG 50:5-FA18:3	1	0.0463046	FA 12:0	0	0	FA 12:0	0	0	FA 12:0	0	0	FA 12:0	0	0
651	844.6	521.3	TG 50:4-FA20:3	0.538539	TG 50:5-FA20:4	2	0.0160037	FA 12:0	0	0	FA 12:0	0	0	FA 12:0	0	0	FA 12:0	0	0
652	844.6	523.3	TG 50:4-FA20:4	0.538539	TG 50:5-FA20:4	1	0.0416471	TG 50:5-FA20:5	2	0.0159663	FA 12:0	0	0	FA 12:0	0	0	FA 12:0	0	0
653	845.5	505.2	BMP 18:0_22:6	0.580142	BMP 18:1_22:6	2	0.0195067	FA 12:0	0	0	FA 12:0	0	0	FA 12:0	0	0	FA 12:0	0	0
654	845.5	507.2	BMP 18:1_22:5	0.580142	BMP 18:1_22:6	1	0.0310753	BMP 18:2_22:5	2	0.0194649	FA 12:0	0	0	FA 12:0	0	0	FA 12:0	0	0
655	845.5	509.3	BMP 18:2_22:4	0.580142	BMP 18:2_22:5	1	0.0311252	FA 12:0	0	0	FA 12:0	0	0	FA 12:0	0	0	FA 12:0	0	0
656	845.5	479.2	BMP 20:1_20:5	0.580142	BMP 20:2_20:5	2	0.0227277	FA 12:0	0	0	FA 12:0	0	0	FA 12:0	0	0	FA 12:0	0	0
657	845.5	481.2	BMP 20:2_20:4	0.580142	BMP 20:2_20:5	1	0.0275453	BMP 20:3_20:4	2	0.022682	FA 12:0	0	0	FA 12:0	0	0	FA 12:0	0	0
658	845.5	483.2	BMP 20:3_20:3	0.580142	BMP 20:3_20:4	4	0.0499262	FA 12:0	0	0	FA 12:0	0	0	FA 12:0	0	0	FA 12:0	0	0
659	846.8	601.6	TG 50:3-FA14:0	0.538378	TG 50:4-FA14:0	1	0.0564241	TG 50:4-FA14:1	2	0.00897545	FA 12:0	0	0	FA 12:0	0	0	FA 12:0	0	0
660	846.8	603.6	TG 50:3-FA14:1	0.538378	TG 50:4-FA14:1	1	0.0564961	FA 12:0	0	0	FA 12:0	0	0	FA 12:0	0	0	FA 12:0	0	0
661	846.8	573.5	TG 50:3-FA16:0	0.538378	TG 50:4-FA16:1	2	0.0110731	TG 50:4-FA16:0	1	0.0511523	FA 12:0	0	0	FA 12:0	0	0	FA 12:0	0	0
662	846.8	575.5	TG 50:3-FA16:1	0.538378	TG 50:4-FA16:1	1	0.0512206	FA 12:0	0	0	FA 12:0	0	0	FA 12:0	0	0	FA 12:0	0	0
663	846.8	545.5	TG 50:3-FA18:0	0.538378	TG 50:4-FA18:1	2	0.0134519	FA 12:0	0	0	FA 12:0	0	0	FA 12:0	0	0	FA 12:0	0	0
664	846.8	547.5	TG 50:3-FA18:1	0.538378	TG 50:4-FA18:2	2	0.0134179	TG 50:4-FA18:1	1	0.0462261	FA 12:0	0	0	FA 12:0	0	0	FA 12:0	0	0
665	846.8	549.5	TG 50:3-FA18:2	0.538378	TG 50:4-FA18:3	2	0.0133841	TG 50:4-FA18:2	1	0.0462907	FA 12:0	0	0	FA 12:0	0	0	FA 12:0	0	0
666	846.8	551.5	TG 50:3-FA18:3	0.538378	TG 50:4-FA18:3	1	0.0463554	FA 12:0	0	0	FA 12:0	0	0	FA 12:0	0	0	FA 12:0	0	0
667	846.8	523.5	TG 50:3-FA20:3	0.538378	TG 50:4-FA20:4	2	0.0159989	TG 50:4-FA20:3	1	0.0416346	FA 12:0	0	0	FA 12:0	0	0	FA 12:0	0	0
668	847.5	507.2	BMP 18:0_22:5	0.579968	BMP 18:0_22:6	1	0.031066	BMP 18:1_22:5	2	0.0195008	FA 12:0	0	0	FA 12:0	0	0	FA 12:0	0	0
669	847.5	509.3	BMP 18:1_22:4	0.579968	BMP 18:1_22:5	1	0.0311159	BMP 18:2_22:4	2	0.019459	FA 12:0	0	0	FA 12:0	0	0	FA 12:0	0	0
670	847.5	479.2	BMP 20:0_20:5	0.579968	BMP 20:1_20:5	2	0.0227667	FA 12:0	0	0	FA 12:0	0	0	FA 12:0	0	0	FA 12:0	0	0
671	847.5	481.2	BMP 20:1_20:4	0.579968	BMP 20:1_20:5	1	0.0275453	BMP 20:2_20:4	2	0.0227209	FA 12:0	0	0	FA 12:0	0	0	FA 12:0	0	0
672	847.5	483.2	BMP 20:2_20:3	0.579968	BMP 20:3_20:3	3	0.027629	FA 12:0	0	0	FA 12:0	0	0	FA 12:0	0	0	FA 12:0	0	0
673	848.8	603.6	TG 50:2-FA14:0	0.538216	TG 50:3-FA14:0	1	0.0564792	TG 50:3-FA14:1	2	0.00897276	FA 12:0	0	0	FA 12:0	0	0	FA 12:0	0	0
674	848.8	605.6	TG 50:2-FA14:1	0.538216	TG 50:3-FA14:1	1	0.0565512	FA 12:0	0	0	FA 12:0	0	0	FA 12:0	0	0	FA 12:0	0	0
675	848.8	575.5	TG 50:2-FA16:0	0.538216	TG 50:3-FA16:0	1	0.0512052	TG 50:3-FA16:1	2	0.0110698	FA 12:0	0	0	FA 12:0	0	0	FA 12:0	0	0
676	848.8	577.5	TG 50:2-FA16:1	0.538216	TG 50:3-FA16:1	1	0.0512735	FA 12:0	0	0	FA 12:0	0	0	FA 12:0	0	0	FA 12:0	0	0
677	848.8	547.5	TG 50:2-FA18:0	0.538216	TG 50:3-FA18:0	1	0.0462122	TG 50:3-FA18:1	2	0.0134478	FA 12:0	0	0	FA 12:0	0	0	FA 12:0	0	0
678	848.8	549.5	TG 50:2-FA18:1	0.538216	TG 50:3-FA18:1	1	0.0462768	TG 50:3-FA18:2	2	0.0134139	FA 12:0	0	0	FA 12:0	0	0	FA 12:0	0	0
679	848.8	551.5	TG 50:2-FA18:2	0.538216	TG 50:3-FA18:2	1	0.0463415	TG 50:3-FA18:3	2	0.01338	FA 12:0	0	0	FA 12:0	0	0	FA 12:0	0	0
680	848.8	523.5	TG 50:2-FA20:2	0.538216	TG 50:3-FA20:3	2	0.0160317	FA 12:0	0	0	FA 12:0	0	0	FA 12:0	0	0	FA 12:0	0	0
681	849.6	509.3	BMP 18:0_22:4	0.579794	BMP 18:0_22:5	1	0.0311066	BMP 18:1_22:4	2	0.019495	FA 12:0	0	0	FA 12:0	0	0	FA 12:0	0	0
682	849.6	481.2	BMP 20:0_20:4	0.579794	BMP 20:0_20:5	1	0.0275288	BMP 20:1_20:4	2	0.0227598	FA 12:0	0	0	FA 12:0	0	0	FA 12:0	0	0
683	849.6	483.2	BMP 20:1_20:3	0.579794	BMP 20:1_20:4	1	0.0275747	BMP 20:2_20:3	2	0.0227141	FA 12:0	0	0	FA 12:0	0	0	FA 12:0	0	0
684	849.6	485.3	BMP 20:2_20:2	0.579794	BMP 20:2_20:3	4	0.0499876	FA 12:0	0	0	FA 12:0	0	0	FA 12:0	0	0	FA 12:0	0	0
685	850.8	605.6	TG 50:1-FA14:0	0.538055	TG 50:2-FA14:1	2	0.00897007	TG 50:2-FA14:0	1	0.0565342	FA 12:0	0	0	FA 12:0	0	0	FA 12:0	0	0
686	850.8	577.5	TG 50:1-FA16:0	0.538055	TG 50:2-FA16:1	2	0.0110665	TG 50:2-FA16:0	1	0.0512581	FA 12:0	0	0	FA 12:0	0	0	FA 12:0	0	0
687	850.8	579.5	TG 50:1-FA16:1	0.538055	TG 50:2-FA16:1	1	0.0513265	FA 12:0	0	0	FA 12:0	0	0	FA 12:0	0	0	FA 12:0	0	0
688	850.8	549.5	TG 50:1-FA18:0	0.538055	TG 50:2-FA18:1	2	0.0134438	TG 50:2-FA18:0	1	0.046263	FA 12:0	0	0	FA 12:0	0	0	FA 12:0	0	0
689	850.8	551.5	TG 50:1-FA18:1	0.538055	TG 50:2-FA18:2	2	0.0134099	TG 50:2-FA18:1	1	0.0463276	FA 12:0	0	0	FA 12:0	0	0	FA 12:0	0	0
690	850.8	523.5	TG 50:1-FA20:1	0.538055	TG 50:2-FA20:2	2	0.0160644	FA 12:0	0	0	FA 12:0	0	0	FA 12:0	0	0	FA 12:0	0	0
691	851.6	483.2	BMP 20:0_20:3	0.57962	BMP 20:0_20:4	1	0.0275665	BMP 20:1_20:3	2	0.022753	FA 12:0	0	0	FA 12:0	0	0	FA 12:0	0	0
692	851.6	485.3	BMP 20:1_20:2	0.57962	BMP 20:2_20:2	3	0.0276585	FA 12:0	0	0	FA 12:0	0	0	FA 12:0	0	0	FA 12:0	0	0
693	852.8	607.6	TG 50:0-FA14:0	0.537893	TG 50:1-FA14:0	1	0.0565892	FA 12:0	0	0	FA 12:0	0	0	FA 12:0	0	0	FA 12:0	0	0
694	852.8	579.5	TG 50:0-FA16:0	0.537893	TG 50:1-FA16:0	1	0.0513111	TG 50:1-FA16:1	2	0.0110632	FA 12:0	0	0	FA 12:0	0	0	FA 12:0	0	0
695	852.8	551.5	TG 50:0-FA18:0	0.537893	TG 50:1-FA18:0	1	0.0463137	TG 50:1-FA18:1	2	0.0134398	FA 12:0	0	0	FA 12:0	0	0	FA 12:0	0	0
696	853.6	485.3	BMP 20:0_20:2	0.579446	BMP 20:0_20:3	1	0.0276042	BMP 20:1_20:2	2	0.0227462	FA 12:0	0	0	FA 12:0	0	0	FA 12:0	0	0
697	853.6	487.3	BMP 20:1_20:1	0.579446	BMP 20:1_20:2	4	0.050049	FA 12:0	0	0	FA 12:0	0	0	FA 12:0	0	0	FA 12:0	0	0
698	855.6	487.3	BMP 20:0_20:1	0.579272	BMP 20:0_20:2	1	0.0276419	BMP 20:1_20:1	3	0.027688	FA 12:0	0	0	FA 12:0	0	0	FA 12:0	0	0
699	855.7	271.4	dLacCER d18:1/15:0	0.580284	FA 12:0	0	0	FA 12:0	0	0	FA 12:0	0	0	FA 12:0	0	0	FA 12:0	0	0
700	856.8	559.5	TG 51:5-FA18:2	0.532615	FA 12:0	0	0	FA 12:0	0	0	FA 12:0	0	0	FA 12:0	0	0	FA 12:0	0	0
701	856.8	561.5	TG 51:5-FA18:3	0.532615	FA 12:0	0	0	FA 12:0	0	0	FA 12:0	0	0	FA 12:0	0	0	FA 12:0	0	0
702	857.6	489.3	BMP 20:0_20:0	0.579098	BMP 20:0_20:1	4	0.0501104	FA 12:0	0	0	FA 12:0	0	0	FA 12:0	0	0	FA 12:0	0	0
703	858.8	599.5	TG 51:4-FA15:0	0.532455	FA 12:0	0	0	FA 12:0	0	0	FA 12:0	0	0	FA 12:0	0	0	FA 12:0	0	0
704	858.8	587.5	TG 51:4-FA16:1	0.532455	FA 12:0	0	0	FA 12:0	0	0	FA 12:0	0	0	FA 12:0	0	0	FA 12:0	0	0
705	858.8	561.5	TG 51:4-FA18:2	0.532455	TG 51:5-FA18:3	2	0.0132368	TG 51:5-FA18:2	1	0.0481526	FA 12:0	0	0	FA 12:0	0	0	FA 12:0	0	0
706	858.8	563.5	TG 51:4-FA18:3	0.532455	TG 51:5-FA18:3	1	0.0482184	FA 12:0	0	0	FA 12:0	0	0	FA 12:0	0	0	FA 12:0	0	0
707	858.8	537.5	TG 51:4-FA20:4	0.532455	FA 12:0	0	0	FA 12:0	0	0	FA 12:0	0	0	FA 12:0	0	0	FA 12:0	0	0
708	860.8	601.5	TG 51:3-FA15:0	0.532296	TG 51:4-FA15:0	1	0.0557867	FA 12:0	0	0	FA 12:0	0	0	FA 12:0	0	0	FA 12:0	0	0
709	860.8	589.5	TG 51:3-FA16:1	0.532296	TG 51:4-FA16:1	1	0.0532152	FA 12:0	0	0	FA 12:0	0	0	FA 12:0	0	0	FA 12:0	0	0
710	860.8	573.5	TG 51:3-FA17:0	0.532296	FA 12:0	0	0	FA 12:0	0	0	FA 12:0	0	0	FA 12:0	0	0	FA 12:0	0	0
711	860.8	563.5	TG 51:3-FA18:2	0.532296	TG 51:4-FA18:3	2	0.0132329	TG 51:4-FA18:2	1	0.0482039	FA 12:0	0	0	FA 12:0	0	0	FA 12:0	0	0
712	860.8	565.5	TG 51:3-FA18:3	0.532296	TG 51:4-FA18:3	1	0.0482697	FA 12:0	0	0	FA 12:0	0	0	FA 12:0	0	0	FA 12:0	0	0
713	862.6	264.4	LacCER d18:1/16:0	0.573127	FA 12:0	0	0	FA 12:0	0	0	FA 12:0	0	0	FA 12:0	0	0	FA 12:0	0	0
714	862.8	603.5	TG 51:2-FA15:0	0.532136	TG 51:3-FA15:0	1	0.0558411	FA 12:0	0	0	FA 12:0	0	0	FA 12:0	0	0	FA 12:0	0	0
715	862.8	589.5	TG 51:2-FA16:0	0.532136	TG 51:3-FA16:1	2	0.0109448	FA 12:0	0	0	FA 12:0	0	0	FA 12:0	0	0	FA 12:0	0	0
716	862.8	591.5	TG 51:2-FA16:1	0.532136	TG 51:3-FA16:1	1	0.0532686	FA 12:0	0	0	FA 12:0	0	0	FA 12:0	0	0	FA 12:0	0	0
717	862.8	575.5	TG 51:2-FA17:0	0.532136	TG 51:3-FA17:0	1	0.0506268	FA 12:0	0	0	FA 12:0	0	0	FA 12:0	0	0	FA 12:0	0	0
718	862.8	563.5	TG 51:2-FA18:1	0.532136	TG 51:3-FA18:2	2	0.0132624	FA 12:0	0	0	FA 12:0	0	0	FA 12:0	0	0	FA 12:0	0	0
719	862.8	565.5	TG 51:2-FA18:2	0.532136	TG 51:3-FA18:3	2	0.0132289	TG 51:3-FA18:2	1	0.0482552	FA 12:0	0	0	FA 12:0	0	0	FA 12:0	0	0
720	863.5	505.2	BMP 20:5_22:6	0.56796	FA 12:0	0	0	FA 12:0	0	0	FA 12:0	0	0	FA 12:0	0	0	FA 12:0	0	0
721	864.8	605.5	TG 51:1-FA15:0	0.531976	TG 51:2-FA15:0	1	0.0558955	FA 12:0	0	0	FA 12:0	0	0	FA 12:0	0	0	FA 12:0	0	0
722	864.8	591.5	TG 51:1-FA16:0	0.531976	TG 51:2-FA16:0	1	0.0532526	TG 51:2-FA16:1	2	0.0109415	FA 12:0	0	0	FA 12:0	0	0	FA 12:0	0	0
723	864.8	577.5	TG 51:1-FA17:0	0.531976	TG 51:2-FA17:0	1	0.0506791	FA 12:0	0	0	FA 12:0	0	0	FA 12:0	0	0	FA 12:0	0	0
724	864.8	563.5	TG 51:1-FA18:0	0.531976	TG 51:2-FA18:1	2	0.0132919	FA 12:0	0	0	FA 12:0	0	0	FA 12:0	0	0	FA 12:0	0	0
725	864.8	565.5	TG 51:1-FA18:1	0.531976	TG 51:2-FA18:2	2	0.0132584	TG 51:2-FA18:1	1	0.0482407	FA 12:0	0	0	FA 12:0	0	0	FA 12:0	0	0
726	864.8	593.5	TG 52:8-FA16:1	0.527073	TG 51:2-FA16:1	1	0.053322	FA 12:0	0	0	FA 12:0	0	0	FA 12:0	0	0	FA 12:0	0	0
727	864.8	567.5	TG 52:8-FA18:2	0.527073	TG 51:2-FA18:2	1	0.0483065	FA 12:0	0	0	FA 12:0	0	0	FA 12:0	0	0	FA 12:0	0	0
728	865.5	505.2	BMP 20:4_22:6	0.567789	BMP 20:5_22:6	2	0.0221096	FA 12:0	0	0	FA 12:0	0	0	FA 12:0	0	0	FA 12:0	0	0
729	865.5	507.2	BMP 20:5_22:5	0.567789	BMP 20:5_22:6	1	0.0304137	FA 12:0	0	0	FA 12:0	0	0	FA 12:0	0	0	FA 12:0	0	0
730	866.7	593.4	TG 52:7-FA16:0	0.526915	TG 51:1-FA16:0	1	0.053306	TG 52:8-FA16:1	2	0.0108374	FA 12:0	0	0	FA 12:0	0	0	FA 12:0	0	0
731	866.7	567.4	TG 52:7-FA18:1	0.526915	TG 52:8-FA18:2	2	0.0131322	TG 51:1-FA18:1	1	0.048292	FA 12:0	0	0	FA 12:0	0	0	FA 12:0	0	0
732	866.7	547.4	TG 52:7-FA20:5	0.526915	FA 12:0	0	0	FA 12:0	0	0	FA 12:0	0	0	FA 12:0	0	0	FA 12:0	0	0
733	866.7	521.4	TG 52:7-FA22:6	0.526915	FA 12:0	0	0	FA 12:0	0	0	FA 12:0	0	0	FA 12:0	0	0	FA 12:0	0	0
734	866.8	593.5	TG 51:0-FA16:0	0.531817	TG 51:1-FA16:0	1	0.053306	TG 52:8-FA16:1	2	0.0108374	FA 12:0	0	0	FA 12:0	0	0	FA 12:0	0	0
735	866.8	579.5	TG 51:0-FA17:0	0.531817	TG 51:1-FA17:0	1	0.0507314	FA 12:0	0	0	FA 12:0	0	0	FA 12:0	0	0	FA 12:0	0	0
736	866.8	565.5	TG 51:0-FA18:0	0.531817	TG 51:1-FA18:0	1	0.0482263	TG 51:1-FA18:1	2	0.0132879	FA 12:0	0	0	FA 12:0	0	0	FA 12:0	0	0
737	867.5	505.2	BMP 20:3_22:6	0.567619	BMP 20:4_22:6	2	0.0221476	FA 12:0	0	0	FA 12:0	0	0	FA 12:0	0	0	FA 12:0	0	0
738	867.5	507.2	BMP 20:4_22:5	0.567619	BMP 20:4_22:6	1	0.0304045	BMP 20:5_22:5	2	0.022103	FA 12:0	0	0	FA 12:0	0	0	FA 12:0	0	0
739	867.5	509.3	BMP 20:5_22:4	0.567619	BMP 20:5_22:5	1	0.0304534	FA 12:0	0	0	FA 12:0	0	0	FA 12:0	0	0	FA 12:0	0	0
740	867.8	556.6	dTG 51:2-FA19:2	0.532535	FA 12:0	0	0	FA 12:0	0	0	FA 12:0	0	0	FA 12:0	0	0	FA 12:0	0	0
741	867.8	594.6	dTG 51:2-FA16:0	0.532535	TG 52:7-FA16:0	3	0.234185	TG 51:0-FA16:0	3	0.231406	FA 12:0	0	0	FA 12:0	0	0	FA 12:0	0	0
742	868.8	623.6	TG 52:6-FA14:0	0.526756	FA 12:0	0	0	FA 12:0	0	0	FA 12:0	0	0	FA 12:0	0	0	FA 12:0	0	0
743	868.8	595.5	TG 52:6-FA16:0	0.526756	TG 52:7-FA16:0	1	0.0549952	TG 51:0-FA16:0	1	0.0533594	dTG 51:2-FA16:0	3	0.231	FA 12:0	0	0	FA 12:0	0	0
744	868.8	597.5	TG 52:6-FA16:1	0.526756	FA 12:0	0	0	FA 12:0	0	0	FA 12:0	0	0	FA 12:0	0	0	FA 12:0	0	0
745	868.8	569.5	TG 52:6-FA18:1	0.526756	TG 52:7-FA18:1	1	0.0499147	FA 12:0	0	0	FA 12:0	0	0	FA 12:0	0	0	FA 12:0	0	0
746	868.8	571.5	TG 52:6-FA18:2	0.526756	FA 12:0	0	0	FA 12:0	0	0	FA 12:0	0	0	FA 12:0	0	0	FA 12:0	0	0
747	868.8	573.5	TG 52:6-FA18:3	0.526756	FA 12:0	0	0	FA 12:0	0	0	FA 12:0	0	0	FA 12:0	0	0	FA 12:0	0	0
748	868.8	547.5	TG 52:6-FA20:4	0.526756	TG 52:7-FA20:5	2	0.0156169	FA 12:0	0	0	FA 12:0	0	0	FA 12:0	0	0	FA 12:0	0	0
749	868.8	549.5	TG 52:6-FA20:5	0.526756	TG 52:7-FA20:5	1	0.0452915	FA 12:0	0	0	FA 12:0	0	0	FA 12:0	0	0	FA 12:0	0	0
750	868.8	523.5	TG 52:6-FA22:6	0.526756	TG 52:7-FA22:6	1	0.0407359	FA 12:0	0	0	FA 12:0	0	0	FA 12:0	0	0	FA 12:0	0	0
751	869.5	507.2	BMP 20:3_22:5	0.567449	BMP 20:3_22:6	1	0.0303954	BMP 20:4_22:5	2	0.022141	FA 12:0	0	0	FA 12:0	0	0	FA 12:0	0	0
752	869.5	509.3	BMP 20:4_22:4	0.567449	BMP 20:4_22:5	1	0.0304442	BMP 20:5_22:4	2	0.0220964	FA 12:0	0	0	FA 12:0	0	0	FA 12:0	0	0
753	869.5	505.2	BMP 20:2_22:6	0.567449	BMP 20:3_22:6	2	0.0221857	FA 12:0	0	0	FA 12:0	0	0	FA 12:0	0	0	FA 12:0	0	0
754	870.8	625.6	TG 52:5-FA14:0	0.526598	TG 52:6-FA14:0	1	0.0604732	FA 12:0	0	0	FA 12:0	0	0	FA 12:0	0	0	FA 12:0	0	0
755	870.8	597.5	TG 52:5-FA16:0	0.526598	TG 52:6-FA16:1	2	0.0108309	TG 52:6-FA16:0	1	0.055049	FA 12:0	0	0	FA 12:0	0	0	FA 12:0	0	0
756	870.8	599.5	TG 52:5-FA16:1	0.526598	TG 52:6-FA16:1	1	0.0551193	FA 12:0	0	0	FA 12:0	0	0	FA 12:0	0	0	FA 12:0	0	0
757	870.8	571.5	TG 52:5-FA18:1	0.526598	TG 52:6-FA18:2	2	0.0131244	TG 52:6-FA18:1	1	0.0499664	FA 12:0	0	0	FA 12:0	0	0	FA 12:0	0	0
758	870.8	573.5	TG 52:5-FA18:2	0.526598	TG 52:6-FA18:2	1	0.0500331	TG 52:6-FA18:3	2	0.0130912	FA 12:0	0	0	FA 12:0	0	0	FA 12:0	0	0
759	870.8	575.5	TG 52:5-FA18:3	0.526598	TG 52:6-FA18:3	1	0.0500999	FA 12:0	0	0	FA 12:0	0	0	FA 12:0	0	0	FA 12:0	0	0
760	870.8	547.5	TG 52:5-FA20:3	0.526598	TG 52:6-FA20:4	2	0.0156489	FA 12:0	0	0	FA 12:0	0	0	FA 12:0	0	0	FA 12:0	0	0
761	870.8	549.5	TG 52:5-FA20:4	0.526598	TG 52:6-FA20:5	2	0.0156123	TG 52:6-FA20:4	1	0.0452779	FA 12:0	0	0	FA 12:0	0	0	FA 12:0	0	0
762	870.8	551.5	TG 52:5-FA20:5	0.526598	TG 52:6-FA20:5	1	0.0453412	FA 12:0	0	0	FA 12:0	0	0	FA 12:0	0	0	FA 12:0	0	0
763	870.8	523.5	TG 52:5-FA22:5	0.526598	TG 52:6-FA22:6	2	0.0184341	FA 12:0	0	0	FA 12:0	0	0	FA 12:0	0	0	FA 12:0	0	0
764	871.5	509.3	BMP 20:3_22:4	0.567279	BMP 20:3_22:5	1	0.0304351	BMP 20:4_22:4	2	0.0221344	FA 12:0	0	0	FA 12:0	0	0	FA 12:0	0	0
765	871.5	505.2	BMP 20:1_22:6	0.567279	BMP 20:2_22:6	2	0.0222238	FA 12:0	0	0	FA 12:0	0	0	FA 12:0	0	0	FA 12:0	0	0
766	871.5	507.2	BMP 20:2_22:5	0.567279	BMP 20:2_22:6	1	0.0303863	FA 12:0	0	0	FA 12:0	0	0	FA 12:0	0	0	FA 12:0	0	0
767	872.8	627.6	TG 52:4-FA14:0	0.52644	TG 52:5-FA14:0	1	0.0605289	FA 12:0	0	0	FA 12:0	0	0	FA 12:0	0	0	FA 12:0	0	0
768	872.8	599.5	TG 52:4-FA16:0	0.52644	TG 52:5-FA16:1	2	0.0108276	TG 52:5-FA16:0	1	0.0551027	FA 12:0	0	0	FA 12:0	0	0	FA 12:0	0	0
769	872.8	601.5	TG 52:4-FA16:1	0.52644	TG 52:5-FA16:1	1	0.0551731	FA 12:0	0	0	FA 12:0	0	0	FA 12:0	0	0	FA 12:0	0	0
770	872.8	571.5	TG 52:4-FA18:0	0.52644	TG 52:5-FA18:1	2	0.0131536	FA 12:0	0	0	FA 12:0	0	0	FA 12:0	0	0	FA 12:0	0	0
771	872.8	573.5	TG 52:4-FA18:1	0.52644	TG 52:5-FA18:2	2	0.0131204	TG 52:5-FA18:1	1	0.0500181	FA 12:0	0	0	FA 12:0	0	0	FA 12:0	0	0
772	872.8	575.5	TG 52:4-FA18:2	0.52644	TG 52:5-FA18:2	1	0.0500849	TG 52:5-FA18:3	2	0.0130873	FA 12:0	0	0	FA 12:0	0	0	FA 12:0	0	0
773	872.8	577.5	TG 52:4-FA18:3	0.52644	TG 52:5-FA18:3	1	0.0501517	FA 12:0	0	0	FA 12:0	0	0	FA 12:0	0	0	FA 12:0	0	0
774	872.8	543.5	TG 52:4-FA20:0	0.52644	FA 12:0	0	0	FA 12:0	0	0	FA 12:0	0	0	FA 12:0	0	0	FA 12:0	0	0
775	872.8	547.5	TG 52:4-FA20:2	0.52644	TG 52:5-FA20:3	2	0.0156809	FA 12:0	0	0	FA 12:0	0	0	FA 12:0	0	0	FA 12:0	0	0
776	872.8	549.5	TG 52:4-FA20:3	0.52644	TG 52:5-FA20:4	2	0.0156442	TG 52:5-FA20:3	1	0.0452644	FA 12:0	0	0	FA 12:0	0	0	FA 12:0	0	0
777	872.8	551.5	TG 52:4-FA20:4	0.52644	TG 52:5-FA20:4	1	0.0453276	TG 52:5-FA20:5	2	0.0156076	FA 12:0	0	0	FA 12:0	0	0	FA 12:0	0	0
778	872.8	517.5	TG 52:4-FA22:1	0.52644	FA 12:0	0	0	FA 12:0	0	0	FA 12:0	0	0	FA 12:0	0	0	FA 12:0	0	0
779	872.8	523.5	TG 52:4-FA22:4	0.52644	TG 52:5-FA22:5	2	0.0184688	FA 12:0	0	0	FA 12:0	0	0	FA 12:0	0	0	FA 12:0	0	0
780	873.6	507.2	BMP 20:1_22:5	0.567108	BMP 20:1_22:6	1	0.0303772	BMP 20:2_22:5	2	0.0222171	FA 12:0	0	0	FA 12:0	0	0	FA 12:0	0	0
781	873.6	505.2	BMP 20:0_22:6	0.567108	BMP 20:1_22:6	2	0.0222619	FA 12:0	0	0	FA 12:0	0	0	FA 12:0	0	0	FA 12:0	0	0
782	873.6	509.3	BMP 20:2_22:4	0.567108	BMP 20:2_22:5	1	0.030426	BMP 20:3_22:4	2	0.0221857	FA 12:0	0	0	FA 12:0	0	0	FA 12:0	0	0
783	874.8	629.6	TG 52:3-FA14:0	0.526283	TG 52:4-FA14:0	1	0.0605847	FA 12:0	0	0	FA 12:0	0	0	FA 12:0	0	0	FA 12:0	0	0
784	874.8	601.5	TG 52:3-FA16:0	0.526283	TG 52:4-FA16:1	2	0.0108244	TG 52:4-FA16:0	1	0.0551565	FA 12:0	0	0	FA 12:0	0	0	FA 12:0	0	0
785	874.8	603.5	TG 52:3-FA16:1	0.526283	TG 52:4-FA16:1	1	0.0552269	FA 12:0	0	0	FA 12:0	0	0	FA 12:0	0	0	FA 12:0	0	0
786	874.8	573.5	TG 52:3-FA18:0	0.526283	TG 52:4-FA18:1	2	0.0131497	TG 52:4-FA18:0	1	0.0500031	FA 12:0	0	0	FA 12:0	0	0	FA 12:0	0	0
787	874.8	575.5	TG 52:3-FA18:1	0.526283	TG 52:4-FA18:2	2	0.0131165	TG 52:4-FA18:1	1	0.0500699	FA 12:0	0	0	FA 12:0	0	0	FA 12:0	0	0
788	874.8	577.5	TG 52:3-FA18:2	0.526283	TG 52:4-FA18:2	1	0.0501367	TG 52:4-FA18:3	2	0.0130834	FA 12:0	0	0	FA 12:0	0	0	FA 12:0	0	0
789	874.8	579.5	TG 52:3-FA18:3	0.526283	TG 52:4-FA18:3	1	0.0502035	FA 12:0	0	0	FA 12:0	0	0	FA 12:0	0	0	FA 12:0	0	0
790	874.8	545.5	TG 52:3-FA20:0	0.526283	TG 52:4-FA20:0	1	0.0451245	FA 12:0	0	0	FA 12:0	0	0	FA 12:0	0	0	FA 12:0	0	0
791	874.8	547.5	TG 52:3-FA20:1	0.526283	TG 52:4-FA20:2	2	0.0157129	FA 12:0	0	0	FA 12:0	0	0	FA 12:0	0	0	FA 12:0	0	0
792	874.8	549.5	TG 52:3-FA20:2	0.526283	TG 52:4-FA20:2	1	0.0452508	TG 52:4-FA20:3	2	0.0156762	FA 12:0	0	0	FA 12:0	0	0	FA 12:0	0	0
793	874.8	551.5	TG 52:3-FA20:3	0.526283	TG 52:4-FA20:4	2	0.0156395	TG 52:4-FA20:3	1	0.045314	FA 12:0	0	0	FA 12:0	0	0	FA 12:0	0	0
794	874.8	519.5	TG 52:3-FA22:1	0.526283	TG 52:4-FA22:1	1	0.0405801	FA 12:0	0	0	FA 12:0	0	0	FA 12:0	0	0	FA 12:0	0	0
795	875.6	509.3	BMP 20:1_22:4	0.566938	BMP 20:1_22:5	1	0.0304169	BMP 20:2_22:4	2	0.0222104	FA 12:0	0	0	FA 12:0	0	0	FA 12:0	0	0
796	875.6	507.2	BMP 20:0_22:5	0.566938	BMP 20:0_22:6	1	0.0303681	BMP 20:1_22:5	2	0.0222552	FA 12:0	0	0	FA 12:0	0	0	FA 12:0	0	0
797	876.8	631.6	TG 52:2-FA14:0	0.526125	TG 52:3-FA14:0	1	0.0606404	FA 12:0	0	0	FA 12:0	0	0	FA 12:0	0	0	FA 12:0	0	0
798	876.8	603.5	TG 52:2-FA16:0	0.526125	TG 52:3-FA16:1	2	0.0108211	TG 52:3-FA16:0	1	0.0552103	FA 12:0	0	0	FA 12:0	0	0	FA 12:0	0	0
799	876.8	605.5	TG 52:2-FA16:1	0.526125	TG 52:3-FA16:1	1	0.0552807	FA 12:0	0	0	FA 12:0	0	0	FA 12:0	0	0	FA 12:0	0	0
800	876.8	575.5	TG 52:2-FA18:0	0.526125	TG 52:3-FA18:0	1	0.0500548	TG 52:3-FA18:1	2	0.0131457	FA 12:0	0	0	FA 12:0	0	0	FA 12:0	0	0
801	876.8	577.5	TG 52:2-FA18:1	0.526125	TG 52:3-FA18:1	1	0.0501216	TG 52:3-FA18:2	2	0.0131126	FA 12:0	0	0	FA 12:0	0	0	FA 12:0	0	0
802	876.8	579.5	TG 52:2-FA18:2	0.526125	TG 52:3-FA18:2	1	0.0501884	TG 52:3-FA18:3	2	0.0130795	FA 12:0	0	0	FA 12:0	0	0	FA 12:0	0	0
803	876.8	547.5	TG 52:2-FA20:0	0.526125	TG 52:3-FA20:0	1	0.045174	TG 52:3-FA20:1	2	0.015745	FA 12:0	0	0	FA 12:0	0	0	FA 12:0	0	0
804	876.8	549.5	TG 52:2-FA20:1	0.526125	TG 52:3-FA20:1	1	0.0452372	TG 52:3-FA20:2	2	0.0157082	FA 12:0	0	0	FA 12:0	0	0	FA 12:0	0	0
805	876.8	551.5	TG 52:2-FA20:2	0.526125	TG 52:3-FA20:3	2	0.0156715	TG 52:3-FA20:2	1	0.0453004	FA 12:0	0	0	FA 12:0	0	0	FA 12:0	0	0
806	877.6	509.3	BMP 20:0_22:4	0.566768	BMP 20:0_22:5	1	0.0304077	BMP 20:1_22:4	2	0.0222485	FA 12:0	0	0	FA 12:0	0	0	FA 12:0	0	0
807	878.8	605.5	TG 52:1-FA16:0	0.525967	TG 52:2-FA16:0	1	0.0552641	TG 52:2-FA16:1	2	0.0108179	FA 12:0	0	0	FA 12:0	0	0	FA 12:0	0	0
808	878.8	607.5	TG 52:1-FA16:1	0.525967	TG 52:2-FA16:1	1	0.0553345	FA 12:0	0	0	FA 12:0	0	0	FA 12:0	0	0	FA 12:0	0	0
809	878.8	577.5	TG 52:1-FA18:0	0.525967	TG 52:2-FA18:0	1	0.0501066	TG 52:2-FA18:1	2	0.0131418	FA 12:0	0	0	FA 12:0	0	0	FA 12:0	0	0
810	878.8	579.5	TG 52:1-FA18:1	0.525967	TG 52:2-FA18:1	1	0.0501734	TG 52:2-FA18:2	2	0.0131086	FA 12:0	0	0	FA 12:0	0	0	FA 12:0	0	0
811	878.8	549.5	TG 52:1-FA20:0	0.525967	TG 52:2-FA20:0	1	0.0452236	TG 52:2-FA20:1	2	0.0157402	FA 12:0	0	0	FA 12:0	0	0	FA 12:0	0	0
812	878.8	551.5	TG 52:1-FA20:1	0.525967	TG 52:2-FA20:2	2	0.0157035	TG 52:2-FA20:1	1	0.0452868	FA 12:0	0	0	FA 12:0	0	0	FA 12:0	0	0
813	880.7	585.4	TG 53:7-FA18:3	0.520962	FA 12:0	0	0	FA 12:0	0	0	FA 12:0	0	0	FA 12:0	0	0	FA 12:0	0	0
814	880.8	607.5	TG 52:0-FA16:0	0.525809	TG 52:1-FA16:0	1	0.0553179	TG 52:1-FA16:1	2	0.0108146	FA 12:0	0	0	FA 12:0	0	0	FA 12:0	0	0
815	880.8	579.5	TG 52:0-FA18:0	0.525809	TG 52:1-FA18:0	1	0.0501583	TG 52:1-FA18:1	2	0.0131378	FA 12:0	0	0	FA 12:0	0	0	FA 12:0	0	0
816	880.8	551.5	TG 52:0-FA20:0	0.525809	TG 52:1-FA20:0	1	0.0452732	TG 52:1-FA20:1	2	0.0157355	FA 12:0	0	0	FA 12:0	0	0	FA 12:0	0	0
817	882.8	561.5	TG 53:6-FA20:4	0.520806	FA 12:0	0	0	FA 12:0	0	0	FA 12:0	0	0	FA 12:0	0	0	FA 12:0	0	0
818	882.8	583.5	TG 53:6-FA18:1	0.520806	FA 12:0	0	0	FA 12:0	0	0	FA 12:0	0	0	FA 12:0	0	0	FA 12:0	0	0
819	882.8	585.5	TG 53:6-FA18:2	0.520806	TG 53:7-FA18:3	2	0.0129472	FA 12:0	0	0	FA 12:0	0	0	FA 12:0	0	0	FA 12:0	0	0
820	882.8	587.5	TG 53:6-FA18:3	0.520806	TG 53:7-FA18:3	1	0.0519987	FA 12:0	0	0	FA 12:0	0	0	FA 12:0	0	0	FA 12:0	0	0
821	884.8	563.5	TG 53:5-FA20:4	0.52065	TG 53:6-FA20:4	1	0.0471493	FA 12:0	0	0	FA 12:0	0	0	FA 12:0	0	0	FA 12:0	0	0
822	884.8	585.5	TG 53:5-FA18:1	0.52065	TG 53:6-FA18:1	1	0.0519153	TG 53:6-FA18:2	2	0.0129761	FA 12:0	0	0	FA 12:0	0	0	FA 12:0	0	0
823	884.8	587.5	TG 53:5-FA18:2	0.52065	TG 53:6-FA18:3	2	0.0129433	TG 53:6-FA18:2	1	0.0519831	FA 12:0	0	0	FA 12:0	0	0	FA 12:0	0	0
824	884.8	589.5	TG 53:5-FA18:3	0.52065	TG 53:6-FA18:3	1	0.0520509	FA 12:0	0	0	FA 12:0	0	0	FA 12:0	0	0	FA 12:0	0	0
825	886.8	613.5	TG 53:4-FA16:0	0.520493	FA 12:0	0	0	FA 12:0	0	0	FA 12:0	0	0	FA 12:0	0	0	FA 12:0	0	0
826	886.8	599.5	TG 53:4-FA17:0	0.520493	FA 12:0	0	0	FA 12:0	0	0	FA 12:0	0	0	FA 12:0	0	0	FA 12:0	0	0
827	886.8	589.5	TG 53:4-FA18:2	0.520493	TG 53:5-FA18:3	2	0.0129395	TG 53:5-FA18:2	1	0.0520353	FA 12:0	0	0	FA 12:0	0	0	FA 12:0	0	0
828	886.8	591.5	TG 53:4-FA18:3	0.520493	TG 53:5-FA18:3	1	0.0521031	FA 12:0	0	0	FA 12:0	0	0	FA 12:0	0	0	FA 12:0	0	0
829	886.8	565.5	TG 53:4-FA20:4	0.520493	TG 53:5-FA20:4	1	0.0471994	FA 12:0	0	0	FA 12:0	0	0	FA 12:0	0	0	FA 12:0	0	0
830	886.8	585.5	TG 53:4-FA18:0	0.520493	TG 53:5-FA18:1	2	0.013005	FA 12:0	0	0	FA 12:0	0	0	FA 12:0	0	0	FA 12:0	0	0
831	886.8	587.5	TG 53:4-FA18:1	0.520493	TG 53:5-FA18:2	2	0.0129722	TG 53:5-FA18:1	1	0.0519675	FA 12:0	0	0	FA 12:0	0	0	FA 12:0	0	0
832	888.6	264.4	LacCER d18:1/18:1	0.560419	FA 12:0	0	0	FA 12:0	0	0	FA 12:0	0	0	FA 12:0	0	0	FA 12:0	0	0
833	888.8	615.5	TG 53:3-FA16:0	0.520337	TG 53:4-FA16:0	1	0.0571829	FA 12:0	0	0	FA 12:0	0	0	FA 12:0	0	0	FA 12:0	0	0
834	888.8	601.5	TG 53:3-FA17:0	0.520337	TG 53:4-FA17:0	1	0.0545334	FA 12:0	0	0	FA 12:0	0	0	FA 12:0	0	0	FA 12:0	0	0
835	888.8	591.5	TG 53:3-FA18:2	0.520337	TG 53:4-FA18:3	2	0.0129356	TG 53:4-FA18:2	1	0.0520875	FA 12:0	0	0	FA 12:0	0	0	FA 12:0	0	0
836	888.8	587.5	TG 53:3-FA18:0	0.520337	TG 53:4-FA18:0	1	0.0519519	TG 53:4-FA18:1	2	0.0130011	FA 12:0	0	0	FA 12:0	0	0	FA 12:0	0	0
837	888.8	589.5	TG 53:3-FA18:1	0.520337	TG 53:4-FA18:2	2	0.0129683	TG 53:4-FA18:1	1	0.0520197	FA 12:0	0	0	FA 12:0	0	0	FA 12:0	0	0
838	889.5	505.2	BMP 22:6_22:6	0.555367	FA 12:0	0	0	FA 12:0	0	0	FA 12:0	0	0	FA 12:0	0	0	FA 12:0	0	0
839	890.6	264.4	LacCER d18:1/18:0	0.560251	LacCER d18:1/18:1	2	0.0473092	FA 12:0	0	0	FA 12:0	0	0	FA 12:0	0	0	FA 12:0	0	0
840	890.8	617.5	TG 53:2-FA16:0	0.520181	TG 53:3-FA16:0	1	0.0572371	FA 12:0	0	0	FA 12:0	0	0	FA 12:0	0	0	FA 12:0	0	0
841	890.8	603.5	TG 53:2-FA17:0	0.520181	TG 53:3-FA17:0	1	0.0545866	FA 12:0	0	0	FA 12:0	0	0	FA 12:0	0	0	FA 12:0	0	0
842	890.8	591.5	TG 53:2-FA18:1	0.520181	TG 53:3-FA18:2	2	0.0129644	TG 53:3-FA18:1	1	0.0520719	FA 12:0	0	0	FA 12:0	0	0	FA 12:0	0	0
843	890.8	593.5	TG 53:2-FA18:2	0.520181	TG 53:3-FA18:2	1	0.0521397	FA 12:0	0	0	FA 12:0	0	0	FA 12:0	0	0	FA 12:0	0	0
844	890.8	589.5	TG 53:2-FA18:0	0.520181	TG 53:3-FA18:1	2	0.0129972	TG 53:3-FA18:0	1	0.0520041	FA 12:0	0	0	FA 12:0	0	0	FA 12:0	0	0
845	891.5	505.2	BMP 22:5_22:6	0.5552	BMP 22:6_22:6	3	0.0297393	FA 12:0	0	0	FA 12:0	0	0	FA 12:0	0	0	FA 12:0	0	0
846	892.8	619.5	TG 53:1-FA16:0	0.520025	TG 53:2-FA16:0	1	0.0572912	FA 12:0	0	0	FA 12:0	0	0	FA 12:0	0	0	FA 12:0	0	0
847	892.8	605.5	TG 53:1-FA17:0	0.520025	TG 53:2-FA17:0	1	0.0546398	FA 12:0	0	0	FA 12:0	0	0	FA 12:0	0	0	FA 12:0	0	0
848	892.8	591.5	TG 53:1-FA18:0	0.520025	TG 53:2-FA18:0	1	0.0520562	TG 53:2-FA18:1	2	0.0129933	FA 12:0	0	0	FA 12:0	0	0	FA 12:0	0	0
849	892.8	593.5	TG 53:1-FA18:1	0.520025	TG 53:2-FA18:2	2	0.0129605	TG 53:2-FA18:1	1	0.0521241	FA 12:0	0	0	FA 12:0	0	0	FA 12:0	0	0
850	892.8	595.5	TG 54:8-FA18:2	0.515232	TG 53:2-FA18:2	1	0.052192	FA 12:0	0	0	FA 12:0	0	0	FA 12:0	0	0	FA 12:0	0	0
851	892.8	597.5	TG 54:8-FA18:3	0.515232	FA 12:0	0	0	FA 12:0	0	0	FA 12:0	0	0	FA 12:0	0	0	FA 12:0	0	0
852	892.8	571.5	TG 54:8-FA20:4	0.515232	FA 12:0	0	0	FA 12:0	0	0	FA 12:0	0	0	FA 12:0	0	0	FA 12:0	0	0
853	892.8	573.5	TG 54:8-FA20:5	0.515232	FA 12:0	0	0	FA 12:0	0	0	FA 12:0	0	0	FA 12:0	0	0	FA 12:0	0	0
854	892.8	547.5	TG 54:8-FA22:6	0.515232	FA 12:0	0	0	FA 12:0	0	0	FA 12:0	0	0	FA 12:0	0	0	FA 12:0	0	0
855	893.5	505.2	BMP 22:4_22:6	0.555034	BMP 22:5_22:6	2	0.0250129	FA 12:0	0	0	FA 12:0	0	0	FA 12:0	0	0	FA 12:0	0	0
856	893.5	507.2	BMP 22:5_22:5	0.555034	BMP 22:5_22:6	4	0.0543832	FA 12:0	0	0	FA 12:0	0	0	FA 12:0	0	0	FA 12:0	0	0
857	893.8	608.6	dTG 53:3-FA17:1	0.520728	FA 12:0	0	0	FA 12:0	0	0	FA 12:0	0	0	FA 12:0	0	0	FA 12:0	0	0
858	893.8	594.6	dTG 53:3-FA18:1	0.520728	TG 53:1-FA18:1	3	0.226276	FA 12:0	0	0	FA 12:0	0	0	FA 12:0	0	0	FA 12:0	0	0
859	894.8	621.5	TG 53:0-FA16:0	0.519869	TG 53:1-FA16:0	1	0.0573454	FA 12:0	0	0	FA 12:0	0	0	FA 12:0	0	0	FA 12:0	0	0
860	894.8	623.5	TG 54:7-FA16:1	0.515077	FA 12:0	0	0	FA 12:0	0	0	FA 12:0	0	0	FA 12:0	0	0	FA 12:0	0	0
861	894.8	595.5	TG 54:7-FA18:1	0.515077	TG 54:8-FA18:2	2	0.0128372	TG 53:1-FA18:1	1	0.0521763	dTG 53:3-FA18:1	3	0.225878	FA 12:0	0	0	FA 12:0	0	0
862	894.8	597.5	TG 54:7-FA18:2	0.515077	TG 54:8-FA18:2	1	0.0538446	TG 54:8-FA18:3	2	0.0128048	FA 12:0	0	0	FA 12:0	0	0	FA 12:0	0	0
863	894.8	599.5	TG 54:7-FA18:3	0.515077	TG 54:8-FA18:3	1	0.0539133	FA 12:0	0	0	FA 12:0	0	0	FA 12:0	0	0	FA 12:0	0	0
864	894.8	573.5	TG 54:7-FA20:4	0.515077	TG 54:8-FA20:5	2	0.0152707	TG 54:8-FA20:4	1	0.0489385	FA 12:0	0	0	FA 12:0	0	0	FA 12:0	0	0
865	894.8	575.5	TG 54:7-FA20:5	0.515077	TG 54:8-FA20:5	1	0.0490038	FA 12:0	0	0	FA 12:0	0	0	FA 12:0	0	0	FA 12:0	0	0
866	894.8	547.5	TG 54:7-FA22:5	0.515077	TG 54:8-FA22:6	2	0.0180308	FA 12:0	0	0	FA 12:0	0	0	FA 12:0	0	0	FA 12:0	0	0
867	894.8	549.5	TG 54:7-FA22:6	0.515077	TG 54:8-FA22:6	1	0.0442873	FA 12:0	0	0	FA 12:0	0	0	FA 12:0	0	0	FA 12:0	0	0
868	895.5	507.2	BMP 22:4_22:5	0.554867	BMP 22:4_22:6	1	0.0297215	BMP 22:5_22:5	3	0.0297692	FA 12:0	0	0	FA 12:0	0	0	FA 12:0	0	0
869	896.8	623.5	TG 54:6-FA16:0	0.514922	TG 53:0-FA16:0	1	0.0573996	TG 54:7-FA16:1	2	0.0105907	FA 12:0	0	0	FA 12:0	0	0	FA 12:0	0	0
870	896.8	625.5	TG 54:6-FA16:1	0.514922	TG 54:7-FA16:1	1	0.0591323	FA 12:0	0	0	FA 12:0	0	0	FA 12:0	0	0	FA 12:0	0	0
871	896.8	597.5	TG 54:6-FA18:1	0.514922	TG 54:7-FA18:2	2	0.0128334	TG 54:7-FA18:1	1	0.0538284	FA 12:0	0	0	FA 12:0	0	0	FA 12:0	0	0
872	896.8	599.5	TG 54:6-FA18:2	0.514922	TG 54:7-FA18:2	1	0.0538971	TG 54:7-FA18:3	2	0.012801	FA 12:0	0	0	FA 12:0	0	0	FA 12:0	0	0
873	896.8	601.5	TG 54:6-FA18:3	0.514922	TG 54:7-FA18:3	1	0.0539659	FA 12:0	0	0	FA 12:0	0	0	FA 12:0	0	0	FA 12:0	0	0
874	896.8	573.5	TG 54:6-FA20:3	0.514922	TG 54:7-FA20:4	2	0.0153019	FA 12:0	0	0	FA 12:0	0	0	FA 12:0	0	0	FA 12:0	0	0
875	896.8	575.5	TG 54:6-FA20:4	0.514922	TG 54:7-FA20:5	2	0.0152661	TG 54:7-FA20:4	1	0.0489891	FA 12:0	0	0	FA 12:0	0	0	FA 12:0	0	0
876	896.8	577.5	TG 54:6-FA20:5	0.514922	TG 54:7-FA20:5	1	0.0490544	FA 12:0	0	0	FA 12:0	0	0	FA 12:0	0	0	FA 12:0	0	0
877	896.8	549.5	TG 54:6-FA22:5	0.514922	TG 54:7-FA22:5	1	0.044274	TG 54:7-FA22:6	2	0.0180254	FA 12:0	0	0	FA 12:0	0	0	FA 12:0	0	0
878	896.8	551.5	TG 54:6-FA22:6	0.514922	TG 54:7-FA22:6	1	0.0443359	FA 12:0	0	0	FA 12:0	0	0	FA 12:0	0	0	FA 12:0	0	0
879	897.6	509.3	BMP 22:4_22:4	0.554701	BMP 22:4_22:5	4	0.0544453	FA 12:0	0	0	FA 12:0	0	0	FA 12:0	0	0	FA 12:0	0	0
880	898.8	625.5	TG 54:5-FA16:0	0.514768	TG 54:6-FA16:1	2	0.0105875	TG 54:6-FA16:0	1	0.0591146	FA 12:0	0	0	FA 12:0	0	0	FA 12:0	0	0
881	898.8	627.5	TG 54:5-FA16:1	0.514768	TG 54:6-FA16:1	1	0.0591868	FA 12:0	0	0	FA 12:0	0	0	FA 12:0	0	0	FA 12:0	0	0
882	898.8	597.5	TG 54:5-FA18:0	0.514768	TG 54:6-FA18:1	2	0.012862	FA 12:0	0	0	FA 12:0	0	0	FA 12:0	0	0	FA 12:0	0	0
883	898.8	599.5	TG 54:5-FA18:1	0.514768	TG 54:6-FA18:1	1	0.053881	TG 54:6-FA18:2	2	0.0128295	FA 12:0	0	0	FA 12:0	0	0	FA 12:0	0	0
884	898.8	601.5	TG 54:5-FA18:2	0.514768	TG 54:6-FA18:3	2	0.0127971	TG 54:6-FA18:2	1	0.0539498	FA 12:0	0	0	FA 12:0	0	0	FA 12:0	0	0
885	898.8	603.5	TG 54:5-FA18:3	0.514768	TG 54:6-FA18:3	1	0.0540186	FA 12:0	0	0	FA 12:0	0	0	FA 12:0	0	0	FA 12:0	0	0
886	898.8	573.5	TG 54:5-FA20:2	0.514768	TG 54:6-FA20:3	2	0.0153332	FA 12:0	0	0	FA 12:0	0	0	FA 12:0	0	0	FA 12:0	0	0
887	898.8	575.5	TG 54:5-FA20:3	0.514768	TG 54:6-FA20:4	2	0.0152973	TG 54:6-FA20:3	1	0.0489744	FA 12:0	0	0	FA 12:0	0	0	FA 12:0	0	0
888	898.8	577.5	TG 54:5-FA20:4	0.514768	TG 54:6-FA20:4	1	0.0490397	TG 54:6-FA20:5	2	0.0152615	FA 12:0	0	0	FA 12:0	0	0	FA 12:0	0	0
889	898.8	579.5	TG 54:5-FA20:5	0.514768	TG 54:6-FA20:5	1	0.0491051	FA 12:0	0	0	FA 12:0	0	0	FA 12:0	0	0	FA 12:0	0	0
890	898.8	543.5	TG 54:5-FA22:1	0.514768	FA 12:0	0	0	FA 12:0	0	0	FA 12:0	0	0	FA 12:0	0	0	FA 12:0	0	0
891	898.8	549.5	TG 54:5-FA22:4	0.514768	TG 54:6-FA22:5	2	0.0180593	FA 12:0	0	0	FA 12:0	0	0	FA 12:0	0	0	FA 12:0	0	0
892	898.8	551.5	TG 54:5-FA22:5	0.514768	TG 54:6-FA22:6	2	0.01802	TG 54:6-FA22:5	1	0.0443226	FA 12:0	0	0	FA 12:0	0	0	FA 12:0	0	0
893	900.8	627.5	TG 54:4-FA16:0	0.514614	TG 54:5-FA16:1	2	0.0105844	TG 54:5-FA16:0	1	0.0591691	FA 12:0	0	0	FA 12:0	0	0	FA 12:0	0	0
894	900.8	629.5	TG 54:4-FA16:1	0.514614	TG 54:5-FA16:1	1	0.0592414	FA 12:0	0	0	FA 12:0	0	0	FA 12:0	0	0	FA 12:0	0	0
895	900.8	599.5	TG 54:4-FA18:0	0.514614	TG 54:5-FA18:1	2	0.0128581	TG 54:5-FA18:0	1	0.0538648	FA 12:0	0	0	FA 12:0	0	0	FA 12:0	0	0
896	900.8	601.5	TG 54:4-FA18:1	0.514614	TG 54:5-FA18:2	2	0.0128257	TG 54:5-FA18:1	1	0.0539336	FA 12:0	0	0	FA 12:0	0	0	FA 12:0	0	0
897	900.8	603.5	TG 54:4-FA18:2	0.514614	TG 54:5-FA18:3	2	0.0127933	TG 54:5-FA18:2	1	0.0540024	FA 12:0	0	0	FA 12:0	0	0	FA 12:0	0	0
898	900.8	605.5	TG 54:4-FA18:3	0.514614	TG 54:5-FA18:3	1	0.0540712	FA 12:0	0	0	FA 12:0	0	0	FA 12:0	0	0	FA 12:0	0	0
899	900.8	573.5	TG 54:4-FA20:1	0.514614	TG 54:5-FA20:2	2	0.0153645	FA 12:0	0	0	FA 12:0	0	0	FA 12:0	0	0	FA 12:0	0	0
900	900.8	575.5	TG 54:4-FA20:2	0.514614	TG 54:5-FA20:3	2	0.0153286	TG 54:5-FA20:2	1	0.0489597	FA 12:0	0	0	FA 12:0	0	0	FA 12:0	0	0
901	900.8	577.5	TG 54:4-FA20:3	0.514614	TG 54:5-FA20:3	1	0.049025	TG 54:5-FA20:4	2	0.0152928	FA 12:0	0	0	FA 12:0	0	0	FA 12:0	0	0
902	900.8	579.5	TG 54:4-FA20:4	0.514614	TG 54:5-FA20:4	1	0.0490904	TG 54:5-FA20:5	2	0.0152569	FA 12:0	0	0	FA 12:0	0	0	FA 12:0	0	0
903	900.8	545.5	TG 54:4-FA22:1	0.514614	TG 54:5-FA22:1	1	0.0441239	FA 12:0	0	0	FA 12:0	0	0	FA 12:0	0	0	FA 12:0	0	0
904	900.8	551.5	TG 54:4-FA22:4	0.514614	TG 54:5-FA22:4	1	0.0443093	TG 54:5-FA22:5	2	0.0180539	FA 12:0	0	0	FA 12:0	0	0	FA 12:0	0	0
905	902.8	629.5	TG 54:3-FA16:0	0.514459	TG 54:4-FA16:0	1	0.0592236	TG 54:4-FA16:1	2	0.0105812	FA 12:0	0	0	FA 12:0	0	0	FA 12:0	0	0
906	902.8	631.5	TG 54:3-FA16:1	0.514459	TG 54:4-FA16:1	1	0.0592959	FA 12:0	0	0	FA 12:0	0	0	FA 12:0	0	0	FA 12:0	0	0
907	902.8	601.5	TG 54:3-FA18:0	0.514459	TG 54:4-FA18:0	1	0.0539174	TG 54:4-FA18:1	2	0.0128542	FA 12:0	0	0	FA 12:0	0	0	FA 12:0	0	0
908	902.8	603.5	TG 54:3-FA18:1	0.514459	TG 54:4-FA18:2	2	0.0128218	TG 54:4-FA18:1	1	0.0539862	FA 12:0	0	0	FA 12:0	0	0	FA 12:0	0	0
909	902.8	605.5	TG 54:3-FA18:2	0.514459	TG 54:4-FA18:3	2	0.0127895	TG 54:4-FA18:2	1	0.054055	FA 12:0	0	0	FA 12:0	0	0	FA 12:0	0	0
910	902.8	607.5	TG 54:3-FA18:3	0.514459	TG 54:4-FA18:3	1	0.0541239	FA 12:0	0	0	FA 12:0	0	0	FA 12:0	0	0	FA 12:0	0	0
911	902.8	575.5	TG 54:3-FA20:1	0.514459	TG 54:4-FA20:1	1	0.048945	TG 54:4-FA20:2	2	0.0153599	FA 12:0	0	0	FA 12:0	0	0	FA 12:0	0	0
912	902.8	577.5	TG 54:3-FA20:2	0.514459	TG 54:4-FA20:3	2	0.015324	TG 54:4-FA20:2	1	0.0490103	FA 12:0	0	0	FA 12:0	0	0	FA 12:0	0	0
913	902.8	579.5	TG 54:3-FA20:3	0.514459	TG 54:4-FA20:4	2	0.0152882	TG 54:4-FA20:3	1	0.0490756	FA 12:0	0	0	FA 12:0	0	0	FA 12:0	0	0
914	904.8	631.5	TG 54:2-FA16:0	0.514305	TG 54:3-FA16:1	2	0.010578	TG 54:3-FA16:0	1	0.0592781	FA 12:0	0	0	FA 12:0	0	0	FA 12:0	0	0
915	904.8	603.5	TG 54:2-FA18:0	0.514305	TG 54:3-FA18:0	1	0.05397	TG 54:3-FA18:1	2	0.0128504	FA 12:0	0	0	FA 12:0	0	0	FA 12:0	0	0
916	904.8	605.5	TG 54:2-FA18:1	0.514305	TG 54:3-FA18:1	1	0.0540388	TG 54:3-FA18:2	2	0.012818	FA 12:0	0	0	FA 12:0	0	0	FA 12:0	0	0
917	904.8	607.5	TG 54:2-FA18:2	0.514305	TG 54:3-FA18:3	2	0.0127856	TG 54:3-FA18:2	1	0.0541076	FA 12:0	0	0	FA 12:0	0	0	FA 12:0	0	0
918	904.8	575.5	TG 54:2-FA20:0	0.514305	TG 54:3-FA20:1	2	0.0153912	FA 12:0	0	0	FA 12:0	0	0	FA 12:0	0	0	FA 12:0	0	0
919	904.8	577.5	TG 54:2-FA20:1	0.514305	TG 54:3-FA20:1	1	0.0489956	TG 54:3-FA20:2	2	0.0153553	FA 12:0	0	0	FA 12:0	0	0	FA 12:0	0	0
920	904.8	579.5	TG 54:2-FA20:2	0.514305	TG 54:3-FA20:3	2	0.0153194	TG 54:3-FA20:2	1	0.0490609	FA 12:0	0	0	FA 12:0	0	0	FA 12:0	0	0
921	906.8	633.5	TG 54:1-FA16:0	0.514151	TG 54:2-FA16:0	1	0.0593326	FA 12:0	0	0	FA 12:0	0	0	FA 12:0	0	0	FA 12:0	0	0
922	906.8	605.5	TG 54:1-FA18:0	0.514151	TG 54:2-FA18:0	1	0.0540226	TG 54:2-FA18:1	2	0.0128465	FA 12:0	0	0	FA 12:0	0	0	FA 12:0	0	0
923	906.8	607.5	TG 54:1-FA18:1	0.514151	TG 54:2-FA18:1	1	0.0540914	TG 54:2-FA18:2	2	0.0128141	FA 12:0	0	0	FA 12:0	0	0	FA 12:0	0	0
924	906.8	577.5	TG 54:1-FA20:0	0.514151	TG 54:2-FA20:1	2	0.0153866	TG 54:2-FA20:0	1	0.0489809	FA 12:0	0	0	FA 12:0	0	0	FA 12:0	0	0
925	906.8	579.5	TG 54:1-FA20:1	0.514151	TG 54:2-FA20:1	1	0.0490462	TG 54:2-FA20:2	2	0.0153507	FA 12:0	0	0	FA 12:0	0	0	FA 12:0	0	0
926	906.8	585.5	TG 55:8-FA20:4	0.509411	FA 12:0	0	0	FA 12:0	0	0	FA 12:0	0	0	FA 12:0	0	0	FA 12:0	0	0
927	908.8	635.5	TG 54:0-FA16:0	0.513996	TG 54:1-FA16:0	1	0.0593872	FA 12:0	0	0	FA 12:0	0	0	FA 12:0	0	0	FA 12:0	0	0
928	908.8	607.5	TG 54:0-FA18:0	0.513996	TG 54:1-FA18:1	2	0.0128427	TG 54:1-FA18:0	1	0.0540752	FA 12:0	0	0	FA 12:0	0	0	FA 12:0	0	0
929	908.8	649.5	TG 55:7-FA15:0	0.509258	FA 12:0	0	0	FA 12:0	0	0	FA 12:0	0	0	FA 12:0	0	0	FA 12:0	0	0
930	908.8	563.5	TG 55:7-FA22:6	0.509258	FA 12:0	0	0	FA 12:0	0	0	FA 12:0	0	0	FA 12:0	0	0	FA 12:0	0	0
931	908.8	609.5	TG 55:7-FA18:1	0.509258	TG 54:1-FA18:1	1	0.054144	FA 12:0	0	0	FA 12:0	0	0	FA 12:0	0	0	FA 12:0	0	0
932	908.8	585.5	TG 55:7-FA20:3	0.509258	TG 55:8-FA20:4	2	0.0151336	FA 12:0	0	0	FA 12:0	0	0	FA 12:0	0	0	FA 12:0	0	0
933	908.8	587.5	TG 55:7-FA20:4	0.509258	TG 55:8-FA20:4	1	0.0508457	FA 12:0	0	0	FA 12:0	0	0	FA 12:0	0	0	FA 12:0	0	0
934	910.8	611.5	TG 55:6-FA18:1	0.509106	TG 55:7-FA18:1	1	0.0558091	FA 12:0	0	0	FA 12:0	0	0	FA 12:0	0	0	FA 12:0	0	0
935	910.8	587.5	TG 55:6-FA20:3	0.509106	TG 55:7-FA20:4	2	0.0151291	TG 55:7-FA20:3	1	0.0508305	FA 12:0	0	0	FA 12:0	0	0	FA 12:0	0	0
936	910.8	589.5	TG 55:6-FA20:4	0.509106	TG 55:7-FA20:4	1	0.0508968	FA 12:0	0	0	FA 12:0	0	0	FA 12:0	0	0	FA 12:0	0	0
937	912.8	613.5	TG 55:5-FA18:1	0.508953	TG 55:6-FA18:1	1	0.0558621	FA 12:0	0	0	FA 12:0	0	0	FA 12:0	0	0	FA 12:0	0	0
938	912.8	615.5	TG 55:5-FA18:2	0.508953	FA 12:0	0	0	FA 12:0	0	0	FA 12:0	0	0	FA 12:0	0	0	FA 12:0	0	0
939	912.8	591.5	TG 55:5-FA20:4	0.508953	TG 55:6-FA20:4	1	0.0509479	FA 12:0	0	0	FA 12:0	0	0	FA 12:0	0	0	FA 12:0	0	0
940	914.8	615.5	TG 55:4-FA18:1	0.5088	TG 55:5-FA18:1	1	0.055915	TG 55:5-FA18:2	2	0.0126808	FA 12:0	0	0	FA 12:0	0	0	FA 12:0	0	0
941	914.8	617.5	TG 55:4-FA18:2	0.5088	TG 55:5-FA18:2	1	0.0559848	FA 12:0	0	0	FA 12:0	0	0	FA 12:0	0	0	FA 12:0	0	0
942	916.7	619.4	TG 56:10-FA18:2	0.503959	TG 55:4-FA18:2	1	0.0560378	FA 12:0	0	0	FA 12:0	0	0	FA 12:0	0	0	FA 12:0	0	0
943	916.7	264.4	LacCER d18:1/20:1	0.547829	FA 12:0	0	0	FA 12:0	0	0	FA 12:0	0	0	FA 12:0	0	0	FA 12:0	0	0
944	916.8	617.5	TG 55:3-FA18:1	0.508648	TG 55:4-FA18:2	2	0.012677	TG 55:4-FA18:1	1	0.055968	FA 12:0	0	0	FA 12:0	0	0	FA 12:0	0	0
945	916.8	619.5	TG 55:3-FA18:2	0.508648	TG 55:4-FA18:2	1	0.0560378	FA 12:0	0	0	FA 12:0	0	0	FA 12:0	0	0	FA 12:0	0	0
946	918.7	264.4	LacCER d18:1/20:0	0.547665	LacCER d18:1/20:1	2	0.0506645	FA 12:0	0	0	FA 12:0	0	0	FA 12:0	0	0	FA 12:0	0	0
947	918.8	619.5	TG 55:2-FA18:1	0.508495	TG 56:10-FA18:2	2	0.0125564	TG 55:3-FA18:2	2	0.0126732	TG 55:3-FA18:1	1	0.056021	FA 12:0	0	0	FA 12:0	0	0
948	918.8	621.5	TG 55:2-FA18:2	0.508495	TG 56:10-FA18:2	1	0.0577146	TG 55:3-FA18:2	1	0.0560908	FA 12:0	0	0	FA 12:0	0	0	FA 12:0	0	0
949	918.8	623.5	TG 56:9-FA18:3	0.503808	FA 12:0	0	0	FA 12:0	0	0	FA 12:0	0	0	FA 12:0	0	0	FA 12:0	0	0
950	918.8	597.5	TG 56:9-FA20:4	0.503808	FA 12:0	0	0	FA 12:0	0	0	FA 12:0	0	0	FA 12:0	0	0	FA 12:0	0	0
951	918.8	599.5	TG 56:9-FA20:5	0.503808	FA 12:0	0	0	FA 12:0	0	0	FA 12:0	0	0	FA 12:0	0	0	FA 12:0	0	0
952	918.8	573.5	TG 56:9-FA22:6	0.503808	FA 12:0	0	0	FA 12:0	0	0	FA 12:0	0	0	FA 12:0	0	0	FA 12:0	0	0
953	919.8	608.6	dTG 55:4-FA19:2	0.509182	FA 12:0	0	0	FA 12:0	0	0	FA 12:0	0	0	FA 12:0	0	0	FA 12:0	0	0
954	919.8	620.6	dTG 55:4-FA18:1	0.509182	TG 55:2-FA18:1	3	0.232722	FA 12:0	0	0	FA 12:0	0	0	FA 12:0	0	0	FA 12:0	0	0
955	920.8	647.5	TG 56:8-FA16:0	0.503657	FA 12:0	0	0	FA 12:0	0	0	FA 12:0	0	0	FA 12:0	0	0	FA 12:0	0	0
956	920.8	649.5	TG 56:8-FA16:1	0.503657	FA 12:0	0	0	FA 12:0	0	0	FA 12:0	0	0	FA 12:0	0	0	FA 12:0	0	0
957	920.8	621.5	TG 56:8-FA18:1	0.503657	TG 55:2-FA18:1	1	0.0560739	TG 55:2-FA18:2	2	0.0126694	dTG 55:4-FA18:1	3	0.232349	FA 12:0	0	0	FA 12:0	0	0
958	920.8	623.5	TG 56:8-FA18:2	0.503657	TG 56:9-FA18:3	2	0.0125209	TG 55:2-FA18:2	1	0.0561438	FA 12:0	0	0	FA 12:0	0	0	FA 12:0	0	0
959	920.8	625.5	TG 56:8-FA18:3	0.503657	TG 56:9-FA18:3	1	0.0578386	FA 12:0	0	0	FA 12:0	0	0	FA 12:0	0	0	FA 12:0	0	0
960	920.8	599.5	TG 56:8-FA20:4	0.503657	TG 56:9-FA20:5	2	0.0149321	TG 56:9-FA20:4	1	0.0527179	FA 12:0	0	0	FA 12:0	0	0	FA 12:0	0	0
961	920.8	601.5	TG 56:8-FA20:5	0.503657	TG 56:9-FA20:5	1	0.0527852	FA 12:0	0	0	FA 12:0	0	0	FA 12:0	0	0	FA 12:0	0	0
962	920.8	573.5	TG 56:8-FA22:5	0.503657	TG 56:9-FA22:6	2	0.017631	FA 12:0	0	0	FA 12:0	0	0	FA 12:0	0	0	FA 12:0	0	0
963	920.8	575.5	TG 56:8-FA22:6	0.503657	TG 56:9-FA22:6	1	0.0479172	FA 12:0	0	0	FA 12:0	0	0	FA 12:0	0	0	FA 12:0	0	0
964	920.9	647.6	TG 55:1-FA16:0	0.508342	FA 12:0	0	0	FA 12:0	0	0	FA 12:0	0	0	FA 12:0	0	0	FA 12:0	0	0
965	920.9	621.6	TG 55:1-FA18:1	0.508342	TG 55:2-FA18:1	1	0.0560739	TG 55:2-FA18:2	2	0.0126694	dTG 55:4-FA18:1	3	0.232349	FA 12:0	0	0	FA 12:0	0	0
966	922.8	649.5	TG 56:7-FA16:0	0.503505	TG 56:8-FA16:0	1	0.0631223	TG 56:8-FA16:1	2	0.0103559	TG 55:1-FA16:0	1	0.0614418	FA 12:0	0	0	FA 12:0	0	0
967	922.8	651.5	TG 56:7-FA16:1	0.503505	TG 56:8-FA16:1	1	0.0631963	FA 12:0	0	0	FA 12:0	0	0	FA 12:0	0	0	FA 12:0	0	0
968	922.8	621.5	TG 56:7-FA18:0	0.503505	TG 56:8-FA18:1	2	0.0125806	TG 55:1-FA18:1	2	0.0126976	FA 12:0	0	0	FA 12:0	0	0	FA 12:0	0	0
969	922.8	623.5	TG 56:7-FA18:1	0.503505	TG 56:8-FA18:2	2	0.0125488	TG 56:8-FA18:1	1	0.0577506	TG 55:1-FA18:1	1	0.0561269	FA 12:0	0	0	FA 12:0	0	0
970	922.8	625.5	TG 56:7-FA18:2	0.503505	TG 56:8-FA18:3	2	0.0125171	TG 56:8-FA18:2	1	0.0578212	FA 12:0	0	0	FA 12:0	0	0	FA 12:0	0	0
971	922.8	627.5	TG 56:7-FA18:3	0.503505	TG 56:8-FA18:3	1	0.0578919	FA 12:0	0	0	FA 12:0	0	0	FA 12:0	0	0	FA 12:0	0	0
972	922.8	599.5	TG 56:7-FA20:3	0.503505	TG 56:8-FA20:4	2	0.0149627	FA 12:0	0	0	FA 12:0	0	0	FA 12:0	0	0	FA 12:0	0	0
973	922.8	601.5	TG 56:7-FA20:4	0.503505	TG 56:8-FA20:5	2	0.0149276	TG 56:8-FA20:4	1	0.0527694	FA 12:0	0	0	FA 12:0	0	0	FA 12:0	0	0
974	922.8	603.5	TG 56:7-FA20:5	0.503505	TG 56:8-FA20:5	1	0.0528367	FA 12:0	0	0	FA 12:0	0	0	FA 12:0	0	0	FA 12:0	0	0
975	922.8	573.5	TG 56:7-FA22:4	0.503505	TG 56:8-FA22:5	2	0.0176642	FA 12:0	0	0	FA 12:0	0	0	FA 12:0	0	0	FA 12:0	0	0
976	922.8	575.5	TG 56:7-FA22:5	0.503505	TG 56:8-FA22:6	2	0.0176257	TG 56:8-FA22:5	1	0.0479029	FA 12:0	0	0	FA 12:0	0	0	FA 12:0	0	0
977	922.8	577.5	TG 56:7-FA22:6	0.503505	TG 56:8-FA22:6	1	0.0479668	FA 12:0	0	0	FA 12:0	0	0	FA 12:0	0	0	FA 12:0	0	0
978	924.8	651.5	TG 56:6-FA16:0	0.503354	TG 56:7-FA16:1	2	0.0103528	TG 56:7-FA16:0	1	0.0631773	FA 12:0	0	0	FA 12:0	0	0	FA 12:0	0	0
979	924.8	623.5	TG 56:6-FA18:0	0.503354	TG 56:7-FA18:1	2	0.0125768	TG 56:7-FA18:0	1	0.0577333	FA 12:0	0	0	FA 12:0	0	0	FA 12:0	0	0
980	924.8	625.5	TG 56:6-FA18:1	0.503354	TG 56:7-FA18:2	2	0.0125451	TG 56:7-FA18:1	1	0.0578039	FA 12:0	0	0	FA 12:0	0	0	FA 12:0	0	0
981	924.8	627.5	TG 56:6-FA18:2	0.503354	TG 56:7-FA18:3	2	0.0125134	TG 56:7-FA18:2	1	0.0578745	FA 12:0	0	0	FA 12:0	0	0	FA 12:0	0	0
982	924.8	629.5	TG 56:6-FA18:3	0.503354	TG 56:7-FA18:3	1	0.0579452	FA 12:0	0	0	FA 12:0	0	0	FA 12:0	0	0	FA 12:0	0	0
983	924.8	599.5	TG 56:6-FA20:2	0.503354	TG 56:7-FA20:3	2	0.0149932	FA 12:0	0	0	FA 12:0	0	0	FA 12:0	0	0	FA 12:0	0	0
984	924.8	601.5	TG 56:6-FA20:3	0.503354	TG 56:7-FA20:4	2	0.0149582	TG 56:7-FA20:3	1	0.0527536	FA 12:0	0	0	FA 12:0	0	0	FA 12:0	0	0
985	924.8	603.5	TG 56:6-FA20:4	0.503354	TG 56:7-FA20:5	2	0.0149231	TG 56:7-FA20:4	1	0.0528208	FA 12:0	0	0	FA 12:0	0	0	FA 12:0	0	0
986	924.8	605.5	TG 56:6-FA20:5	0.503354	TG 56:7-FA20:5	1	0.0528882	FA 12:0	0	0	FA 12:0	0	0	FA 12:0	0	0	FA 12:0	0	0
987	924.8	575.5	TG 56:6-FA22:4	0.503354	TG 56:7-FA22:5	2	0.0176589	TG 56:7-FA22:4	1	0.0478885	FA 12:0	0	0	FA 12:0	0	0	FA 12:0	0	0
988	924.8	577.5	TG 56:6-FA22:5	0.503354	TG 56:7-FA22:6	2	0.0176204	TG 56:7-FA22:5	1	0.0479524	FA 12:0	0	0	FA 12:0	0	0	FA 12:0	0	0
989	924.8	579.5	TG 56:6-FA22:6	0.503354	TG 56:7-FA22:6	1	0.0480163	FA 12:0	0	0	FA 12:0	0	0	FA 12:0	0	0	FA 12:0	0	0
990	926.8	653.5	TG 56:5-FA16:0	0.503203	TG 56:6-FA16:0	1	0.0632324	FA 12:0	0	0	FA 12:0	0	0	FA 12:0	0	0	FA 12:0	0	0
991	926.8	625.5	TG 56:5-FA18:0	0.503203	TG 56:6-FA18:1	2	0.012573	TG 56:6-FA18:0	1	0.0577865	FA 12:0	0	0	FA 12:0	0	0	FA 12:0	0	0
992	926.8	627.5	TG 56:5-FA18:1	0.503203	TG 56:6-FA18:1	1	0.0578572	TG 56:6-FA18:2	2	0.0125413	FA 12:0	0	0	FA 12:0	0	0	FA 12:0	0	0
993	926.8	629.5	TG 56:5-FA18:2	0.503203	TG 56:6-FA18:2	1	0.0579278	TG 56:6-FA18:3	2	0.0125096	FA 12:0	0	0	FA 12:0	0	0	FA 12:0	0	0
994	926.8	599.5	TG 56:5-FA20:1	0.503203	TG 56:6-FA20:2	2	0.0150239	FA 12:0	0	0	FA 12:0	0	0	FA 12:0	0	0	FA 12:0	0	0
995	926.8	601.5	TG 56:5-FA20:2	0.503203	TG 56:6-FA20:2	1	0.0527377	TG 56:6-FA20:3	2	0.0149887	FA 12:0	0	0	FA 12:0	0	0	FA 12:0	0	0
996	926.8	603.5	TG 56:5-FA20:3	0.503203	TG 56:6-FA20:3	1	0.052805	TG 56:6-FA20:4	2	0.0149537	FA 12:0	0	0	FA 12:0	0	0	FA 12:0	0	0
997	926.8	605.5	TG 56:5-FA20:4	0.503203	TG 56:6-FA20:5	2	0.0149187	TG 56:6-FA20:4	1	0.0528723	FA 12:0	0	0	FA 12:0	0	0	FA 12:0	0	0
998	926.8	577.5	TG 56:5-FA22:4	0.503203	TG 56:6-FA22:4	1	0.047938	TG 56:6-FA22:5	2	0.0176536	FA 12:0	0	0	FA 12:0	0	0	FA 12:0	0	0
999	926.8	579.5	TG 56:5-FA22:5	0.503203	TG 56:6-FA22:5	1	0.0480019	TG 56:6-FA22:6	2	0.0176151	FA 12:0	0	0	FA 12:0	0	0	FA 12:0	0	0
1000	928.8	655.5	TG 56:4-FA16:0	0.503052	TG 56:5-FA16:0	1	0.0632875	FA 12:0	0	0	FA 12:0	0	0	FA 12:0	0	0	FA 12:0	0	0
1001	928.8	627.5	TG 56:4-FA18:0	0.503052	TG 56:5-FA18:0	1	0.0578398	TG 56:5-FA18:1	2	0.0125692	FA 12:0	0	0	FA 12:0	0	0	FA 12:0	0	0
1002	928.8	629.5	TG 56:4-FA18:1	0.503052	TG 56:5-FA18:1	1	0.0579105	TG 56:5-FA18:2	2	0.0125375	FA 12:0	0	0	FA 12:0	0	0	FA 12:0	0	0
1003	928.8	631.5	TG 56:4-FA18:2	0.503052	TG 56:5-FA18:2	1	0.0579812	FA 12:0	0	0	FA 12:0	0	0	FA 12:0	0	0	FA 12:0	0	0
1004	928.8	601.5	TG 56:4-FA20:1	0.503052	TG 56:5-FA20:1	1	0.0527219	TG 56:5-FA20:2	2	0.0150194	FA 12:0	0	0	FA 12:0	0	0	FA 12:0	0	0
1005	928.8	603.5	TG 56:4-FA20:2	0.503052	TG 56:5-FA20:2	1	0.0527892	TG 56:5-FA20:3	2	0.0149842	FA 12:0	0	0	FA 12:0	0	0	FA 12:0	0	0
1006	928.8	605.5	TG 56:4-FA20:3	0.503052	TG 56:5-FA20:3	1	0.0528565	TG 56:5-FA20:4	2	0.0149492	FA 12:0	0	0	FA 12:0	0	0	FA 12:0	0	0
1007	928.8	607.5	TG 56:4-FA20:4	0.503052	TG 56:5-FA20:4	1	0.0529238	FA 12:0	0	0	FA 12:0	0	0	FA 12:0	0	0	FA 12:0	0	0
1008	928.8	579.5	TG 56:4-FA22:4	0.503052	TG 56:5-FA22:4	1	0.0479875	TG 56:5-FA22:5	2	0.0176483	FA 12:0	0	0	FA 12:0	0	0	FA 12:0	0	0
1009	930.7	585.5	TG 57:10-FA22:6	0.498266	FA 12:0	0	0	FA 12:0	0	0	FA 12:0	0	0	FA 12:0	0	0	FA 12:0	0	0
1010	930.8	657.5	TG 56:3-FA16:0	0.502902	TG 56:4-FA16:0	1	0.0633426	FA 12:0	0	0	FA 12:0	0	0	FA 12:0	0	0	FA 12:0	0	0
1011	930.8	629.5	TG 56:3-FA18:0	0.502902	TG 56:4-FA18:1	2	0.0125655	TG 56:4-FA18:0	1	0.0578931	FA 12:0	0	0	FA 12:0	0	0	FA 12:0	0	0
1012	930.8	631.5	TG 56:3-FA18:1	0.502902	TG 56:4-FA18:2	2	0.0125338	TG 56:4-FA18:1	1	0.0579638	FA 12:0	0	0	FA 12:0	0	0	FA 12:0	0	0
1013	930.8	633.5	TG 56:3-FA18:2	0.502902	TG 56:4-FA18:2	1	0.0580345	FA 12:0	0	0	FA 12:0	0	0	FA 12:0	0	0	FA 12:0	0	0
1014	930.8	601.5	TG 56:3-FA20:0	0.502902	TG 56:4-FA20:1	2	0.01505	FA 12:0	0	0	FA 12:0	0	0	FA 12:0	0	0	FA 12:0	0	0
1015	930.8	603.5	TG 56:3-FA20:1	0.502902	TG 56:4-FA20:2	2	0.0150148	TG 56:4-FA20:1	1	0.0527733	FA 12:0	0	0	FA 12:0	0	0	FA 12:0	0	0
1016	930.8	605.5	TG 56:3-FA20:2	0.502902	TG 56:4-FA20:2	1	0.0528406	TG 56:4-FA20:3	2	0.0149798	FA 12:0	0	0	FA 12:0	0	0	FA 12:0	0	0
1017	932.8	587.5	TG 57:9-FA22:6	0.498116	TG 57:10-FA22:6	1	0.0497333	FA 12:0	0	0	FA 12:0	0	0	FA 12:0	0	0	FA 12:0	0	0
1018	932.9	659.6	TG 56:2-FA16:0	0.502751	TG 56:3-FA16:0	1	0.0633977	FA 12:0	0	0	FA 12:0	0	0	FA 12:0	0	0	FA 12:0	0	0
1019	932.9	631.6	TG 56:2-FA18:0	0.502751	TG 56:3-FA18:1	2	0.0125617	TG 56:3-FA18:0	1	0.0579464	FA 12:0	0	0	FA 12:0	0	0	FA 12:0	0	0
1020	932.9	603.6	TG 56:2-FA20:0	0.502751	TG 56:3-FA20:1	2	0.0150455	TG 56:3-FA20:0	1	0.0527575	FA 12:0	0	0	FA 12:0	0	0	FA 12:0	0	0
1021	932.9	605.6	TG 56:2-FA20:1	0.502751	TG 56:3-FA20:1	1	0.0528248	TG 56:3-FA20:2	2	0.0150103	FA 12:0	0	0	FA 12:0	0	0	FA 12:0	0	0
1022	932.9	633.6	TG 56:2-FA18:1	0.502751	TG 56:3-FA18:2	2	0.01253	TG 56:3-FA18:1	1	0.0580171	FA 12:0	0	0	FA 12:0	0	0	FA 12:0	0	0
1023	934.8	589.5	TG 57:8-FA22:6	0.497967	TG 57:9-FA22:6	1	0.0497832	FA 12:0	0	0	FA 12:0	0	0	FA 12:0	0	0	FA 12:0	0	0
1024	934.9	661.6	TG 56:1-FA16:0	0.5026	TG 56:2-FA16:0	1	0.0634528	FA 12:0	0	0	FA 12:0	0	0	FA 12:0	0	0	FA 12:0	0	0
1025	934.9	635.6	TG 56:1-FA18:1	0.5026	TG 56:2-FA18:1	1	0.0580704	FA 12:0	0	0	FA 12:0	0	0	FA 12:0	0	0	FA 12:0	0	0
1026	944.7	264.4	LacCER d18:1/22:1	0.535522	FA 12:0	0	0	FA 12:0	0	0	FA 12:0	0	0	FA 12:0	0	0	FA 12:0	0	0
1027	944.8	647.5	TG 58:10-FA18:2	0.492637	FA 12:0	0	0	FA 12:0	0	0	FA 12:0	0	0	FA 12:0	0	0	FA 12:0	0	0
1028	944.8	623.5	TG 58:10-FA20:4	0.492637	FA 12:0	0	0	FA 12:0	0	0	FA 12:0	0	0	FA 12:0	0	0	FA 12:0	0	0
1029	944.8	625.5	TG 58:10-FA20:5	0.492637	FA 12:0	0	0	FA 12:0	0	0	FA 12:0	0	0	FA 12:0	0	0	FA 12:0	0	0
1030	944.8	597.5	TG 58:10-FA22:5	0.492637	FA 12:0	0	0	FA 12:0	0	0	FA 12:0	0	0	FA 12:0	0	0	FA 12:0	0	0
1031	944.8	599.5	TG 58:10-FA22:6	0.492637	FA 12:0	0	0	FA 12:0	0	0	FA 12:0	0	0	FA 12:0	0	0	FA 12:0	0	0
1032	944.9	647.6	TG 57:3-FA18:2	0.49722	FA 12:0	0	0	FA 12:0	0	0	FA 12:0	0	0	FA 12:0	0	0	FA 12:0	0	0
1033	946.7	264.4	LacCER d18:1/22:0	0.535361	LacCER d18:1/22:1	2	0.0541247	FA 12:0	0	0	FA 12:0	0	0	FA 12:0	0	0	FA 12:0	0	0
1034	946.8	647.5	TG 58:9-FA18:1	0.492489	TG 58:10-FA18:2	2	0.0122743	TG 57:3-FA18:2	2	0.0123885	FA 12:0	0	0	FA 12:0	0	0	FA 12:0	0	0
1035	946.8	649.5	TG 58:9-FA18:2	0.492489	TG 58:10-FA18:2	1	0.0617412	TG 57:3-FA18:2	1	0.0600975	FA 12:0	0	0	FA 12:0	0	0	FA 12:0	0	0
1036	946.8	625.5	TG 58:9-FA20:4	0.492489	TG 58:10-FA20:4	1	0.0565561	TG 58:10-FA20:5	2	0.014601	FA 12:0	0	0	FA 12:0	0	0	FA 12:0	0	0
1037	946.8	599.5	TG 58:9-FA22:5	0.492489	TG 58:10-FA22:6	2	0.0172401	TG 58:10-FA22:5	1	0.051549	FA 12:0	0	0	FA 12:0	0	0	FA 12:0	0	0
1038	946.8	601.5	TG 58:9-FA22:6	0.492489	TG 58:10-FA22:6	1	0.0516148	FA 12:0	0	0	FA 12:0	0	0	FA 12:0	0	0	FA 12:0	0	0
1039	946.9	647.6	TG 57:2-FA18:1	0.497071	TG 58:10-FA18:2	2	0.0122743	TG 57:3-FA18:2	2	0.0123885	FA 12:0	0	0	FA 12:0	0	0	FA 12:0	0	0
1040	947.9	608.7	dTG 57:4-FA21:2	0.497743	FA 12:0	0	0	FA 12:0	0	0	FA 12:0	0	0	FA 12:0	0	0	FA 12:0	0	0
1041	947.9	648.7	dTG 57:4-FA18:1	0.497743	TG 58:9-FA18:1	3	0.241239	TG 57:2-FA18:1	3	0.23885	FA 12:0	0	0	FA 12:0	0	0	FA 12:0	0	0
1042	948.8	649.5	TG 58:8-FA18:1	0.492341	TG 58:9-FA18:1	1	0.0617227	TG 58:9-FA18:2	2	0.0122706	TG 57:2-FA18:1	1	0.0600795	dTG 57:4-FA18:1	3	0.2385	FA 12:0	0	0
1043	948.8	651.5	TG 58:8-FA18:2	0.492341	TG 58:9-FA18:2	1	0.0617951	FA 12:0	0	0	FA 12:0	0	0	FA 12:0	0	0	FA 12:0	0	0
1044	948.8	625.5	TG 58:8-FA20:3	0.492341	TG 58:9-FA20:4	2	0.0146309	FA 12:0	0	0	FA 12:0	0	0	FA 12:0	0	0	FA 12:0	0	0
1045	948.8	627.5	TG 58:8-FA20:4	0.492341	TG 58:9-FA20:4	1	0.0566083	FA 12:0	0	0	FA 12:0	0	0	FA 12:0	0	0	FA 12:0	0	0
1046	948.8	601.5	TG 58:8-FA22:5	0.492341	TG 58:9-FA22:6	2	0.0172349	TG 58:9-FA22:5	1	0.0515994	FA 12:0	0	0	FA 12:0	0	0	FA 12:0	0	0
1047	948.8	603.5	TG 58:8-FA22:6	0.492341	TG 58:9-FA22:6	1	0.0516652	FA 12:0	0	0	FA 12:0	0	0	FA 12:0	0	0	FA 12:0	0	0
1048	950.8	677.5	TG 58:7-FA16:0	0.492194	FA 12:0	0	0	FA 12:0	0	0	FA 12:0	0	0	FA 12:0	0	0	FA 12:0	0	0
1049	950.8	649.5	TG 58:7-FA18:0	0.492194	TG 58:8-FA18:1	2	0.0122979	FA 12:0	0	0	FA 12:0	0	0	FA 12:0	0	0	FA 12:0	0	0
1050	950.8	651.5	TG 58:7-FA18:1	0.492194	TG 58:8-FA18:1	1	0.0617765	TG 58:8-FA18:2	2	0.0122669	FA 12:0	0	0	FA 12:0	0	0	FA 12:0	0	0
1051	950.8	653.5	TG 58:7-FA18:2	0.492194	TG 58:8-FA18:2	1	0.061849	FA 12:0	0	0	FA 12:0	0	0	FA 12:0	0	0	FA 12:0	0	0
1052	950.8	629.5	TG 58:7-FA20:4	0.492194	TG 58:8-FA20:4	1	0.0566604	FA 12:0	0	0	FA 12:0	0	0	FA 12:0	0	0	FA 12:0	0	0
1053	950.8	601.5	TG 58:7-FA22:4	0.492194	TG 58:8-FA22:5	2	0.0172673	FA 12:0	0	0	FA 12:0	0	0	FA 12:0	0	0	FA 12:0	0	0
1054	950.8	603.5	TG 58:7-FA22:5	0.492194	TG 58:8-FA22:6	2	0.0172297	TG 58:8-FA22:5	1	0.0516497	FA 12:0	0	0	FA 12:0	0	0	FA 12:0	0	0
1055	950.8	605.5	TG 58:7-FA22:6	0.492194	TG 58:8-FA22:6	1	0.0517155	FA 12:0	0	0	FA 12:0	0	0	FA 12:0	0	0	FA 12:0	0	0
1056	952.8	679.5	TG 58:6-FA16:0	0.492046	TG 58:7-FA16:0	1	0.0673367	FA 12:0	0	0	FA 12:0	0	0	FA 12:0	0	0	FA 12:0	0	0
1057	952.8	651.5	TG 58:6-FA18:0	0.492046	TG 58:7-FA18:1	2	0.0122942	TG 58:7-FA18:0	1	0.061758	FA 12:0	0	0	FA 12:0	0	0	FA 12:0	0	0
1058	952.8	653.5	TG 58:6-FA18:1	0.492046	TG 58:7-FA18:1	1	0.0618304	TG 58:7-FA18:2	2	0.0122632	FA 12:0	0	0	FA 12:0	0	0	FA 12:0	0	0
1059	952.8	631.5	TG 58:6-FA20:4	0.492046	TG 58:7-FA20:4	1	0.0567126	FA 12:0	0	0	FA 12:0	0	0	FA 12:0	0	0	FA 12:0	0	0
1060	952.8	603.5	TG 58:6-FA22:4	0.492046	TG 58:7-FA22:4	1	0.0516342	TG 58:7-FA22:5	2	0.0172621	FA 12:0	0	0	FA 12:0	0	0	FA 12:0	0	0
1061	952.8	605.5	TG 58:6-FA22:5	0.492046	TG 58:7-FA22:5	1	0.0517	TG 58:7-FA22:6	2	0.0172246	FA 12:0	0	0	FA 12:0	0	0	FA 12:0	0	0
1062	954.9	655.6	TG 58:5-FA18:1	0.491899	TG 58:6-FA18:1	1	0.0618843	FA 12:0	0	0	FA 12:0	0	0	FA 12:0	0	0	FA 12:0	0	0
1063	958.9	659.6	TG 58:3-FA18:1	0.491603	FA 12:0	0	0	FA 12:0	0	0	FA 12:0	0	0	FA 12:0	0	0	FA 12:0	0	0
1064	960.9	661.6	TG 58:2-FA18:1	0.491456	TG 58:3-FA18:1	1	0.0620459	FA 12:0	0	0	FA 12:0	0	0	FA 12:0	0	0	FA 12:0	0	0
1065	968.8	623.5	TG 60:12-FA22:6	0.481859	FA 12:0	0	0	FA 12:0	0	0	FA 12:0	0	0	FA 12:0	0	0	FA 12:0	0	0
1066	970.8	623.5	TG 60:11-FA22:5	0.481714	TG 60:12-FA22:6	2	0.0168629	FA 12:0	0	0	FA 12:0	0	0	FA 12:0	0	0	FA 12:0	0	0
1067	970.8	625.5	TG 60:11-FA22:6	0.481714	TG 60:12-FA22:6	1	0.0553188	FA 12:0	0	0	FA 12:0	0	0	FA 12:0	0	0	FA 12:0	0	0
1068	972.7	264.4	LacCER d18:1/24:1	0.523491	FA 12:0	0	0	FA 12:0	0	0	FA 12:0	0	0	FA 12:0	0	0	FA 12:0	0	0
1069	972.8	625.5	TG 60:10-FA22:5	0.48157	TG 60:11-FA22:5	1	0.0553022	TG 60:11-FA22:6	2	0.0168578	FA 12:0	0	0	FA 12:0	0	0	FA 12:0	0	0
1070	972.8	627.5	TG 60:10-FA22:6	0.48157	TG 60:11-FA22:6	1	0.0553698	FA 12:0	0	0	FA 12:0	0	0	FA 12:0	0	0	FA 12:0	0	0
1071	974.7	264.4	LacCER d18:1/24:0	0.523334	LacCER d18:1/24:1	2	0.057677	FA 12:0	0	0	FA 12:0	0	0	FA 12:0	0	0	FA 12:0	0	0
1072	1000.8	264.4	LacCER d18:1/26:1	0.51173	FA 12:0	0	0	FA 12:0	0	0	FA 12:0	0	0	FA 12:0	0	0	FA 12:0	0	0
1073	1002.8	264.4	LacCER d18:1/26:0	0.511577	LacCER d18:1/26:1	2	0.0613095	FA 12:0	0	0	FA 12:0	0	0	FA 12:0	0	0	FA 12:0	0	0
