# Supplementary material for: Label-free quantitative shotgun analysis of bis(monoacylglycero)phosphate lipids
Source: Anal Bioanal Chem. 2025 May 9;417(16):3665–73. doi: 10.1007/s00216-025-05890-4 (PMC12206189; doi:10.1007/s00216-025-05890-4)
Supplement: Supplementary file 4 — (XLSX 104 KB) [file 216_2025_5890_MOESM4_ESM.xlsx]

## Sheet: 1
Q1	Q3	Mute	Name	Class	FA1	FA2
-700	200	FALSE	dPCBLANK
-706.5	225.2	FALSE	PC 12:0_14:1	PC	PC (12:0)	PC (14:1)
-736.5	255.2	FALSE	PC 12:0_16:0	PC	PC (12:0)	PC (16:0)
-734.5	253.2	FALSE	PC 12:0_16:1	PC	PC (12:0)	PC (16:1)
-764.5	283.3	FALSE	PC 12:0_18:0	PC	PC (12:0)	PC (18:0)
-762.5	281.2	FALSE	PC 12:0_18:1	PC	PC (12:0)	PC (18:1)
-760.5	279.2	FALSE	PC 12:0_18:2	PC	PC (12:0)	PC (18:2)
-758.5	277.2	FALSE	PC 12:0_18:3	PC	PC (12:0)	PC (18:3)
-756.5	275.2	FALSE	PC 12:0_18:4	PC	PC (12:0)	PC (18:4)
-790.6	309.3	FALSE	PC 12:0_20:1	PC	PC (12:0)	PC (20:1)
-788.5	307.3	FALSE	PC 12:0_20:2	PC	PC (12:0)	PC (20:2)
-786.5	305.2	FALSE	PC 12:0_20:3	PC	PC (12:0)	PC (20:3)
-784.5	303.2	FALSE	PC 12:0_20:4	PC	PC (12:0)	PC (20:4)
-782.5	301.2	FALSE	PC 12:0_20:5	PC	PC (12:0)	PC (20:5)
-816.6	335.3	FALSE	PC 12:0_22:2	PC	PC (12:0)	PC (22:2)
-812.5	331.3	FALSE	PC 12:0_22:4	PC	PC (12:0)	PC (22:4)
-810.5	329.2	FALSE	PC 12:0_22:5	PC	PC (12:0)	PC (22:5)
-808.5	327.2	FALSE	PC 12:0_22:6	PC	PC (12:0)	PC (22:6)
-748.5	241.2	FALSE	PC 14:1_15:0	PC	PC (14:1)	PC (15:0)
-776.5	241.2	FALSE	PC 15:0_16:1	PC	PC (15:0)	PC (16:1)
-800.5	241.2	FALSE	PC 15:0_18:3	PC	PC (15:0)	PC (18:3)
-828.6	241.2	FALSE	PC 15:0_20:3	PC	PC (15:0)	PC (20:3)
-826.6	241.2	FALSE	PC 15:0_20:4	PC	PC (15:0)	PC (20:4)
-824.5	241.2	FALSE	PC 15:0_20:5	PC	PC (15:0)	PC (20:5)
-854.6	241.2	FALSE	PC 15:0_22:4	PC	PC (15:0)	PC (22:4)
-852.6	241.2	FALSE	PC 15:0_22:5	PC	PC (15:0)	PC (22:5)
-850.6	241.2	FALSE	PC 15:0_22:6	PC	PC (15:0)	PC (22:6)
-874.7	337.3	FALSE	PC 16:0_22:1	PC	PC (16:0)	PC (22:1)
-776.5	269.2	FALSE	PC 14:1_17:0	PC	PC (14:1)	PC (17:0)
-804.6	269.2	FALSE	PC 16:1_17:0	PC	PC (16:1)	PC (17:0)
-828.5	269.2	FALSE	PC 17:0_18:3	PC	PC (17:0)	PC (18:3)
-856.6	269.2	FALSE	PC 17:0_20:3	PC	PC (17:0)	PC (20:3)
-854.6	269.2	FALSE	PC 17:0_20:4	PC	PC (17:0)	PC (20:4)
-852.6	269.2	FALSE	PC 17:0_20:5	PC	PC (17:0)	PC (20:5)
-882.6	269.2	FALSE	PC 17:0_22:4	PC	PC (17:0)	PC (22:4)
-880.6	269.2	FALSE	PC 17:0_22:5	PC	PC (17:0)	PC (22:5)
-878.6	269.2	FALSE	PC 17:0_22:6	PC	PC (17:0)	PC (22:6)
-818.6	253.2	FALSE	PC 16:1_18:0	PC	PC (16:1)	PC (18:0)
-818.6	225.2	FALSE	PC 14:1_20:0	PC	PC (14:1)	PC (20:0)
-846.6	253.2	FALSE	PC 16:1_20:0	PC	PC (16:1)	PC (20:0)
-876.7	283.3	FALSE	PC 18:0_20:0	PC	PC (18:0)	PC (20:0)
-874.6	281.2	FALSE	PC 18:1_20:0	PC	PC (18:1)	PC (20:0)
-872.6	279.2	FALSE	PC 18:2_20:0	PC	PC (18:2)	PC (20:0)
-870.6	277.2	FALSE	PC 18:3_20:0	PC	PC (18:3)	PC (20:0)
-868.6	275.2	FALSE	PC 18:4_20:0	PC	PC (18:4)	PC (20:0)
-902.7	309.3	FALSE	PC 20:0_20:1	PC	PC (20:0)	PC (20:1)
-900.7	307.3	FALSE	PC 20:0_20:2	PC	PC (20:0)	PC (20:2)
-898.7	305.2	FALSE	PC 20:0_20:3	PC	PC (20:0)	PC (20:3)
-896.6	303.2	FALSE	PC 20:0_20:4	PC	PC (20:0)	PC (20:4)
-894.6	301.2	FALSE	PC 20:0_20:5	PC	PC (20:0)	PC (20:5)
-928.7	335.3	FALSE	PC 20:0_22:2	PC	PC (20:0)	PC (22:2)
-924.7	331.3	FALSE	PC 20:0_22:4	PC	PC (20:0)	PC (22:4)
-922.7	329.2	FALSE	PC 20:0_22:5	PC	PC (20:0)	PC (22:5)
-920.6	327.2	FALSE	PC 20:0_22:6	PC	PC (20:0)	PC (22:6)
-736.5	227.2	FALSE	PC 14:0_14:0	PC	PC (14:0)	PC (14:0)
-734.5	225.2	FALSE	PC 14:0_14:1	PC	PC (14:0)	PC (14:1)
-764.5	227.2	FALSE	PC 14:0_16:0	PC	PC (14:0)	PC (16:0)
-762.5	253.2	FALSE	PC 14:0_16:1	PC	PC (14:0)	PC (16:1)
-792.6	227.2	FALSE	PC 14:0_18:0	PC	PC (14:0)	PC (18:0)
-790.6	281.2	FALSE	PC 14:0_18:1	PC	PC (14:0)	PC (18:1)
-788.5	279.2	FALSE	PC 14:0_18:2	PC	PC (14:0)	PC (18:2)
-786.5	277.2	FALSE	PC 14:0_18:3	PC	PC (14:0)	PC (18:3)
-784.5	275.2	FALSE	PC 14:0_18:4	PC	PC (14:0)	PC (18:4)
-818.6	309.3	FALSE	PC 14:0_20:1	PC	PC (14:0)	PC (20:1)
-816.6	307.3	FALSE	PC 14:0_20:2	PC	PC (14:0)	PC (20:2)
-814.6	305.2	FALSE	PC 14:0_20:3	PC	PC (14:0)	PC (20:3)
-812.5	303.2	FALSE	PC 14:0_20:4	PC	PC (14:0)	PC (20:4)
-810.5	301.2	FALSE	PC 14:0_20:5	PC	PC (14:0)	PC (20:5)
-846.6	337.3	FALSE	PC 14:0_22:1	PC	PC (14:0)	PC (22:1)
-844.6	335.3	FALSE	PC 14:0_22:2	PC	PC (14:0)	PC (22:2)
-840.6	331.3	FALSE	PC 14:0_22:4	PC	PC (14:0)	PC (22:4)
-838.6	329.2	FALSE	PC 14:0_22:5	PC	PC (14:0)	PC (22:5)
-836.5	327.2	FALSE	PC 14:0_22:6	PC	PC (14:0)	PC (22:6)
-762.5	225.2	FALSE	PC 14:1_16:0	PC	PC (14:1)	PC (16:0)
-790.6	225.2	FALSE	PC 14:1_18:0	PC	PC (14:1)	PC (18:0)
-788.5	225.2	FALSE	PC 14:1_18:1	PC	PC (14:1)	PC (18:1)
-786.5	225.2	FALSE	PC 14:1_18:2	PC	PC (14:1)	PC (18:2)
-804.6	241.2	FALSE	PC 15:0_18:1	PC	PC (15:0)	PC (18:1)
-802.6	241.2	FALSE	PC 15:0_18:2	PC	PC (15:0)	PC (18:2)
-792.6	255.2	FALSE	PC 16:0_16:0	PC	PC (16:0)	PC (16:0)
-790.6	253.2	FALSE	PC 16:0_16:1	PC	PC (16:0)	PC (16:1)
-820.6	283.3	FALSE	PC 16:0_18:0	PC	PC (16:0)	PC (18:0)
-818.6	281.2	FALSE	PC 16:0_18:1	PC	PC (16:0)	PC (18:1)
-816.6	279.2	FALSE	PC 16:0_18:2	PC	PC (16:0)	PC (18:2)
-814.6	277.2	FALSE	PC 16:0_18:3	PC	PC (16:0)	PC (18:3)
-812.5	275.2	FALSE	PC 16:0_18:4	PC	PC (16:0)	PC (18:4)
-846.6	309.3	FALSE	PC 16:0_20:1	PC	PC (16:0)	PC (20:1)
-844.6	307.3	FALSE	PC 16:0_20:2	PC	PC (16:0)	PC (20:2)
-842.6	305.2	FALSE	PC 16:0_20:3	PC	PC (16:0)	PC (20:3)
-840.6	303.2	FALSE	PC 16:0_20:4	PC	PC (16:0)	PC (20:4)
-838.6	301.2	FALSE	PC 16:0_20:5	PC	PC (16:0)	PC (20:5)
-872.6	335.3	FALSE	PC 16:0_22:2	PC	PC (16:0)	PC (22:2)
-868.6	331.3	FALSE	PC 16:0_22:4	PC	PC (16:0)	PC (22:4)
-866.6	329.2	FALSE	PC 16:0_22:5	PC	PC (16:0)	PC (22:5)
-864.6	327.2	FALSE	PC 16:0_22:6	PC	PC (16:0)	PC (22:6)
-816.6	281.2	FALSE	PC 16:1_18:1	PC	PC (16:1)	PC (18:1)
-814.6	279.2	FALSE	PC 16:1_18:2	PC	PC (16:1)	PC (18:2)
-832.6	269.2	FALSE	PC 17:0_18:1	PC	PC (17:0)	PC (18:1)
-830.6	269.2	FALSE	PC 17:0_18:2	PC	PC (17:0)	PC (18:2)
-848.6	283.3	FALSE	PC 18:0_18:0	PC	PC (18:0)	PC (18:0)
-846.6	281.2	FALSE	PC 18:0_18:1	PC	PC (18:0)	PC (18:1)
-844.6	279.2	FALSE	PC 18:0_18:2	PC	PC (18:0)	PC (18:2)
-842.6	277.2	FALSE	PC 18:0_18:3	PC	PC (18:0)	PC (18:3)
-840.6	275.2	FALSE	PC 18:0_18:4	PC	PC (18:0)	PC (18:4)
-874.7	309.3	FALSE	PC 18:0_20:1	PC	PC (18:0)	PC (20:1)
-872.6	307.3	FALSE	PC 18:0_20:2	PC	PC (18:0)	PC (20:2)
-870.6	305.2	FALSE	PC 18:0_20:3	PC	PC (18:0)	PC (20:3)
-868.6	303.2	FALSE	PC 18:0_20:4	PC	PC (18:0)	PC (20:4)
-866.6	301.2	FALSE	PC 18:0_20:5	PC	PC (18:0)	PC (20:5)
-902.7	337.3	FALSE	PC 18:0_22:1	PC	PC (18:0)	PC (22:1)
-900.7	335.3	FALSE	PC 18:0_22:2	PC	PC (18:0)	PC (22:2)
-896.6	331.3	FALSE	PC 18:0_22:4	PC	PC (18:0)	PC (22:4)
-894.6	329.2	FALSE	PC 18:0_22:5	PC	PC (18:0)	PC (22:5)
-892.6	327.2	FALSE	PC 18:0_22:6	PC	PC (18:0)	PC (22:6)
-844.6	281.2	FALSE	PC 18:1_18:1	PC	PC (18:1)	PC (18:1)
-842.6	279.2	FALSE	PC 18:1_18:2	PC	PC (18:1)	PC (18:2)
-840.6	277.2	FALSE	PC 18:1_18:3	PC	PC (18:1)	PC (18:3)
-838.6	275.2	FALSE	PC 18:1_18:4	PC	PC (18:1)	PC (18:4)
-872.6	309.3	FALSE	PC 18:1_20:1	PC	PC (18:1)	PC (20:1)
-870.6	307.3	FALSE	PC 18:1_20:2	PC	PC (18:1)	PC (20:2)
-868.6	305.2	FALSE	PC 18:1_20:3	PC	PC (18:1)	PC (20:3)
-866.6	303.2	FALSE	PC 18:1_20:4	PC	PC (18:1)	PC (20:4)
-864.6	301.2	FALSE	PC 18:1_20:5	PC	PC (18:1)	PC (20:5)
-900.7	337.3	FALSE	PC 18:1_22:1	PC	PC (18:1)	PC (22:1)
-898.7	335.3	FALSE	PC 18:1_22:2	PC	PC (18:1)	PC (22:2)
-894.6	331.3	FALSE	PC 18:1_22:4	PC	PC (18:1)	PC (22:4)
-892.6	329.2	FALSE	PC 18:1_22:5	PC	PC (18:1)	PC (22:5)
-890.6	327.2	FALSE	PC 18:1_22:6	PC	PC (18:1)	PC (22:6)
-840.6	279.2	FALSE	PC 18:2_18:2	PC	PC (18:2)	PC (18:2)
-838.6	277.2	FALSE	PC 18:2_18:3	PC	PC (18:2)	PC (18:3)
-836.5	275.2	FALSE	PC 18:2_18:4	PC	PC (18:2)	PC (18:4)
-870.6	309.3	FALSE	PC 18:2_20:1	PC	PC (18:2)	PC (20:1)
-868.6	307.3	FALSE	PC 18:2_20:2	PC	PC (18:2)	PC (20:2)
-866.6	305.2	FALSE	PC 18:2_20:3	PC	PC (18:2)	PC (20:3)
-864.6	303.2	FALSE	PC 18:2_20:4	PC	PC (18:2)	PC (20:4)
-862.6	301.2	FALSE	PC 18:2_20:5	PC	PC (18:2)	PC (20:5)
-898.7	337.3	FALSE	PC 18:2_22:1	PC	PC (18:2)	PC (22:1)
-896.6	335.3	FALSE	PC 18:2_22:2	PC	PC (18:2)	PC (22:2)
-892.6	331.3	FALSE	PC 18:2_22:4	PC	PC (18:2)	PC (22:4)
-890.6	329.2	FALSE	PC 18:2_22:5	PC	PC (18:2)	PC (22:5)
-888.6	327.2	FALSE	PC 18:2_22:6	PC	PC (18:2)	PC (22:6)
-834.6	269.2	FALSE	PC 17:0_18:0	PC	PC (17:0)	PC (18:0)
-862.6	269.2	TRUE	PC 17:0_20:0	PC	PC (17:0)	PC (20:0)
-860.6	269.2	FALSE	PC 17:0_20:1	PC	PC (17:0)	PC (20:1)
-888.6	269.2	TRUE	PC 17:0_22:1	PC	PC (17:0)	PC (22:1)
-886.6	269.2	FALSE	PC 17:0_22:2	PC	PC (17:0)	PC (22:2)
-816.6	253.2	FALSE	PC 16:1_18:1_2	PC	PC (16:1)	PC (18:1)
-874.7	283.2	FALSE	PC 18:0_20:1_2	PC	PC (18:0)	PC (20:1)
-872.6	281.1	FALSE	PC 18:1_20:1_2	PC	PC (18:1)	PC (20:1)
-870.6	279.1	FALSE	PC 18:2_20:1_2	PC	PC (18:2)	PC (20:1)
-734.5	227.1	FALSE	PC 14:0_14:1_2	PC	PC (14:0)	PC (14:1)
-762.5	227.1	FALSE	PC 14:0_16:1_2	PC	PC (14:0)	PC (16:1)
-790.6	227.2	FALSE	PC 14:0_18:1_2	PC	PC (14:0)	PC (18:1)
-788.5	281.1	FALSE	PC 14:1_18:1_2	PC	PC (14:1)	PC (18:1)
-786.5	279.1	FALSE	PC 14:1_18:2_2	PC	PC (14:1)	PC (18:2)
-790.6	255.2	FALSE	PC 16:0_16:1_2	PC	PC (16:0)	PC (16:1)
-818.6	283.2	FALSE	PC 16:1_18:0_2	PC	PC (16:1)	PC (18:0)
-846.6	283.2	FALSE	PC 18:0_18:1_2	PC	PC (18:0)	PC (18:1)
-842.6	281.2	FALSE	PC 18:1_18:2_2	PC	PC (18:1)	PC (18:2)
-838.6	279.2	FALSE	PC 18:2_18:3_2	PC	PC (18:2)	PC (18:3)
-781.6	225.2	FALSE	dPC 17:0_14:1	PC	dP ( 17:)	dP (_14:)
-809.6	253.2	FALSE	dPC 17:0_16:1	PC	dP ( 17:)	dP (_16:)
-837.6	281.2	FALSE	dPC 17:0_18:1	PC	dP ( 17:)	dP (_18:)
-835.6	279.2	FALSE	dPC 17:0_18:2	PC	dP ( 17:)	dP (_18:)
-861.6	305.2	FALSE	dPC 17:0_20:3	PC	dP ( 17:)	dP (_20:)
-887.7	331.2	FALSE	dPC 17:0_22:4	PC	dP ( 17:)	dP (_22:)
-883.7	327.2	FALSE	dPC 17:0_22:6	PC	dP ( 17:)	dP (_22:)
-781.6	269.2	FALSE	dPC 17:0_14:1_	PC	dP ( 17:)	dP (_14:)
-809.6	269.2	FALSE	dPC 17:0_16:1_	PC	dP ( 17:)	dP (_16:)
-837.6	269.2	FALSE	dPC 17:0_18:1_	PC	dP ( 17:)	dP (_18:)
-835.6	269.2	FALSE	dPC 17:0_18:2_	PC	dP ( 17:)	dP (_18:)
-861.6	269.2	FALSE	dPC 17:0_20:3_	PC	dP ( 17:)	dP (_20:)
-887.7	269.2	FALSE	dPC 17:0_22:4_	PC	dP ( 17:)	dP (_22:)
-883.7	269.2	FALSE	dPC 17:0_22:6_	PC	dP ( 17:)	dP (_22:)
-600	200	FALSE	dPEBLANK
-634.4	227.2	FALSE	PE 14:0_14:0	PE	PE (14:0)	PE (14:0)
-632.4	225.2	FALSE	PE 14:0_14:1	PE	PE (14:0)	PE (14:1)
-662.5	255.2	FALSE	PE 14:0_16:0	PE	PE (14:0)	PE (16:0)
-660.5	253.2	FALSE	PE 14:0_16:1	PE	PE (14:0)	PE (16:1)
-690.5	283.3	FALSE	PE 14:0_18:0	PE	PE (14:0)	PE (18:0)
-688.5	281.2	FALSE	PE 14:0_18:1	PE	PE (14:0)	PE (18:1)
-686.5	279.2	FALSE	PE 14:0_18:2	PE	PE (14:0)	PE (18:2)
-684.5	277.2	FALSE	PE 14:0_18:3	PE	PE (14:0)	PE (18:3)
-682.4	275.2	FALSE	PE 14:0_18:4	PE	PE (14:0)	PE (18:4)
-716.5	309.3	FALSE	PE 14:0_20:1	PE	PE (14:0)	PE (20:1)
-714.5	307.3	FALSE	PE 14:0_20:2	PE	PE (14:0)	PE (20:2)
-712.5	305.2	FALSE	PE 14:0_20:3	PE	PE (14:0)	PE (20:3)
-710.5	303.2	FALSE	PE 14:0_20:4	PE	PE (14:0)	PE (20:4)
-708.5	301.2	FALSE	PE 14:0_20:5	PE	PE (14:0)	PE (20:5)
-744.6	337.3	FALSE	PE 14:0_22:1	PE	PE (14:0)	PE (22:1)
-742.5	335.3	FALSE	PE 14:0_22:2	PE	PE (14:0)	PE (22:2)
-738.5	331.3	FALSE	PE 14:0_22:4	PE	PE (14:0)	PE (22:4)
-736.5	329.2	FALSE	PE 14:0_22:5	PE	PE (14:0)	PE (22:5)
-734.5	327.2	FALSE	PE 14:0_22:6	PE	PE (14:0)	PE (22:6)
-660.5	225.2	FALSE	PE 14:1_16:0	PE	PE (14:1)	PE (16:0)
-686.5	281.2	FALSE	PE 14:1_18:1	PE	PE (14:1)	PE (18:1)
-684.5	279.2	FALSE	PE 14:1_18:2	PE	PE (14:1)	PE (18:2)
-646.4	241.2	FALSE	PE 14:1_15:0	PE	PE (14:1)	PE (15:0)
-676.5	241.2	FALSE	PE 15:0_16:0	PE	PE (15:0)	PE (16:0)
-674.5	241.2	FALSE	PE 15:0_16:1	PE	PE (15:0)	PE (16:1)
-704.5	241.2	FALSE	PE 15:0_18:0	PE	PE (15:0)	PE (18:0)
-702.5	241.2	FALSE	PE 15:0_18:1	PE	PE (15:0)	PE (18:1)
-700.5	241.2	FALSE	PE 15:0_18:2	PE	PE (15:0)	PE (18:2)
-698.5	241.2	FALSE	PE 15:0_18:3	PE	PE (15:0)	PE (18:3)
-696.5	241.2	FALSE	PE 15:0_18:4	PE	PE (15:0)	PE (18:4)
-728.5	241.2	FALSE	PE 15:0_20:2	PE	PE (15:0)	PE (20:2)
-726.5	241.2	FALSE	PE 15:0_20:3	PE	PE (15:0)	PE (20:3)
-724.5	241.2	FALSE	PE 15:0_20:4	PE	PE (15:0)	PE (20:4)
-722.5	241.2	FALSE	PE 15:0_20:5	PE	PE (15:0)	PE (20:5)
-758.6	241.2	FALSE	PE 15:0_22:1	PE	PE (15:0)	PE (22:1)
-756.6	241.2	FALSE	PE 15:0_22:2	PE	PE (15:0)	PE (22:2)
-752.5	241.2	FALSE	PE 15:0_22:4	PE	PE (15:0)	PE (22:4)
-750.5	241.2	FALSE	PE 15:0_22:5	PE	PE (15:0)	PE (22:5)
-748.5	241.2	FALSE	PE 15:0_22:6	PE	PE (15:0)	PE (22:6)
-690.5	255.2	FALSE	PE 16:0_16:0	PE	PE (16:0)	PE (16:0)
-688.5	253.2	FALSE	PE 16:0_16:1	PE	PE (16:0)	PE (16:1)
-718.5	283.3	FALSE	PE 16:0_18:0	PE	PE (16:0)	PE (18:0)
-716.5	281.2	FALSE	PE 16:0_18:1	PE	PE (16:0)	PE (18:1)
-714.5	279.2	FALSE	PE 16:0_18:2	PE	PE (16:0)	PE (18:2)
-712.5	277.2	FALSE	PE 16:0_18:3	PE	PE (16:0)	PE (18:3)
-710.5	275.2	FALSE	PE 16:0_18:4	PE	PE (16:0)	PE (18:4)
-744.6	309.3	FALSE	PE 16:0_20:1	PE	PE (16:0)	PE (20:1)
-742.5	307.3	FALSE	PE 16:0_20:2	PE	PE (16:0)	PE (20:2)
-740.5	305.2	FALSE	PE 16:0_20:3	PE	PE (16:0)	PE (20:3)
-738.5	303.2	FALSE	PE 16:0_20:4	PE	PE (16:0)	PE (20:4)
-736.5	301.2	FALSE	PE 16:0_20:5	PE	PE (16:0)	PE (20:5)
-772.6	337.3	FALSE	PE 16:0_22:1	PE	PE (16:0)	PE (22:1)
-770.6	335.3	FALSE	PE 16:0_22:2	PE	PE (16:0)	PE (22:2)
-766.5	331.3	FALSE	PE 16:0_22:4	PE	PE (16:0)	PE (22:4)
-764.5	329.2	FALSE	PE 16:0_22:5	PE	PE (16:0)	PE (22:5)
-762.5	327.2	FALSE	PE 16:0_22:6	PE	PE (16:0)	PE (22:6)
-716.5	283.3	FALSE	PE 16:1_18:0	PE	PE (16:1)	PE (18:0)
-714.5	281.2	FALSE	PE 16:1_18:1	PE	PE (16:1)	PE (18:1)
-712.5	279.2	FALSE	PE 16:1_18:2	PE	PE (16:1)	PE (18:2)
-674.5	269.2	FALSE	PE 14:1_17:0	PE	PE (14:1)	PE (17:0)
-704.5	269.2	FALSE	PE 16:0_17:0	PE	PE (16:0)	PE (17:0)
-702.5	269.2	FALSE	PE 16:1_17:0	PE	PE (16:1)	PE (17:0)
-732.6	269.2	FALSE	PE 17:0_18:0	PE	PE (17:0)	PE (18:0)
-730.5	269.2	FALSE	PE 17:0_18:1	PE	PE (17:0)	PE (18:1)
-728.5	269.2	FALSE	PE 17:0_18:2	PE	PE (17:0)	PE (18:2)
-726.5	269.2	FALSE	PE 17:0_18:3	PE	PE (17:0)	PE (18:3)
-724.5	269.2	FALSE	PE 17:0_18:4	PE	PE (17:0)	PE (18:4)
-756.6	269.2	FALSE	PE 17:0_20:2	PE	PE (17:0)	PE (20:2)
-754.5	269.2	FALSE	PE 17:0_20:3	PE	PE (17:0)	PE (20:3)
-752.5	269.2	FALSE	PE 17:0_20:4	PE	PE (17:0)	PE (20:4)
-750.5	269.2	FALSE	PE 17:0_20:5	PE	PE (17:0)	PE (20:5)
-786.6	269.2	TRUE	PE 17:0_22:1	PE	PE (17:0)	PE (22:1)
-784.6	269.2	FALSE	PE 17:0_22:2	PE	PE (17:0)	PE (22:2)
-780.6	269.2	FALSE	PE 17:0_22:4	PE	PE (17:0)	PE (22:4)
-778.5	269.2	FALSE	PE 17:0_22:5	PE	PE (17:0)	PE (22:5)
-776.5	269.2	FALSE	PE 17:0_22:6	PE	PE (17:0)	PE (22:6)
-688.5	225.2	FALSE	PE 14:1_18:0	PE	PE (14:1)	PE (18:0)
-746.6	283.3	FALSE	PE 18:0_18:0	PE	PE (18:0)	PE (18:0)
-744.6	281.2	FALSE	PE 18:0_18:1	PE	PE (18:0)	PE (18:1)
-742.5	279.2	FALSE	PE 18:0_18:2	PE	PE (18:0)	PE (18:2)
-740.5	277.2	FALSE	PE 18:0_18:3	PE	PE (18:0)	PE (18:3)
-738.5	275.2	FALSE	PE 18:0_18:4	PE	PE (18:0)	PE (18:4)
-772.6	309.3	FALSE	PE 18:0_20:1	PE	PE (18:0)	PE (20:1)
-770.6	307.3	FALSE	PE 18:0_20:2	PE	PE (18:0)	PE (20:2)
-768.6	305.2	FALSE	PE 18:0_20:3	PE	PE (18:0)	PE (20:3)
-766.5	303.2	FALSE	PE 18:0_20:4	PE	PE (18:0)	PE (20:4)
-764.5	301.2	FALSE	PE 18:0_20:5	PE	PE (18:0)	PE (20:5)
-798.6	335.3	FALSE	PE 18:0_22:2	PE	PE (18:0)	PE (22:2)
-794.6	331.3	FALSE	PE 18:0_22:4	PE	PE (18:0)	PE (22:4)
-792.6	329.2	FALSE	PE 18:0_22:5	PE	PE (18:0)	PE (22:5)
-790.5	327.2	FALSE	PE 18:0_22:6	PE	PE (18:0)	PE (22:6)
-742.5	281.2	FALSE	PE 18:1_18:1	PE	PE (18:1)	PE (18:1)
-740.5	279.2	FALSE	PE 18:1_18:2	PE	PE (18:1)	PE (18:2)
-738.5	277.2	FALSE	PE 18:1_18:3	PE	PE (18:1)	PE (18:3)
-736.5	275.2	FALSE	PE 18:1_18:4	PE	PE (18:1)	PE (18:4)
-770.6	309.3	FALSE	PE 18:1_20:1	PE	PE (18:1)	PE (20:1)
-768.6	307.3	FALSE	PE 18:1_20:2	PE	PE (18:1)	PE (20:2)
-766.5	305.2	FALSE	PE 18:1_20:3	PE	PE (18:1)	PE (20:3)
-764.5	303.2	FALSE	PE 18:1_20:4	PE	PE (18:1)	PE (20:4)
-762.5	301.2	FALSE	PE 18:1_20:5	PE	PE (18:1)	PE (20:5)
-800.6	281.2	FALSE	PE 18:1_22:0	PE	PE (18:1)	PE (22:0)
-798.6	337.3	FALSE	PE 18:1_22:1	PE	PE (18:1)	PE (22:1)
-796.6	335.3	FALSE	PE 18:1_22:2	PE	PE (18:1)	PE (22:2)
-792.6	331.3	FALSE	PE 18:1_22:4	PE	PE (18:1)	PE (22:4)
-790.5	329.2	FALSE	PE 18:1_22:5	PE	PE (18:1)	PE (22:5)
-788.5	327.2	FALSE	PE 18:1_22:6	PE	PE (18:1)	PE (22:6)
-738.5	279.2	FALSE	PE 18:2_18:2	PE	PE (18:2)	PE (18:2)
-736.5	277.2	FALSE	PE 18:2_18:3	PE	PE (18:2)	PE (18:3)
-734.5	275.2	FALSE	PE 18:2_18:4	PE	PE (18:2)	PE (18:4)
-768.6	309.3	FALSE	PE 18:2_20:1	PE	PE (18:2)	PE (20:1)
-766.5	307.3	FALSE	PE 18:2_20:2	PE	PE (18:2)	PE (20:2)
-764.5	305.2	FALSE	PE 18:2_20:3	PE	PE (18:2)	PE (20:3)
-762.5	303.2	FALSE	PE 18:2_20:4	PE	PE (18:2)	PE (20:4)
-760.5	301.2	FALSE	PE 18:2_20:5	PE	PE (18:2)	PE (20:5)
-796.6	337.3	FALSE	PE 18:2_22:1	PE	PE (18:2)	PE (22:1)
-794.6	335.3	FALSE	PE 18:2_22:2	PE	PE (18:2)	PE (22:2)
-790.5	331.3	FALSE	PE 18:2_22:4	PE	PE (18:2)	PE (22:4)
-788.5	329.2	FALSE	PE 18:2_22:5	PE	PE (18:2)	PE (22:5)
-786.5	327.2	FALSE	PE 18:2_22:6	PE	PE (18:2)	PE (22:6)
-646.5	225.2	TRUE	PE O-16:0/14:1	PE	PE (16:0)	PE (14:1)
-676.5	255.2	TRUE	PE O-16:0/16:0	PE	PE (16:0)	PE (16:0)
-674.5	253.2	TRUE	PE O-16:0/16:1	PE	PE (16:0)	PE (16:1)
-704.6	283.3	TRUE	PE O-16:0/18:0	PE	PE (16:0)	PE (18:0)
-702.5	281.2	TRUE	PE O-16:0/18:1	PE	PE (16:0)	PE (18:1)
-700.5	279.2	TRUE	PE O-16:0/18:2	PE	PE (16:0)	PE (18:2)
-698.5	277.2	TRUE	PE O-16:0/18:3	PE	PE (16:0)	PE (18:3)
-696.5	275.2	TRUE	PE O-16:0/18:4	PE	PE (16:0)	PE (18:4)
-730.6	309.3	TRUE	PE O-16:0/20:1	PE	PE (16:0)	PE (20:1)
-728.6	307.3	TRUE	PE O-16:0/20:2	PE	PE (16:0)	PE (20:2)
-726.5	305.2	TRUE	PE O-16:0/20:3	PE	PE (16:0)	PE (20:3)
-724.5	303.2	TRUE	PE O-16:0/20:4	PE	PE (16:0)	PE (20:4)
-722.5	301.2	TRUE	PE O-16:0/20:5	PE	PE (16:0)	PE (20:5)
-758.6	337.3	TRUE	PE O-16:0/22:1	PE	PE (16:0)	PE (22:1)
-756.6	335.3	TRUE	PE O-16:0/22:2	PE	PE (16:0)	PE (22:2)
-752.6	331.3	TRUE	PE O-16:0/22:4	PE	PE (16:0)	PE (22:4)
-750.5	329.2	TRUE	PE O-16:0/22:5	PE	PE (16:0)	PE (22:5)
-748.5	327.2	TRUE	PE O-16:0/22:6	PE	PE (16:0)	PE (22:6)
-674.5	225.2	TRUE	PE O-18:0/14:1	PE	PE (18:0)	PE (14:1)
-704.6	255.2	TRUE	PE O-18:0/16:0	PE	PE (18:0)	PE (16:0)
-702.5	253.2	TRUE	PE O-18:0/16:1	PE	PE (18:0)	PE (16:1)
-732.6	283.3	TRUE	PE O-18:0/18:0	PE	PE (18:0)	PE (18:0)
-730.5	281.2	TRUE	PE O-18:0/18:1	PE	PE (18:0)	PE (18:1)
-728.6	279.2	TRUE	PE O-18:0/18:2	PE	PE (18:0)	PE (18:2)
-726.5	277.2	TRUE	PE O-18:0/18:3	PE	PE (18:0)	PE (18:3)
-724.5	275.2	TRUE	PE O-18:0/18:4	PE	PE (18:0)	PE (18:4)
-758.6	309.3	TRUE	PE O-18:0/20:1	PE	PE (18:0)	PE (20:1)
-756.6	307.3	TRUE	PE O-18:0/20:2	PE	PE (18:0)	PE (20:2)
-754.6	305.2	TRUE	PE O-18:0/20:3	PE	PE (18:0)	PE (20:3)
-752.6	303.2	TRUE	PE O-18:0/20:4	PE	PE (18:0)	PE (20:4)
-750.5	301.2	TRUE	PE O-18:0/20:5	PE	PE (18:0)	PE (20:5)
-786.6	337.3	TRUE	PE O-18:0/22:1	PE	PE (18:0)	PE (22:1)
-784.6	335.3	TRUE	PE O-18:0/22:2	PE	PE (18:0)	PE (22:2)
-780.6	331.3	TRUE	PE O-18:0/22:4	PE	PE (18:0)	PE (22:4)
-778.6	329.2	TRUE	PE O-18:0/22:5	PE	PE (18:0)	PE (22:5)
-776.6	327.2	TRUE	PE O-18:0/22:6	PE	PE (18:0)	PE (22:6)
-674.5	283.3	FALSE	PE P-14:0/18:0	PE	PE (14:0)	PE (18:0)
-672.5	281.2	FALSE	PE P-14:0/18:1	PE	PE (14:0)	PE (18:1)
-670.5	281.2	FALSE	PE P-14:1/18:1	PE	PE (14:1)	PE (18:1)
-644.5	225.2	FALSE	PE P-16:0/14:1	PE	PE (16:0)	PE (14:1)
-674.5	255.2	FALSE	PE P-16:0/16:0	PE	PE (16:0)	PE (16:0)
-672.5	253.2	FALSE	PE P-16:0/16:1	PE	PE (16:0)	PE (16:1)
-702.5	283.3	FALSE	PE P-16:0/18:0	PE	PE (16:0)	PE (18:0)
-700.5	281.2	FALSE	PE P-16:0/18:1	PE	PE (16:0)	PE (18:1)
-698.5	279.2	FALSE	PE P-16:0/18:2	PE	PE (16:0)	PE (18:2)
-696.5	277.2	FALSE	PE P-16:0/18:3	PE	PE (16:0)	PE (18:3)
-694.5	275.2	FALSE	PE P-16:0/18:4	PE	PE (16:0)	PE (18:4)
-728.6	309.3	FALSE	PE P-16:0/20:1	PE	PE (16:0)	PE (20:1)
-726.5	307.3	FALSE	PE P-16:0/20:2	PE	PE (16:0)	PE (20:2)
-724.5	305.2	FALSE	PE P-16:0/20:3	PE	PE (16:0)	PE (20:3)
-722.5	303.2	FALSE	PE P-16:0/20:4	PE	PE (16:0)	PE (20:4)
-720.5	301.2	FALSE	PE P-16:0/20:5	PE	PE (16:0)	PE (20:5)
-756.6	337.3	FALSE	PE P-16:0/22:1	PE	PE (16:0)	PE (22:1)
-754.6	335.3	FALSE	PE P-16:0/22:2	PE	PE (16:0)	PE (22:2)
-750.5	331.3	FALSE	PE P-16:0/22:4	PE	PE (16:0)	PE (22:4)
-748.5	329.2	FALSE	PE P-16:0/22:5	PE	PE (16:0)	PE (22:5)
-746.5	327.2	FALSE	PE P-16:0/22:6	PE	PE (16:0)	PE (22:6)
-698.5	281.2	FALSE	PE P-16:1/18:1	PE	PE (16:1)	PE (18:1)
-672.5	225.2	FALSE	PE P-18:0/14:1	PE	PE (18:0)	PE (14:1)
-702.5	255.2	FALSE	PE P-18:0/16:0	PE	PE (18:0)	PE (16:0)
-700.5	253.2	FALSE	PE P-18:0/16:1	PE	PE (18:0)	PE (16:1)
-730.6	283.3	FALSE	PE P-18:0/18:0	PE	PE (18:0)	PE (18:0)
-728.6	281.2	FALSE	PE P-18:0/18:1	PE	PE (18:0)	PE (18:1)
-726.5	279.2	FALSE	PE P-18:0/18:2	PE	PE (18:0)	PE (18:2)
-724.5	277.2	FALSE	PE P-18:0/18:3	PE	PE (18:0)	PE (18:3)
-722.5	275.2	FALSE	PE P-18:0/18:4	PE	PE (18:0)	PE (18:4)
-756.6	309.3	FALSE	PE P-18:0/20:1	PE	PE (18:0)	PE (20:1)
-754.6	307.3	FALSE	PE P-18:0/20:2	PE	PE (18:0)	PE (20:2)
-752.6	305.2	FALSE	PE P-18:0/20:3	PE	PE (18:0)	PE (20:3)
-750.5	303.2	FALSE	PE P-18:0/20:4	PE	PE (18:0)	PE (20:4)
-748.5	301.2	FALSE	PE P-18:0/20:5	PE	PE (18:0)	PE (20:5)
-784.6	337.3	FALSE	PE P-18:0/22:1	PE	PE (18:0)	PE (22:1)
-782.6	335.3	FALSE	PE P-18:0/22:2	PE	PE (18:0)	PE (22:2)
-778.6	331.3	FALSE	PE P-18:0/22:4	PE	PE (18:0)	PE (22:4)
-776.6	329.2	FALSE	PE P-18:0/22:5	PE	PE (18:0)	PE (22:5)
-774.5	327.2	FALSE	PE P-18:0/22:6	PE	PE (18:0)	PE (22:6)
-670.5	225.2	FALSE	PE P-18:1/14:1	PE	PE (18:1)	PE (14:1)
-700.5	255.2	FALSE	PE P-18:1/16:0	PE	PE (18:1)	PE (16:0)
-698.5	253.2	FALSE	PE P-18:1/16:1	PE	PE (18:1)	PE (16:1)
-728.6	283.2	FALSE	PE P-18:1/18:0	PE	PE (18:1)	PE (18:0)
-726.5	281.2	FALSE	PE P-18:1/18:1	PE	PE (18:1)	PE (18:1)
-724.5	279.2	FALSE	PE P-18:1/18:2	PE	PE (18:1)	PE (18:2)
-722.5	277.2	FALSE	PE P-18:1/18:3	PE	PE (18:1)	PE (18:3)
-720.5	275.2	FALSE	PE P-18:1/18:4	PE	PE (18:1)	PE (18:4)
-754.6	309.3	FALSE	PE P-18:1/20:1	PE	PE (18:1)	PE (20:1)
-752.6	307.3	FALSE	PE P-18:1/20:2	PE	PE (18:1)	PE (20:2)
-750.5	305.2	FALSE	PE P-18:1/20:3	PE	PE (18:1)	PE (20:3)
-748.5	303.2	FALSE	PE P-18:1/20:4	PE	PE (18:1)	PE (20:4)
-746.5	301.2	FALSE	PE P-18:1/20:5	PE	PE (18:1)	PE (20:5)
-782.6	337.3	FALSE	PE P-18:1/22:1	PE	PE (18:1)	PE (22:1)
-780.6	335.3	FALSE	PE P-18:1/22:2	PE	PE (18:1)	PE (22:2)
-776.6	331.3	FALSE	PE P-18:1/22:4	PE	PE (18:1)	PE (22:4)
-774.5	329.2	FALSE	PE P-18:1/22:5	PE	PE (18:1)	PE (22:5)
-772.5	327.2	FALSE	PE P-18:1/22:6	PE	PE (18:1)	PE (22:6)
-722.5	279.2	FALSE	PE P-18:2/18:2	PE	PE (18:2)	PE (18:2)
-746.5	303.2	FALSE	PE P-18:2/20:4	PE	PE (18:2)	PE (20:4)
-770.5	327.2	FALSE	PE P-18:2/22:6	PE	PE (18:2)	PE (22:6)
-760.6	269.2	TRUE	PE 17:0_20:0	PE	PE (17:0)	PE (20:0)
-758.6	269.2	FALSE	PE 17:0_20:1	PE	PE (17:0)	PE (20:1)
-632.4	227.2	FALSE	PE 14:0_14:1_2	PE	PE (14:0)	PE (14:1)
-660.5	255.3	FALSE	PE 14:1_16:0_2	PE	PE (14:1)	PE (16:0)
-688.5	283.3	FALSE	PE 14:1_18:0_2	PE	PE (14:1)	PE (18:0)
-688.5	255.3	FALSE	PE 16:0_16:1_2	PE	PE (16:0)	PE (16:1)
-686.5	225.3	FALSE	PE 14:1_18:1_2	PE	PE (14:1)	PE (18:1)
-744.6	283.4	FALSE	PE 18:0_18:1_2	PE	PE (18:0)	PE (18:1)
-740.5	281.3	FALSE	PE 18:1_18:2_2	PE	PE (18:1)	PE (18:2)
-798.6	281.3	FALSE	PE 18:1_22:1_2	PE	PE (18:1)	PE (22:1)
-736.5	279.3	FALSE	PE 18:2_18:3_2	PE	PE (18:2)	PE (18:3)
-679.5	225.2	FALSE	dPE 17:0_14:1	PE	dPE (17:0)	dPE (14:1)
-707.5	253.2	FALSE	dPE 17:0_16:1	PE	dPE (17:0)	dPE (16:1)
-735.6	281.2	FALSE	dPE 17:0_18:1	PE	dPE (17:0)	dPE (18:1)
-733.6	279.2	FALSE	dPE 17:0_18:2	PE	dPE (17:0)	dPE (18:2)
-759.6	305.2	FALSE	dPE 17:0_20:3	PE	dPE (17:0)	dPE (20:3)
-785.6	331.2	FALSE	dPE 17:0_22:4	PE	dPE (17:0)	dPE (22:4)
-781.5	327.2	FALSE	dPE 17:0_22:6	PE	dPE (17:0)	dPE (22:6)
-679.5	269.2	FALSE	dPE 17:0_14:1_	PE	dPE (17:0)	dPE (14:1)
-707.5	269.2	FALSE	dPE 17:0_16:1_	PE	dPE (17:0)	dPE (16:1)
-735.6	269.2	FALSE	dPE 17:0_18:1_	PE	dPE (17:0)	dPE (18:1)
-733.5	269.2	FALSE	dPE 17:0_18:2_	PE	dPE (17:0)	dPE (18:2)
-759.6	269.2	FALSE	dPE 17:0_20:3_	PE	dPE (17:0)	dPE (20:3)
-785.6	269.2	FALSE	dPE 17:0_22:4_	PE	dPE (17:0)	dPE (22:4)
-781.5	269.2	FALSE	dPE 17:0_22:6_	PE	dPE (17:0)	dPE (22:6)
-660	220	FALSE	dPGBLANK
-665.4	227.2	FALSE	PG 14:0_14:0	PG	PG (14:0)	PG (14:0)
-719.5	281.2	FALSE	PG 14:0_18:1	PG	PG (14:0)	PG (18:1)
-717.5	279.2	FALSE	PG 14:0_18:2	PG	PG (14:0)	PG (18:2)
-715.5	277.2	FALSE	PG 14:0_18:3	PG	PG (14:0)	PG (18:3)
-747.5	309.3	FALSE	PG 14:0_20:1	PG	PG (14:0)	PG (20:1)
-745.5	307.3	FALSE	PG 14:0_20:2	PG	PG (14:0)	PG (20:2)
-743.5	305.2	FALSE	PG 14:0_20:3	PG	PG (14:0)	PG (20:3)
-741.5	303.2	FALSE	PG 14:0_20:4	PG	PG (14:0)	PG (20:4)
-739.5	301.2	FALSE	PG 14:0_20:5	PG	PG (14:0)	PG (20:5)
-769.5	331.3	FALSE	PG 14:0_22:4	PG	PG (14:0)	PG (22:4)
-767.5	329.2	FALSE	PG 14:0_22:5	PG	PG (14:0)	PG (22:5)
-765.5	327.2	FALSE	PG 14:0_22:6	PG	PG (14:0)	PG (22:6)
-661.4	225.2	FALSE	PG 14:1_14:1	PG	PG (14:1)	PG (14:1)
-693.5	227.2	FALSE	PG 14:0_16:0	PG	PG (14:0)	PG (16:0)
-721.5	255.2	FALSE	PG 16:0_16:0	PG	PG (16:0)	PG (16:0)
-719.5	253.2	FALSE	PG 16:0_16:1	PG	PG (16:0)	PG (16:1)
-749.5	283.3	FALSE	PG 16:0_18:0	PG	PG (16:0)	PG (18:0)
-747.5	281.2	FALSE	PG 16:0_18:1	PG	PG (16:0)	PG (18:1)
-745.5	279.2	FALSE	PG 16:0_18:2	PG	PG (16:0)	PG (18:2)
-743.5	277.2	FALSE	PG 16:0_18:3	PG	PG (16:0)	PG (18:3)
-775.5	309.3	FALSE	PG 16:0_20:1	PG	PG (16:0)	PG (20:1)
-773.5	307.3	FALSE	PG 16:0_20:2	PG	PG (16:0)	PG (20:2)
-771.5	305.2	FALSE	PG 16:0_20:3	PG	PG (16:0)	PG (20:3)
-769.5	303.2	FALSE	PG 16:0_20:4	PG	PG (16:0)	PG (20:4)
-767.5	301.2	FALSE	PG 16:0_20:5	PG	PG (16:0)	PG (20:5)
-797.5	331.3	FALSE	PG 16:0_22:4	PG	PG (16:0)	PG (22:4)
-795.5	329.2	FALSE	PG 16:0_22:5	PG	PG (16:0)	PG (22:5)
-793.5	327.2	FALSE	PG 16:0_22:6	PG	PG (16:0)	PG (22:6)
-721.5	227.2	FALSE	PG 14:0_18:0	PG	PG (14:0)	PG (18:0)
-747.5	253.2	FALSE	PG 16:1_18:0	PG	PG (16:1)	PG (18:0)
-777.6	283.3	FALSE	PG 18:0_18:0	PG	PG (18:0)	PG (18:0)
-775.5	281.2	FALSE	PG 18:0_18:1	PG	PG (18:0)	PG (18:1)
-773.5	279.2	FALSE	PG 18:0_18:2	PG	PG (18:0)	PG (18:2)
-771.5	277.2	FALSE	PG 18:0_18:3	PG	PG (18:0)	PG (18:3)
-805.6	283.3	FALSE	PG 18:0_20:0	PG	PG (18:0)	PG (20:0)
-803.6	309.3	FALSE	PG 18:0_20:1	PG	PG (18:0)	PG (20:1)
-801.6	307.3	FALSE	PG 18:0_20:2	PG	PG (18:0)	PG (20:2)
-799.5	305.2	FALSE	PG 18:0_20:3	PG	PG (18:0)	PG (20:3)
-797.5	303.2	FALSE	PG 18:0_20:4	PG	PG (18:0)	PG (20:4)
-795.5	301.2	FALSE	PG 18:0_20:5	PG	PG (18:0)	PG (20:5)
-825.6	331.3	FALSE	PG 18:0_22:4	PG	PG (18:0)	PG (22:4)
-823.5	329.2	FALSE	PG 18:0_22:5	PG	PG (18:0)	PG (22:5)
-821.5	327.2	FALSE	PG 18:0_22:6	PG	PG (18:0)	PG (22:6)
-745.5	281.2	FALSE	PG 16:1_18:1	PG	PG (16:1)	PG (18:1)
-773.5	281.2	FALSE	PG 18:1_18:1	PG	PG (18:1)	PG (18:1)
-771.5	279.2	FALSE	PG 18:1_18:2	PG	PG (18:1)	PG (18:2)
-769.5	277.2	FALSE	PG 18:1_18:3	PG	PG (18:1)	PG (18:3)
-801.6	309.3	FALSE	PG 18:1_20:1	PG	PG (18:1)	PG (20:1)
-799.5	307.3	FALSE	PG 18:1_20:2	PG	PG (18:1)	PG (20:2)
-797.5	305.2	FALSE	PG 18:1_20:3	PG	PG (18:1)	PG (20:3)
-795.5	303.2	FALSE	PG 18:1_20:4	PG	PG (18:1)	PG (20:4)
-793.5	301.2	FALSE	PG 18:1_20:5	PG	PG (18:1)	PG (20:5)
-823.5	331.3	FALSE	PG 18:1_22:4	PG	PG (18:1)	PG (22:4)
-821.5	329.2	FALSE	PG 18:1_22:5	PG	PG (18:1)	PG (22:5)
-819.5	327.2	FALSE	PG 18:1_22:6	PG	PG (18:1)	PG (22:6)
-743.5	279.2	FALSE	PG 16:1_18:2	PG	PG (16:1)	PG (18:2)
-769.5	279.2	FALSE	PG 18:2_18:2	PG	PG (18:2)	PG (18:2)
-767.5	277.2	FALSE	PG 18:2_18:3	PG	PG (18:2)	PG (18:3)
-799.5	309.3	FALSE	PG 18:2_20:1	PG	PG (18:2)	PG (20:1)
-797.5	307.3	FALSE	PG 18:2_20:2	PG	PG (18:2)	PG (20:2)
-795.5	305.2	FALSE	PG 18:2_20:3	PG	PG (18:2)	PG (20:3)
-793.5	303.2	FALSE	PG 18:2_20:4	PG	PG (18:2)	PG (20:4)
-791.5	301.2	FALSE	PG 18:2_20:5	PG	PG (18:2)	PG (20:5)
-821.5	331.3	FALSE	PG 18:2_22:4	PG	PG (18:2)	PG (22:4)
-819.5	329.2	FALSE	PG 18:2_22:5	PG	PG (18:2)	PG (22:5)
-817.5	327.2	FALSE	PG 18:2_22:6	PG	PG (18:2)	PG (22:6)
-775.5	253.2	FALSE	PG 16:1_20:0	PG	PG (16:1)	PG (20:0)
-803.6	281.2	FALSE	PG 18:1_20:0	PG	PG (18:1)	PG (20:0)
-801.6	279.2	FALSE	PG 18:2_20:0	PG	PG (18:2)	PG (20:0)
-799.5	277.2	FALSE	PG 18:3_20:0	PG	PG (18:3)	PG (20:0)
-831.6	309.3	FALSE	PG 20:0_20:1	PG	PG (20:0)	PG (20:1)
-829.6	307.3	FALSE	PG 20:0_20:2	PG	PG (20:0)	PG (20:2)
-827.6	305.2	FALSE	PG 20:0_20:3	PG	PG (20:0)	PG (20:3)
-825.6	303.2	FALSE	PG 20:0_20:4	PG	PG (20:0)	PG (20:4)
-823.5	301.2	FALSE	PG 20:0_20:5	PG	PG (20:0)	PG (20:5)
-853.6	331.3	FALSE	PG 20:0_22:4	PG	PG (20:0)	PG (22:4)
-851.6	329.2	FALSE	PG 20:0_22:5	PG	PG (20:0)	PG (22:5)
-849.6	327.2	FALSE	PG 20:0_22:6	PG	PG (20:0)	PG (22:6)
-679.4	241.2	TRUE	PG 14:0_15:0	PG	PG (14:0)	PG (15:0)
-707.5	241.2	TRUE	PG 15:0_16:0	PG	PG (15:0)	PG (16:0)
-705.5	241.2	TRUE	PG 15:0_16:1	PG	PG (15:0)	PG (16:1)
-735.5	241.2	TRUE	PG 15:0_18:0	PG	PG (15:0)	PG (18:0)
-733.5	241.2	TRUE	PG 15:0_18:1	PG	PG (15:0)	PG (18:1)
-731.5	241.2	TRUE	PG 15:0_18:2	PG	PG (15:0)	PG (18:2)
-763.5	241.2	TRUE	PG 15:0_20:0	PG	PG (15:0)	PG (20:0)
-761.5	241.2	TRUE	PG 15:0_20:1	PG	PG (15:0)	PG (20:1)
-759.5	241.2	TRUE	PG 15:0_20:2	PG	PG (15:0)	PG (20:2)
-757.5	241.2	TRUE	PG 15:0_20:3	PG	PG (15:0)	PG (20:3)
-755.5	241.2	TRUE	PG 15:0_20:4	PG	PG (15:0)	PG (20:4)
-791.6	241.2	TRUE	PG 15:0_22:0	PG	PG (15:0)	PG (22:0)
-789.6	241.2	TRUE	PG 15:0_22:1	PG	PG (15:0)	PG (22:1)
-787.5	241.2	TRUE	PG 15:0_22:2	PG	PG (15:0)	PG (22:2)
-783.5	241.2	TRUE	PG 15:0_22:4	PG	PG (15:0)	PG (22:4)
-781.5	241.2	TRUE	PG 15:0_22:5	PG	PG (15:0)	PG (22:5)
-779.5	241.2	TRUE	PG 15:0_22:6	PG	PG (15:0)	PG (22:6)
-707.5	269.3	TRUE	PG 14:0_17:0	PG	PG (14:0)	PG (17:0)
-735.5	269.3	TRUE	PG 16:0_17:0	PG	PG (16:0)	PG (17:0)
-733.5	269.3	TRUE	PG 16:1_17:0	PG	PG (16:1)	PG (17:0)
-763.5	269.3	TRUE	PG 17:0_18:0	PG	PG (17:0)	PG (18:0)
-761.5	269.3	TRUE	PG 17:0_18:1	PG	PG (17:0)	PG (18:1)
-759.5	269.3	TRUE	PG 17:0_18:2	PG	PG (17:0)	PG (18:2)
-791.6	269.3	TRUE	PG 17:0_20:0	PG	PG (17:0)	PG (20:0)
-789.6	269.3	TRUE	PG 17:0_20:1	PG	PG (17:0)	PG (20:1)
-787.5	269.3	TRUE	PG 17:0_20:2	PG	PG (17:0)	PG (20:2)
-785.5	269.3	TRUE	PG 17:0_20:3	PG	PG (17:0)	PG (20:3)
-783.5	269.3	TRUE	PG 17:0_20:4	PG	PG (17:0)	PG (20:4)
-819.6	269.3	TRUE	PG 17:0_22:0	PG	PG (17:0)	PG (22:0)
-817.6	269.3	TRUE	PG 17:0_22:1	PG	PG (17:0)	PG (22:1)
-815.6	269.3	TRUE	PG 17:0_22:2	PG	PG (17:0)	PG (22:2)
-811.5	269.3	TRUE	PG 17:0_22:4	PG	PG (17:0)	PG (22:4)
-809.5	269.3	TRUE	PG 17:0_22:5	PG	PG (17:0)	PG (22:5)
-807.5	269.3	TRUE	PG 17:0_22:6	PG	PG (17:0)	PG (22:6)
-719.5	255.3	FALSE	PG 16:0_16:1_2	PG	PG (16:0)	PG (16:1)
-747.5	283.3	FALSE	PG 16:1_18:0_2	PG	PG (16:1)	PG (18:0)
-719.5	227.3	FALSE	PG 14:0_18:1_2	PG	PG (14:0)	PG (18:1)
-745.5	253.3	FALSE	PG 16:1_18:1_2	PG	PG (16:1)	PG (18:1)
-775.5	283.3	FALSE	PG 18:0_18:1_2	PG	PG (18:0)	PG (18:1)
-803.6	283.3	FALSE	PG 18:0_20:1_2	PG	PG (18:0)	PG (20:1)
-771.5	281.3	FALSE	PG 18:1_18:2_2	PG	PG (18:1)	PG (18:2)
-767.5	279.3	FALSE	PG 18:2_18:3_2	PG	PG (18:2)	PG (18:3)
-801.6	281.3	FALSE	PG 18:1_20:1_2	PG	PG (18:1)	PG (20:1)
-799.5	279.2	FALSE	PG 18:2_20:1_2	PG	PG (18:2)	PG (20:1)
-710.5	225.2	FALSE	dPG 17:0_14:1	PG	dPG (17:0)	dPG (14:1)
-738.5	253.2	FALSE	dPG 17:0_16:1	PG	dPG (17:0)	dPG (16:1)
-766.5	281.2	FALSE	dPG 17:0_18:1	PG	dPG (17:0)	dPG (18:1)
-790.5	305.2	FALSE	dPG 17:0_20:3	PG	dPG (17:0)	dPG (20:3)
-816.5	331.3	FALSE	dPG 17:0_22:4	PG	dPG (17:0)	dPG (22:4)
-710.5	269.2	FALSE	dPG 17:0_14:1_	PG	dPG (17:0)	dPG (14:1)
-738.5	269.2	FALSE	dPG 17:0_16:1_	PG	dPG (17:0)	dPG (16:1)
-766.5	269.2	FALSE	dPG 17:0_18:1_	PG	dPG (17:0)	dPG (18:1)
-790.5	269.2	FALSE	dPG 17:0_20:3_	PG	dPG (17:0)	dPG (20:3)
-816.5	269.2	FALSE	dPG 17:0_22:4_	PG	dPG (17:0)	dPG (22:4)
-750	220	FALSE	dPIBLANK
-753.5	227.2	FALSE	PI 14:0_14:0	PI	PI (14:0)	PI (14:0)
-807.5	281.2	FALSE	PI 14:0_18:1	PI	PI (14:0)	PI (18:1)
-805.5	279.2	FALSE	PI 14:0_18:2	PI	PI (14:0)	PI (18:2)
-803.5	277.2	FALSE	PI 14:0_18:3	PI	PI (14:0)	PI (18:3)
-835.5	309.3	FALSE	PI 14:0_20:1	PI	PI (14:0)	PI (20:1)
-833.5	307.3	FALSE	PI 14:0_20:2	PI	PI (14:0)	PI (20:2)
-831.5	305.2	FALSE	PI 14:0_20:3	PI	PI (14:0)	PI (20:3)
-829.5	303.2	FALSE	PI 14:0_20:4	PI	PI (14:0)	PI (20:4)
-827.5	301.2	FALSE	PI 14:0_20:5	PI	PI (14:0)	PI (20:5)
-857.5	331.3	FALSE	PI 14:0_22:4	PI	PI (14:0)	PI (22:4)
-855.5	329.2	FALSE	PI 14:0_22:5	PI	PI (14:0)	PI (22:5)
-853.5	327.2	FALSE	PI 14:0_22:6	PI	PI (14:0)	PI (22:6)
-749.4	225.2	FALSE	PI 14:1_14:1	PI	PI (14:1)	PI (14:1)
-781.5	227.2	FALSE	PI 14:0_16:0	PI	PI (14:0)	PI (16:0)
-809.5	255.2	FALSE	PI 16:0_16:0	PI	PI (16:0)	PI (16:0)
-807.5	253.2	FALSE	PI 16:0_16:1	PI	PI (16:0)	PI (16:1)
-837.6	283.3	FALSE	PI 16:0_18:0	PI	PI (16:0)	PI (18:0)
-835.5	281.2	FALSE	PI 16:0_18:1	PI	PI (16:0)	PI (18:1)
-833.5	279.2	FALSE	PI 16:0_18:2	PI	PI (16:0)	PI (18:2)
-831.5	277.2	FALSE	PI 16:0_18:3	PI	PI (16:0)	PI (18:3)
-863.6	309.3	FALSE	PI 16:0_20:1	PI	PI (16:0)	PI (20:1)
-861.6	307.3	FALSE	PI 16:0_20:2	PI	PI (16:0)	PI (20:2)
-859.5	305.2	FALSE	PI 16:0_20:3	PI	PI (16:0)	PI (20:3)
-857.5	303.2	FALSE	PI 16:0_20:4	PI	PI (16:0)	PI (20:4)
-855.5	301.2	FALSE	PI 16:0_20:5	PI	PI (16:0)	PI (20:5)
-885.6	331.3	FALSE	PI 16:0_22:4	PI	PI (16:0)	PI (22:4)
-883.5	329.2	FALSE	PI 16:0_22:5	PI	PI (16:0)	PI (22:5)
-881.5	327.2	FALSE	PI 16:0_22:6	PI	PI (16:0)	PI (22:6)
-809.5	227.2	FALSE	PI 14:0_18:0	PI	PI (14:0)	PI (18:0)
-835.5	253.2	FALSE	PI 16:1_18:0	PI	PI (16:1)	PI (18:0)
-865.6	283.3	FALSE	PI 18:0_18:0	PI	PI (18:0)	PI (18:0)
-863.6	281.2	FALSE	PI 18:0_18:1	PI	PI (18:0)	PI (18:1)
-861.6	279.2	FALSE	PI 18:0_18:2	PI	PI (18:0)	PI (18:2)
-859.5	277.2	FALSE	PI 18:0_18:3	PI	PI (18:0)	PI (18:3)
-893.6	283.3	FALSE	PI 18:0_20:0	PI	PI (18:0)	PI (20:0)
-891.6	309.3	FALSE	PI 18:0_20:1	PI	PI (18:0)	PI (20:1)
-889.6	307.3	FALSE	PI 18:0_20:2	PI	PI (18:0)	PI (20:2)
-887.6	305.2	FALSE	PI 18:0_20:3	PI	PI (18:0)	PI (20:3)
-885.6	283.3	FALSE	PI 18:0_20:4	PI	PI (18:0)	PI (20:4)
-883.5	301.2	FALSE	PI 18:0_20:5	PI	PI (18:0)	PI (20:5)
-913.6	331.3	FALSE	PI 18:0_22:4	PI	PI (18:0)	PI (22:4)
-911.6	329.2	FALSE	PI 18:0_22:5	PI	PI (18:0)	PI (22:5)
-909.6	327.2	FALSE	PI 18:0_22:6	PI	PI (18:0)	PI (22:6)
-833.5	281.2	FALSE	PI 16:1_18:1	PI	PI (16:1)	PI (18:1)
-861.6	281.2	FALSE	PI 18:1_18:1	PI	PI (18:1)	PI (18:1)
-859.5	279.2	FALSE	PI 18:1_18:2	PI	PI (18:1)	PI (18:2)
-857.5	277.2	FALSE	PI 18:1_18:3	PI	PI (18:1)	PI (18:3)
-889.6	309.3	FALSE	PI 18:1_20:1	PI	PI (18:1)	PI (20:1)
-887.6	307.3	FALSE	PI 18:1_20:2	PI	PI (18:1)	PI (20:2)
-885.6	305.2	FALSE	PI 18:1_20:3	PI	PI (18:1)	PI (20:3)
-883.5	303.2	FALSE	PI 18:1_20:4	PI	PI (18:1)	PI (20:4)
-881.5	301.2	FALSE	PI 18:1_20:5	PI	PI (18:1)	PI (20:5)
-911.6	331.3	FALSE	PI 18:1_22:4	PI	PI (18:1)	PI (22:4)
-909.6	329.2	FALSE	PI 18:1_22:5	PI	PI (18:1)	PI (22:5)
-907.5	327.2	FALSE	PI 18:1_22:6	PI	PI (18:1)	PI (22:6)
-831.5	279.2	FALSE	PI 16:1_18:2	PI	PI (16:1)	PI (18:2)
-857.5	279.2	FALSE	PI 18:2_18:2	PI	PI (18:2)	PI (18:2)
-855.5	277.2	FALSE	PI 18:2_18:3	PI	PI (18:2)	PI (18:3)
-887.6	309.3	FALSE	PI 18:2_20:1	PI	PI (18:2)	PI (20:1)
-885.6	307.3	FALSE	PI 18:2_20:2	PI	PI (18:2)	PI (20:2)
-883.5	305.2	FALSE	PI 18:2_20:3	PI	PI (18:2)	PI (20:3)
-881.5	303.2	FALSE	PI 18:2_20:4	PI	PI (18:2)	PI (20:4)
-879.5	301.2	FALSE	PI 18:2_20:5	PI	PI (18:2)	PI (20:5)
-909.6	331.3	FALSE	PI 18:2_22:4	PI	PI (18:2)	PI (22:4)
-907.5	329.2	FALSE	PI 18:2_22:5	PI	PI (18:2)	PI (22:5)
-905.5	327.2	FALSE	PI 18:2_22:6	PI	PI (18:2)	PI (22:6)
-863.6	253.2	FALSE	PI 16:1_20:0	PI	PI (16:1)	PI (20:0)
-891.6	281.2	FALSE	PI 18:1_20:0	PI	PI (18:1)	PI (20:0)
-889.6	279.2	FALSE	PI 18:2_20:0	PI	PI (18:2)	PI (20:0)
-887.6	277.2	FALSE	PI 18:3_20:0	PI	PI (18:3)	PI (20:0)
-919.6	309.3	FALSE	PI 20:0_20:1	PI	PI (20:0)	PI (20:1)
-917.6	307.3	FALSE	PI 20:0_20:2	PI	PI (20:0)	PI (20:2)
-915.6	305.2	FALSE	PI 20:0_20:3	PI	PI (20:0)	PI (20:3)
-913.6	303.2	FALSE	PI 20:0_20:4	PI	PI (20:0)	PI (20:4)
-911.6	301.2	FALSE	PI 20:0_20:5	PI	PI (20:0)	PI (20:5)
-939.6	329.2	FALSE	PI 20:0_22:5	PI	PI (20:0)	PI (22:5)
-937.6	327.2	FALSE	PI 20:0_22:6	PI	PI (20:0)	PI (22:6)
-767.5	241.2	FALSE	PI 14:0_15:0	PI	PI (14:0)	PI (15:0)
-795.5	241.2	FALSE	PI 15:0_16:0	PI	PI (15:0)	PI (16:0)
-793.5	241.2	FALSE	PI 15:0_16:1	PI	PI (15:0)	PI (16:1)
-823.5	241.2	FALSE	PI 15:0_18:0	PI	PI (15:0)	PI (18:0)
-821.5	241.2	FALSE	PI 15:0_18:1	PI	PI (15:0)	PI (18:1)
-819.5	241.2	FALSE	PI 15:0_18:2	PI	PI (15:0)	PI (18:2)
-851.6	241.2	FALSE	PI 15:0_20:0	PI	PI (15:0)	PI (20:0)
-849.5	241.2	FALSE	PI 15:0_20:1	PI	PI (15:0)	PI (20:1)
-847.5	241.2	FALSE	PI 15:0_20:2	PI	PI (15:0)	PI (20:2)
-845.5	241.2	FALSE	PI 15:0_20:3	PI	PI (15:0)	PI (20:3)
-843.5	241.2	FALSE	PI 15:0_20:4	PI	PI (15:0)	PI (20:4)
-879.6	241.2	FALSE	PI 15:0_22:0	PI	PI (15:0)	PI (22:0)
-877.6	241.2	FALSE	PI 15:0_22:1	PI	PI (15:0)	PI (22:1)
-875.6	241.2	FALSE	PI 15:0_22:2	PI	PI (15:0)	PI (22:2)
-871.5	241.2	FALSE	PI 15:0_22:4	PI	PI (15:0)	PI (22:4)
-869.5	241.2	FALSE	PI 15:0_22:5	PI	PI (15:0)	PI (22:5)
-867.5	241.2	FALSE	PI 15:0_22:6	PI	PI (15:0)	PI (22:6)
-795.5	269.3	FALSE	PI 14:0_17:0	PI	PI (14:0)	PI (17:0)
-823.5	269.3	FALSE	PI 16:0_17:0	PI	PI (16:0)	PI (17:0)
-821.5	269.3	FALSE	PI 16:1_17:0	PI	PI (16:1)	PI (17:0)
-851.6	269.3	FALSE	PI 17:0_18:0	PI	PI (17:0)	PI (18:0)
-849.5	269.3	FALSE	PI 17:0_18:1	PI	PI (17:0)	PI (18:1)
-847.5	269.3	FALSE	PI 17:0_18:2	PI	PI (17:0)	PI (18:2)
-879.6	269.3	TRUE	PI 17:0_20:0	PI	PI (17:0)	PI (20:0)
-877.6	269.3	FALSE	PI 17:0_20:1	PI	PI (17:0)	PI (20:1)
-875.6	269.3	FALSE	PI 17:0_20:2	PI	PI (17:0)	PI (20:2)
-873.5	269.3	FALSE	PI 17:0_20:3	PI	PI (17:0)	PI (20:3)
-871.5	269.3	FALSE	PI 17:0_20:4	PI	PI (17:0)	PI (20:4)
-907.6	269.3	FALSE	PI 17:0_22:0	PI	PI (17:0)	PI (22:0)
-905.6	269.3	TRUE	PI 17:0_22:1	PI	PI (17:0)	PI (22:1)
-903.6	269.3	FALSE	PI 17:0_22:2	PI	PI (17:0)	PI (22:2)
-899.6	269.3	FALSE	PI 17:0_22:4	PI	PI (17:0)	PI (22:4)
-897.5	269.3	FALSE	PI 17:0_22:5	PI	PI (17:0)	PI (22:5)
-895.5	269.3	FALSE	PI 17:0_22:6	PI	PI (17:0)	PI (22:6)
-807.5	255.2	FALSE	PI 16:0_16:1_2	PI	PI (16:0)	PI (16:1)
-835.5	283.2	FALSE	PI 16:1_18:0_2	PI	PI (16:1)	PI (18:0)
-807.5	227.2	FALSE	PI 14:0_18:1_2	PI	PI (14:0)	PI (18:1)
-833.5	253.2	FALSE	PI 16:1_18:1_2	PI	PI (16:1)	PI (18:1)
-863.6	283.3	FALSE	PI 18:0_18:1_2	PI	PI (18:0)	PI (18:1)
-891.6	283.2	FALSE	PI 18:0_20:1_2	PI	PI (18:0)	PI (20:1)
-885.6	303.2	FALSE	PI 18:0_20:4_2	PI	PI (18:0)	PI (20:4)
-883.5	283.2	FALSE	PI 18:0_20:5_2	PI	PI (18:0)	PI (20:5)
-883.5	281.2	FALSE	PI 18:1_20:4_2	PI	PI (18:1)	PI (20:4)
-859.5	281.2	FALSE	PI 18:1_18:2_2	PI	PI (18:1)	PI (18:2)
-855.5	279.2	FALSE	PI 18:2_18:3_2	PI	PI (18:2)	PI (18:3)
-889.6	281.2	FALSE	PI 18:1_20:1_2	PI	PI (18:1)	PI (20:1)
-887.6	279.2	FALSE	PI 18:2_20:1_2	PI	PI (18:2)	PI (20:1)
-798.5	225.2	FALSE	dPI 17:0_14:1	PI	dPI (17:0)	dPI (14:1)
-826.5	253.2	FALSE	dPI 17:0_16:1	PI	dPI (17:0)	dPI (16:1)
-854.5	281.2	FALSE	dPI 17:0_18:1	PI	dPI (17:0)	dPI (18:1)
-878.5	305.2	FALSE	dPI 17:0_20:3	PI	dPI (17:0)	dPI (20:3)
-904.6	331.3	FALSE	dPI 17:0_22:4	PI	dPI (17:0)	dPI (22:4)
-798.5	269.2	FALSE	dPI 17:0_14:1_	PI	dPI (17:0)	dPI (14:1)
-826.5	269.2	FALSE	dPI 17:0_16:1_	PI	dPI (17:0)	dPI (16:1)
-854.5	269.2	FALSE	dPI 17:0_18:1_	PI	dPI (17:0)	dPI (18:1)
-878.5	269.2	FALSE	dPI 17:0_20:3_	PI	dPI (17:0)	dPI (20:3)
-904.6	269.2	FALSE	dPI 17:0_22:4_	PI	dPI (17:0)	dPI (22:4)
-700	220	FALSE	dPSBLANK
-678.4	227.2	FALSE	PS 14:0_14:0	PS	PS (14:0)	PS (14:0)
-732.5	281.2	FALSE	PS 14:0_18:1	PS	PS (14:0)	PS (18:1)
-730.5	279.2	FALSE	PS 14:0_18:2	PS	PS (14:0)	PS (18:2)
-728.5	277.2	FALSE	PS 14:0_18:3	PS	PS (14:0)	PS (18:3)
-760.5	309.3	FALSE	PS 14:0_20:1	PS	PS (14:0)	PS (20:1)
-758.5	307.3	FALSE	PS 14:0_20:2	PS	PS (14:0)	PS (20:2)
-756.5	305.2	FALSE	PS 14:0_20:3	PS	PS (14:0)	PS (20:3)
-754.5	303.2	FALSE	PS 14:0_20:4	PS	PS (14:0)	PS (20:4)
-752.5	301.2	FALSE	PS 14:0_20:5	PS	PS (14:0)	PS (20:5)
-782.5	331.3	FALSE	PS 14:0_22:4	PS	PS (14:0)	PS (22:4)
-780.5	329.2	FALSE	PS 14:0_22:5	PS	PS (14:0)	PS (22:5)
-778.5	327.2	FALSE	PS 14:0_22:6	PS	PS (14:0)	PS (22:6)
-674.4	225.2	FALSE	PS 14:1_14:1	PS	PS (14:1)	PS (14:1)
-706.5	227.2	FALSE	PS 14:0_16:0	PS	PS (14:0)	PS (16:0)
-734.5	255.2	FALSE	PS 16:0_16:0	PS	PS (16:0)	PS (16:0)
-732.5	253.2	FALSE	PS 16:0_16:1	PS	PS (16:0)	PS (16:1)
-762.5	283.3	FALSE	PS 16:0_18:0	PS	PS (16:0)	PS (18:0)
-760.5	281.2	FALSE	PS 16:0_18:1	PS	PS (16:0)	PS (18:1)
-758.5	279.2	FALSE	PS 16:0_18:2	PS	PS (16:0)	PS (18:2)
-756.5	277.2	FALSE	PS 16:0_18:3	PS	PS (16:0)	PS (18:3)
-788.5	309.3	FALSE	PS 16:0_20:1	PS	PS (16:0)	PS (20:1)
-786.5	307.3	FALSE	PS 16:0_20:2	PS	PS (16:0)	PS (20:2)
-784.5	305.2	FALSE	PS 16:0_20:3	PS	PS (16:0)	PS (20:3)
-782.5	303.2	FALSE	PS 16:0_20:4	PS	PS (16:0)	PS (20:4)
-780.5	301.2	FALSE	PS 16:0_20:5	PS	PS (16:0)	PS (20:5)
-810.5	331.3	FALSE	PS 16:0_22:4	PS	PS (16:0)	PS (22:4)
-808.5	329.2	FALSE	PS 16:0_22:5	PS	PS (16:0)	PS (22:5)
-806.5	327.2	FALSE	PS 16:0_22:6	PS	PS (16:0)	PS (22:6)
-734.5	227.2	FALSE	PS 14:0_18:0	PS	PS (14:0)	PS (18:0)
-760.5	253.2	FALSE	PS 16:1_18:0	PS	PS (16:1)	PS (18:0)
-790.6	283.3	FALSE	PS 18:0_18:0	PS	PS (18:0)	PS (18:0)
-788.5	281.2	FALSE	PS 18:0_18:1	PS	PS (18:0)	PS (18:1)
-786.5	279.2	FALSE	PS 18:0_18:2	PS	PS (18:0)	PS (18:2)
-784.5	277.2	FALSE	PS 18:0_18:3	PS	PS (18:0)	PS (18:3)
-818.6	283.3	FALSE	PS 18:0_20:0	PS	PS (18:0)	PS (20:0)
-816.6	309.3	FALSE	PS 18:0_20:1	PS	PS (18:0)	PS (20:1)
-814.6	307.3	FALSE	PS 18:0_20:2	PS	PS (18:0)	PS (20:2)
-812.5	305.2	FALSE	PS 18:0_20:3	PS	PS (18:0)	PS (20:3)
-810.5	303.2	FALSE	PS 18:0_20:4	PS	PS (18:0)	PS (20:4)
-808.5	301.2	FALSE	PS 18:0_20:5	PS	PS (18:0)	PS (20:5)
-838.6	331.3	FALSE	PS 18:0_22:4	PS	PS (18:0)	PS (22:4)
-836.5	329.2	FALSE	PS 18:0_22:5	PS	PS (18:0)	PS (22:5)
-834.5	327.2	FALSE	PS 18:0_22:6	PS	PS (18:0)	PS (22:6)
-758.5	281.2	FALSE	PS 16:1_18:1	PS	PS (16:1)	PS (18:1)
-786.5	281.2	FALSE	PS 18:1_18:1	PS	PS (18:1)	PS (18:1)
-784.5	279.2	FALSE	PS 18:1_18:2	PS	PS (18:1)	PS (18:2)
-782.5	277.2	FALSE	PS 18:1_18:3	PS	PS (18:1)	PS (18:3)
-814.6	309.3	FALSE	PS 18:1_20:1	PS	PS (18:1)	PS (20:1)
-812.5	307.3	FALSE	PS 18:1_20:2	PS	PS (18:1)	PS (20:2)
-810.5	305.2	FALSE	PS 18:1_20:3	PS	PS (18:1)	PS (20:3)
-808.5	303.2	FALSE	PS 18:1_20:4	PS	PS (18:1)	PS (20:4)
-806.5	301.2	FALSE	PS 18:1_20:5	PS	PS (18:1)	PS (20:5)
-836.5	331.3	FALSE	PS 18:1_22:4	PS	PS (18:1)	PS (22:4)
-834.5	329.2	FALSE	PS 18:1_22:5	PS	PS (18:1)	PS (22:5)
-832.5	327.2	FALSE	PS 18:1_22:6	PS	PS (18:1)	PS (22:6)
-756.5	279.2	FALSE	PS 16:1_18:2	PS	PS (16:1)	PS (18:2)
-782.5	279.2	FALSE	PS 18:2_18:2	PS	PS (18:2)	PS (18:2)
-780.5	277.2	FALSE	PS 18:2_18:3	PS	PS (18:2)	PS (18:3)
-812.5	309.3	FALSE	PS 18:2_20:1	PS	PS (18:2)	PS (20:1)
-810.5	307.3	FALSE	PS 18:2_20:2	PS	PS (18:2)	PS (20:2)
-808.5	305.2	FALSE	PS 18:2_20:3	PS	PS (18:2)	PS (20:3)
-806.5	303.2	FALSE	PS 18:2_20:4	PS	PS (18:2)	PS (20:4)
-804.5	301.2	FALSE	PS 18:2_20:5	PS	PS (18:2)	PS (20:5)
-834.5	331.3	FALSE	PS 18:2_22:4	PS	PS (18:2)	PS (22:4)
-832.5	329.2	FALSE	PS 18:2_22:5	PS	PS (18:2)	PS (22:5)
-830.5	327.2	FALSE	PS 18:2_22:6	PS	PS (18:2)	PS (22:6)
-788.5	253.2	FALSE	PS 16:1_20:0	PS	PS (16:1)	PS (20:0)
-816.6	281.2	FALSE	PS 18:1_20:0	PS	PS (18:1)	PS (20:0)
-814.6	279.2	FALSE	PS 18:2_20:0	PS	PS (18:2)	PS (20:0)
-812.5	277.2	FALSE	PS 18:3_20:0	PS	PS (18:3)	PS (20:0)
-844.6	309.3	FALSE	PS 20:0_20:1	PS	PS (20:0)	PS (20:1)
-842.6	307.3	FALSE	PS 20:0_20:2	PS	PS (20:0)	PS (20:2)
-840.6	305.2	FALSE	PS 20:0_20:3	PS	PS (20:0)	PS (20:3)
-838.6	303.2	FALSE	PS 20:0_20:4	PS	PS (20:0)	PS (20:4)
-836.5	301.2	FALSE	PS 20:0_20:5	PS	PS (20:0)	PS (20:5)
-866.6	331.3	FALSE	PS 20:0_22:4	PS	PS (20:0)	PS (22:4)
-864.6	329.2	FALSE	PS 20:0_22:5	PS	PS (20:0)	PS (22:5)
-862.6	327.2	FALSE	PS 20:0_22:6	PS	PS (20:0)	PS (22:6)
-692.4	241.2	FALSE	PS 14:0_15:0	PS	PS (14:0)	PS (15:0)
-720.5	241.2	FALSE	PS 15:0_16:0	PS	PS (15:0)	PS (16:0)
-718.5	241.2	FALSE	PS 15:0_16:1	PS	PS (15:0)	PS (16:1)
-748.5	241.2	FALSE	PS 15:0_18:0	PS	PS (15:0)	PS (18:0)
-746.5	241.2	FALSE	PS 15:0_18:1	PS	PS (15:0)	PS (18:1)
-744.5	241.2	FALSE	PS 15:0_18:2	PS	PS (15:0)	PS (18:2)
-776.5	241.2	FALSE	PS 15:0_20:0	PS	PS (15:0)	PS (20:0)
-774.5	241.2	FALSE	PS 15:0_20:1	PS	PS (15:0)	PS (20:1)
-772.5	241.2	FALSE	PS 15:0_20:2	PS	PS (15:0)	PS (20:2)
-770.5	241.2	FALSE	PS 15:0_20:3	PS	PS (15:0)	PS (20:3)
-768.5	241.2	FALSE	PS 15:0_20:4	PS	PS (15:0)	PS (20:4)
-804.6	241.2	FALSE	PS 15:0_22:0	PS	PS (15:0)	PS (22:0)
-802.6	241.2	FALSE	PS 15:0_22:1	PS	PS (15:0)	PS (22:1)
-800.5	241.2	FALSE	PS 15:0_22:2	PS	PS (15:0)	PS (22:2)
-796.5	241.2	FALSE	PS 15:0_22:4	PS	PS (15:0)	PS (22:4)
-794.5	241.2	FALSE	PS 15:0_22:5	PS	PS (15:0)	PS (22:5)
-792.5	241.2	FALSE	PS 15:0_22:6	PS	PS (15:0)	PS (22:6)
-720.5	269.3	FALSE	PS 14:0_17:0	PS	PS (14:0)	PS (17:0)
-748.5	269.3	FALSE	PS 16:0_17:0	PS	PS (16:0)	PS (17:0)
-746.5	269.3	FALSE	PS 16:1_17:0	PS	PS (16:1)	PS (17:0)
-776.5	269.3	FALSE	PS 17:0_18:0	PS	PS (17:0)	PS (18:0)
-774.5	269.3	FALSE	PS 17:0_18:1	PS	PS (17:0)	PS (18:1)
-772.5	269.3	FALSE	PS 17:0_18:2	PS	PS (17:0)	PS (18:2)
-804.6	269.3	TRUE	PS 17:0_20:0	PS	PS (17:0)	PS (20:0)
-802.6	269.3	FALSE	PS 17:0_20:1	PS	PS (17:0)	PS (20:1)
-800.5	269.3	FALSE	PS 17:0_20:2	PS	PS (17:0)	PS (20:2)
-798.5	269.3	FALSE	PS 17:0_20:3	PS	PS (17:0)	PS (20:3)
-796.5	269.3	FALSE	PS 17:0_20:4	PS	PS (17:0)	PS (20:4)
-832.6	269.3	FALSE	PS 17:0_22:0	PS	PS (17:0)	PS (22:0)
-830.6	269.3	TRUE	PS 17:0_22:1	PS	PS (17:0)	PS (22:1)
-828.6	269.3	FALSE	PS 17:0_22:2	PS	PS (17:0)	PS (22:2)
-824.5	269.3	FALSE	PS 17:0_22:4	PS	PS (17:0)	PS (22:4)
-822.5	269.3	FALSE	PS 17:0_22:5	PS	PS (17:0)	PS (22:5)
-820.5	269.3	FALSE	PS 17:0_22:6	PS	PS (17:0)	PS (22:6)
-732.5	255.3	FALSE	PS 16:0_16:1_2	PS	PS (16:0)	PS (16:1)
-760.5	283.3	FALSE	PS 16:1_18:0_2	PS	PS (16:1)	PS (18:0)
-732.5	227.3	FALSE	PS 14:0_18:1_2	PS	PS (14:0)	PS (18:1)
-758.5	253.3	FALSE	PS 16:1_18:1_2	PS	PS (16:1)	PS (18:1)
-788.5	283.3	FALSE	PS 18:0_18:1_2	PS	PS (18:0)	PS (18:1)
-816.6	283.3	FALSE	PS 18:0_20:1_2	PS	PS (18:0)	PS (20:1)
-784.5	281.3	FALSE	PS 18:1_18:2_2	PS	PS (18:1)	PS (18:2)
-780.5	279.3	FALSE	PS 18:2_18:3_2	PS	PS (18:2)	PS (18:3)
-814.6	281.3	FALSE	PS 18:1_20:1_2	PS	PS (18:1)	PS (20:1)
-812.5	279.2	FALSE	PS 18:2_20:1_2	PS	PS (18:2)	PS (20:1)
-723.5	225.2	FALSE	dPS 17:0_14:1	PS	dPS (17:0)	dPS (14:1)
-751.5	253.2	FALSE	dPS 17:0_16:1	PS	dPS (17:0)	dPS (16:1)
-779.5	281.2	FALSE	dPS 17:0_18:1	PS	dPS (17:0)	dPS (18:1)
-803.5	305.2	FALSE	dPS 17:0_20:3	PS	dPS (17:0)	dPS (20:3)
-829.5	331.3	FALSE	dPS 17:0_22:4	PS	dPS (17:0)	dPS (22:4)
-723.5	269.2	FALSE	dPS 17:0_14:1_	PS	dPS (17:0)	dPS (14:1)
-751.5	269.2	FALSE	dPS 17:0_16:1_	PS	dPS (17:0)	dPS (16:1)
-779.5	269.2	FALSE	dPS 17:0_18:1_	PS	dPS (17:0)	dPS (18:1)
-803.5	269.2	FALSE	dPS 17:0_20:3_	PS	dPS (17:0)	dPS (20:3)
-829.5	269.2	FALSE	dPS 17:0_22:4_	PS	dPS (17:0)	dPS (22:4)
650	180	FALSE	dSMBLANK
675.5	184.1	FALSE	SM d18:1/14:0	SM	SM (14:0)
703.6	184.1	FALSE	SM d18:1/16:0	SM	SM (16:0)
731.6	184.1	FALSE	SM d18:1/18:0	SM	SM (18:0)
729.6	184.1	FALSE	SM d18:1/18:1	SM	SM (18:1)
759.6	184.1	FALSE	SM d18:1/20:0	SM	SM (20:0)
757.6	184.1	FALSE	SM d18:1/20:1	SM	SM (20:1)
787.7	184.1	FALSE	SM d18:1/22:0	SM	SM (22:0)
785.7	184.1	FALSE	SM d18:1/22:1	SM	SM (22:1)
815.7	184.1	FALSE	SM d18:1/24:0	SM	SM (24:0)
813.7	184.1	FALSE	SM d18:1/24:1	SM	SM (24:1)
843.7	184.1	FALSE	SM d18:1/26:0	SM	SM (26:0)
841.7	184.1	FALSE	SM d18:1/26:1	SM	SM (26:1)
710.6	193.2	FALSE	dSM d18:1/16:1	SM	dSM (16:1)
738.6	193.2	FALSE	dSM d18:1/18:1	SM	dSM (18:1)
766.6	193.2	FALSE	dSM d18:1/20:1	SM	dSM (20:1)
794.7	193.2	FALSE	dSM d18:1/22:1	SM	dSM (22:1)
822.7	193.2	FALSE	dSM d18:1/24:1	SM	dSM (24:1)

## Sheet: 2
Q1	Q3	Mute	Name	Class	FA1	FA2
-199.2	199.2	FALSE	FA 12:0	FFA	FA (12:0)
-227.2	227.2	FALSE	FA 14:0	FFA	FA (14:0)
-225.2	225.2	FALSE	FA 14:1	FFA	FA (14:1)
-241.2	241.2	FALSE	FA 15:0	FFA	FA (15:0)
-255.2	255.2	FALSE	FA 16:0	FFA	FA (16:0)
-253.2	253.2	FALSE	FA 16:1	FFA	FA (16:1)
-269.2	269.2	FALSE	FA 17:0	FFA	FA (17:0)
-283.3	283.3	FALSE	FA 18:0	FFA	FA (18:0)
-281.2	281.2	FALSE	FA 18:1	FFA	FA (18:1)
-279.2	279.2	FALSE	FA 18:2	FFA	FA (18:2)
-277.2	277.2	FALSE	FA 18:3	FFA	FA (18:3)
-275.2	275.2	FALSE	FA 18:4	FFA	FA (18:4)
-311.3	311.3	FALSE	FA 20:0	FFA	FA (20:0)
-309.3	309.3	FALSE	FA 20:1	FFA	FA (20:1)
-307.3	307.3	FALSE	FA 20:2	FFA	FA (20:2)
-305.2	305.2	FALSE	FA 20:3	FFA	FA (20:3)
-303.2	303.2	FALSE	FA 20:4	FFA	FA (20:4)
-301.2	301.2	FALSE	FA 20:5	FFA	FA (20:5)
-339.3	339.3	FALSE	FA 22:0	FFA	FA (22:0)
-337.3	337.3	FALSE	FA 22:1	FFA	FA (22:1)
-335.3	335.3	FALSE	FA 22:2	FFA	FA (22:2)
-331.3	331.3	FALSE	FA 22:4	FFA	FA (22:4)
-329.2	329.2	FALSE	FA 22:5	FFA	FA (22:5)
-327.2	327.2	FALSE	FA 22:6	FFA	FA (22:6)
-367.4	367.4	FALSE	FA 24:0	FFA	FA (24:0)
-365.3	365.3	FALSE	FA 24:1	FFA	FA (24:1)
-290.3	290.3	FALSE	dFA 18:1	dFFA	dFA (18:1)
-314.3	314.3	FALSE	dFA 20:4	dFFA	dFA (20:4)
656.6	439.4	FALSE	TG 36:0-FA12:0	TG	TG (12:0)
684.6	467.4	FALSE	TG 38:0-FA12:0	TG	TG (12:0)
712.6	495.4	FALSE	TG 40:0-FA12:0	TG	TG (12:0)
712.6	467.4	FALSE	TG 40:0-FA14:0	TG	TG (14:0)
712.6	439.3	FALSE	TG 40:0-FA16:0	TG	TG (16:0)
740.7	523.5	FALSE	TG 42:0-FA12:0	TG	TG (12:0)
740.7	495.5	FALSE	TG 42:0-FA14:0	TG	TG (14:0)
740.7	467.4	FALSE	TG 42:0-FA16:0	TG	TG (16:0)
738.7	521.5	FALSE	TG 42:1-FA12:0	TG	TG (12:0)
738.7	493.5	FALSE	TG 42:1-FA14:0	TG	TG (14:0)
738.7	465.4	FALSE	TG 42:1-FA16:0	TG	TG (16:0)
738.7	467.4	FALSE	TG 42:1-FA16:1	TG	TG (16:1)
738.7	439.4	FALSE	TG 42:1-FA18:1	TG	TG (18:1)
736.6	519.4	FALSE	TG 42:2-FA12:0	TG	TG (12:0)
736.6	439.3	FALSE	TG 42:2-FA18:2	TG	TG (18:2)
768.7	551.5	FALSE	TG 44:0-FA12:0	TG	TG (12:0)
768.7	523.5	FALSE	TG 44:0-FA14:0	TG	TG (14:0)
768.7	495.4	FALSE	TG 44:0-FA16:0	TG	TG (16:0)
768.7	467.4	FALSE	TG 44:0-FA18:0	TG	TG (18:0)
766.7	549.5	FALSE	TG 44:1-FA12:0	TG	TG (12:0)
766.7	521.5	FALSE	TG 44:1-FA14:0	TG	TG (14:0)
766.7	523.5	FALSE	TG 44:1-FA14:1	TG	TG (14:1)
766.7	493.4	FALSE	TG 44:1-FA16:0	TG	TG (16:0)
766.7	495.4	FALSE	TG 44:1-FA16:1	TG	TG (16:1)
766.7	467.4	FALSE	TG 44:1-FA18:1	TG	TG (18:1)
764.7	547.5	FALSE	TG 44:2-FA12:0	TG	TG (12:0)
764.7	519.5	FALSE	TG 44:2-FA14:0	TG	TG (14:0)
764.7	491.4	FALSE	TG 44:2-FA16:0	TG	TG (16:0)
764.7	493.4	FALSE	TG 44:2-FA16:1	TG	TG (16:1)
764.7	465.4	FALSE	TG 44:2-FA18:1	TG	TG (18:1)
764.7	467.4	FALSE	TG 44:2-FA18:2	TG	TG (18:2)
762.7	465.4	FALSE	TG 44:3-FA18:2	TG	TG (18:2)
782.7	537.5	FALSE	TG 45:0-FA14:0	TG	TG (14:0)
782.7	523.4	FALSE	TG 45:0-FA15:0	TG	TG (15:0)
782.7	509.4	FALSE	TG 45:0-FA16:0	TG	TG (16:0)
780.7	521.4	FALSE	TG 45:1-FA15:0	TG	TG (15:0)
780.7	507.4	FALSE	TG 45:1-FA16:0	TG	TG (16:0)
780.7	481.4	FALSE	TG 45:1-FA18:1	TG	TG (18:1)
796.7	579.5	FALSE	TG 46:0-FA12:0	TG	TG (12:0)
796.7	551.5	FALSE	TG 46:0-FA14:0	TG	TG (14:0)
796.7	523.4	FALSE	TG 46:0-FA16:0	TG	TG (16:0)
796.7	495.4	FALSE	TG 46:0-FA18:0	TG	TG (18:0)
794.7	577.5	FALSE	TG 46:1-FA12:0	TG	TG (12:0)
794.7	549.5	FALSE	TG 46:1-FA14:0	TG	TG (14:0)
794.7	551.5	FALSE	TG 46:1-FA14:1	TG	TG (14:1)
794.7	521.4	FALSE	TG 46:1-FA16:0	TG	TG (16:0)
794.7	523.4	FALSE	TG 46:1-FA16:1	TG	TG (16:1)
794.7	493.4	FALSE	TG 46:1-FA18:0	TG	TG (18:0)
794.7	495.4	FALSE	TG 46:1-FA18:1	TG	TG (18:1)
792.7	575.5	FALSE	TG 46:2-FA12:0	TG	TG (12:0)
792.7	547.5	FALSE	TG 46:2-FA14:0	TG	TG (14:0)
792.7	549.5	FALSE	TG 46:2-FA14:1	TG	TG (14:1)
792.7	519.4	FALSE	TG 46:2-FA16:0	TG	TG (16:0)
792.7	521.4	FALSE	TG 46:2-FA16:1	TG	TG (16:1)
792.7	493.4	FALSE	TG 46:2-FA18:1	TG	TG (18:1)
792.7	495.4	FALSE	TG 46:2-FA18:2	TG	TG (18:2)
790.7	573.5	FALSE	TG 46:3-FA12:0	TG	TG (12:0)
790.7	545.5	FALSE	TG 46:3-FA14:0	TG	TG (14:0)
790.7	547.5	FALSE	TG 46:3-FA14:1	TG	TG (14:1)
790.7	517.4	FALSE	TG 46:3-FA16:0	TG	TG (16:0)
790.7	519.4	FALSE	TG 46:3-FA16:1	TG	TG (16:1)
790.7	491.4	FALSE	TG 46:3-FA18:1	TG	TG (18:1)
790.7	493.4	FALSE	TG 46:3-FA18:2	TG	TG (18:2)
790.7	495.4	FALSE	TG 46:3-FA18:3	TG	TG (18:3)
788.7	491.4	FALSE	TG 46:4-FA18:2	TG	TG (18:2)
810.7	565.5	FALSE	TG 47:0-FA14:0	TG	TG (14:0)
810.7	551.4	FALSE	TG 47:0-FA15:0	TG	TG (15:0)
810.7	537.4	FALSE	TG 47:0-FA16:0	TG	TG (16:0)
810.7	523.4	FALSE	TG 47:0-FA17:0	TG	TG (17:0)
808.7	563.5	FALSE	TG 47:1-FA14:0	TG	TG (14:0)
808.7	549.4	FALSE	TG 47:1-FA15:0	TG	TG (15:0)
808.7	535.4	FALSE	TG 47:1-FA16:0	TG	TG (16:0)
808.7	537.4	FALSE	TG 47:1-FA16:1	TG	TG (16:1)
808.7	521.4	FALSE	TG 47:1-FA17:0	TG	TG (17:0)
808.7	509.4	FALSE	TG 47:1-FA18:1	TG	TG (18:1)
806.7	561.5	FALSE	TG 47:2-FA14:0	TG	TG (14:0)
806.7	547.4	FALSE	TG 47:2-FA15:0	TG	TG (15:0)
806.7	535.4	FALSE	TG 47:2-FA16:1	TG	TG (16:1)
806.7	507.4	FALSE	TG 47:2-FA18:1	TG	TG (18:1)
806.7	509.4	FALSE	TG 47:2-FA18:2	TG	TG (18:2)
824.7	579.5	FALSE	TG 48:0-FA14:0	TG	TG (14:0)
824.7	551.4	FALSE	TG 48:0-FA16:0	TG	TG (16:0)
824.7	523.4	FALSE	TG 48:0-FA18:0	TG	TG (18:0)
822.7	605.5	FALSE	TG 48:1-FA12:0	TG	TG (12:0)
822.7	577.5	FALSE	TG 48:1-FA14:0	TG	TG (14:0)
822.7	579.5	FALSE	TG 48:1-FA14:1	TG	TG (14:1)
822.7	549.4	FALSE	TG 48:1-FA16:0	TG	TG (16:0)
822.7	551.4	FALSE	TG 48:1-FA16:1	TG	TG (16:1)
822.7	521.4	FALSE	TG 48:1-FA18:0	TG	TG (18:0)
822.7	523.4	FALSE	TG 48:1-FA18:1	TG	TG (18:1)
820.7	603.5	FALSE	TG 48:2-FA12:0	TG	TG (12:0)
820.7	575.5	FALSE	TG 48:2-FA14:0	TG	TG (14:0)
820.7	577.5	FALSE	TG 48:2-FA14:1	TG	TG (14:1)
820.7	547.4	FALSE	TG 48:2-FA16:0	TG	TG (16:0)
820.7	549.4	FALSE	TG 48:2-FA16:1	TG	TG (16:1)
820.7	519.4	FALSE	TG 48:2-FA18:0	TG	TG (18:0)
820.7	521.4	FALSE	TG 48:2-FA18:1	TG	TG (18:1)
820.7	523.4	FALSE	TG 48:2-FA18:2	TG	TG (18:2)
818.7	601.5	FALSE	TG 48:3-FA12:0	TG	TG (12:0)
818.7	573.5	FALSE	TG 48:3-FA14:0	TG	TG (14:0)
818.7	575.5	FALSE	TG 48:3-FA14:1	TG	TG (14:1)
818.7	545.4	FALSE	TG 48:3-FA16:0	TG	TG (16:0)
818.7	547.4	FALSE	TG 48:3-FA16:1	TG	TG (16:1)
818.7	519.4	FALSE	TG 48:3-FA18:1	TG	TG (18:1)
818.7	521.4	FALSE	TG 48:3-FA18:2	TG	TG (18:2)
818.7	523.4	FALSE	TG 48:3-FA18:3	TG	TG (18:3)
816.7	599.5	FALSE	TG 48:4-FA12:0	TG	TG (12:0)
816.7	571.5	FALSE	TG 48:4-FA14:0	TG	TG (14:0)
816.7	573.5	FALSE	TG 48:4-FA14:1	TG	TG (14:1)
816.7	543.4	FALSE	TG 48:4-FA16:0	TG	TG (16:0)
816.7	545.4	FALSE	TG 48:4-FA16:1	TG	TG (16:1)
816.7	517.4	FALSE	TG 48:4-FA18:1	TG	TG (18:1)
816.7	519.4	FALSE	TG 48:4-FA18:2	TG	TG (18:2)
816.7	521.4	FALSE	TG 48:4-FA18:3	TG	TG (18:3)
816.7	495.4	FALSE	TG 48:4-FA20:4	TG	TG (20:4)
814.7	517.4	FALSE	TG 48:5-FA18:2	TG	TG (18:2)
814.7	519.4	FALSE	TG 48:5-FA18:3	TG	TG (18:3)
838.8	579.5	FALSE	TG 49:0-FA15:0	TG	TG (15:0)
838.8	565.5	FALSE	TG 49:0-FA16:0	TG	TG (16:0)
838.8	551.5	FALSE	TG 49:0-FA17:0	TG	TG (17:0)
838.8	537.5	FALSE	TG 49:0-FA18:0	TG	TG (18:0)
836.8	591.6	FALSE	TG 49:1-FA14:0	TG	TG (14:0)
836.8	577.5	FALSE	TG 49:1-FA15:0	TG	TG (15:0)
836.8	563.5	FALSE	TG 49:1-FA16:0	TG	TG (16:0)
836.8	565.5	FALSE	TG 49:1-FA16:1	TG	TG (16:1)
836.8	549.5	FALSE	TG 49:1-FA17:0	TG	TG (17:0)
836.8	537.5	FALSE	TG 49:1-FA18:1	TG	TG (18:1)
834.8	589.6	FALSE	TG 49:2-FA14:0	TG	TG (14:0)
834.8	575.5	FALSE	TG 49:2-FA15:0	TG	TG (15:0)
834.8	561.5	FALSE	TG 49:2-FA16:0	TG	TG (16:0)
834.8	563.5	FALSE	TG 49:2-FA16:1	TG	TG (16:1)
834.8	547.5	FALSE	TG 49:2-FA17:0	TG	TG (17:0)
834.8	535.5	FALSE	TG 49:2-FA18:1	TG	TG (18:1)
834.8	537.5	FALSE	TG 49:2-FA18:2	TG	TG (18:2)
832.8	573.5	FALSE	TG 49:3-FA15:0	TG	TG (15:0)
832.8	559.5	FALSE	TG 49:3-FA16:0	TG	TG (16:0)
832.8	561.5	FALSE	TG 49:3-FA16:1	TG	TG (16:1)
832.8	535.5	FALSE	TG 49:3-FA18:2	TG	TG (18:2)
832.8	537.5	FALSE	TG 49:3-FA18:3	TG	TG (18:3)
852.8	607.6	FALSE	TG 50:0-FA14:0	TG	TG (14:0)
852.8	579.5	FALSE	TG 50:0-FA16:0	TG	TG (16:0)
852.8	551.5	FALSE	TG 50:0-FA18:0	TG	TG (18:0)
850.8	605.6	FALSE	TG 50:1-FA14:0	TG	TG (14:0)
850.8	577.5	FALSE	TG 50:1-FA16:0	TG	TG (16:0)
850.8	579.5	FALSE	TG 50:1-FA16:1	TG	TG (16:1)
850.8	549.5	FALSE	TG 50:1-FA18:0	TG	TG (18:0)
850.8	551.5	FALSE	TG 50:1-FA18:1	TG	TG (18:1)
850.8	523.5	FALSE	TG 50:1-FA20:1	TG	TG (20:1)
848.8	603.6	FALSE	TG 50:2-FA14:0	TG	TG (14:0)
848.8	605.6	FALSE	TG 50:2-FA14:1	TG	TG (14:1)
848.8	575.5	FALSE	TG 50:2-FA16:0	TG	TG (16:0)
848.8	577.5	FALSE	TG 50:2-FA16:1	TG	TG (16:1)
848.8	547.5	FALSE	TG 50:2-FA18:0	TG	TG (18:0)
848.8	549.5	FALSE	TG 50:2-FA18:1	TG	TG (18:1)
848.8	551.5	FALSE	TG 50:2-FA18:2	TG	TG (18:2)
848.8	523.5	FALSE	TG 50:2-FA20:2	TG	TG (20:2)
846.8	601.6	FALSE	TG 50:3-FA14:0	TG	TG (14:0)
846.8	603.6	FALSE	TG 50:3-FA14:1	TG	TG (14:1)
846.8	573.5	FALSE	TG 50:3-FA16:0	TG	TG (16:0)
846.8	575.5	FALSE	TG 50:3-FA16:1	TG	TG (16:1)
846.8	545.5	FALSE	TG 50:3-FA18:0	TG	TG (18:0)
846.8	547.5	FALSE	TG 50:3-FA18:1	TG	TG (18:1)
846.8	549.5	FALSE	TG 50:3-FA18:2	TG	TG (18:2)
846.8	551.5	FALSE	TG 50:3-FA18:3	TG	TG (18:3)
846.8	523.5	FALSE	TG 50:3-FA20:3	TG	TG (20:3)
844.6	599.4	FALSE	TG 50:4-FA14:0	TG	TG (14:0)
844.6	601.4	FALSE	TG 50:4-FA14:1	TG	TG (14:1)
844.6	571.3	FALSE	TG 50:4-FA16:0	TG	TG (16:0)
844.6	573.3	FALSE	TG 50:4-FA16:1	TG	TG (16:1)
844.6	545.3	FALSE	TG 50:4-FA18:1	TG	TG (18:1)
844.6	547.3	FALSE	TG 50:4-FA18:2	TG	TG (18:2)
844.6	549.3	FALSE	TG 50:4-FA18:3	TG	TG (18:3)
844.6	521.3	FALSE	TG 50:4-FA20:3	TG	TG (20:3)
844.6	523.3	FALSE	TG 50:4-FA20:4	TG	TG (20:4)
842.6	597.4	FALSE	TG 50:5-FA14:0	TG	TG (14:0)
842.6	569.3	FALSE	TG 50:5-FA16:0	TG	TG (16:0)
842.6	571.3	FALSE	TG 50:5-FA16:1	TG	TG (16:1)
842.6	543.3	FALSE	TG 50:5-FA18:1	TG	TG (18:1)
842.6	545.3	FALSE	TG 50:5-FA18:2	TG	TG (18:2)
842.6	547.3	FALSE	TG 50:5-FA18:3	TG	TG (18:3)
842.6	521.3	FALSE	TG 50:5-FA20:4	TG	TG (20:4)
842.6	523.3	FALSE	TG 50:5-FA20:5	TG	TG (20:5)
840.7	519.4	FALSE	TG 50:6-FA20:4	TG	TG (20:4)
866.8	593.5	FALSE	TG 51:0-FA16:0	TG	TG (16:0)
866.8	579.5	FALSE	TG 51:0-FA17:0	TG	TG (17:0)
866.8	565.5	FALSE	TG 51:0-FA18:0	TG	TG (18:0)
864.8	605.5	FALSE	TG 51:1-FA15:0	TG	TG (15:0)
864.8	591.5	FALSE	TG 51:1-FA16:0	TG	TG (16:0)
864.8	577.5	FALSE	TG 51:1-FA17:0	TG	TG (17:0)
864.8	563.5	FALSE	TG 51:1-FA18:0	TG	TG (18:0)
864.8	565.5	FALSE	TG 51:1-FA18:1	TG	TG (18:1)
862.8	603.5	FALSE	TG 51:2-FA15:0	TG	TG (15:0)
862.8	589.5	FALSE	TG 51:2-FA16:0	TG	TG (16:0)
862.8	591.5	FALSE	TG 51:2-FA16:1	TG	TG (16:1)
862.8	575.5	FALSE	TG 51:2-FA17:0	TG	TG (17:0)
862.8	563.5	FALSE	TG 51:2-FA18:1	TG	TG (18:1)
862.8	565.5	FALSE	TG 51:2-FA18:2	TG	TG (18:2)
860.8	601.5	FALSE	TG 51:3-FA15:0	TG	TG (15:0)
860.8	589.5	FALSE	TG 51:3-FA16:1	TG	TG (16:1)
860.8	573.5	FALSE	TG 51:3-FA17:0	TG	TG (17:0)
860.8	563.5	FALSE	TG 51:3-FA18:2	TG	TG (18:2)
860.8	565.5	FALSE	TG 51:3-FA18:3	TG	TG (18:3)
858.8	599.5	FALSE	TG 51:4-FA15:0	TG	TG (15:0)
858.8	587.5	FALSE	TG 51:4-FA16:1	TG	TG (16:1)
858.8	561.5	FALSE	TG 51:4-FA18:2	TG	TG (18:2)
858.8	563.5	FALSE	TG 51:4-FA18:3	TG	TG (18:3)
858.8	537.5	FALSE	TG 51:4-FA20:4	TG	TG (20:4)
856.8	559.5	FALSE	TG 51:5-FA18:2	TG	TG (18:2)
856.8	561.5	FALSE	TG 51:5-FA18:3	TG	TG (18:3)
880.8	607.5	FALSE	TG 52:0-FA16:0	TG	TG (16:0)
880.8	579.5	FALSE	TG 52:0-FA18:0	TG	TG (18:0)
880.8	551.5	FALSE	TG 52:0-FA20:0	TG	TG (20:0)
878.8	605.5	FALSE	TG 52:1-FA16:0	TG	TG (16:0)
878.8	607.5	FALSE	TG 52:1-FA16:1	TG	TG (16:1)
878.8	577.5	FALSE	TG 52:1-FA18:0	TG	TG (18:0)
878.8	579.5	FALSE	TG 52:1-FA18:1	TG	TG (18:1)
878.8	549.5	FALSE	TG 52:1-FA20:0	TG	TG (20:0)
878.8	551.5	FALSE	TG 52:1-FA20:1	TG	TG (20:1)
876.8	631.6	FALSE	TG 52:2-FA14:0	TG	TG (14:0)
876.8	603.5	FALSE	TG 52:2-FA16:0	TG	TG (16:0)
876.8	605.5	FALSE	TG 52:2-FA16:1	TG	TG (16:1)
876.8	575.5	FALSE	TG 52:2-FA18:0	TG	TG (18:0)
876.8	577.5	FALSE	TG 52:2-FA18:1	TG	TG (18:1)
876.8	579.5	FALSE	TG 52:2-FA18:2	TG	TG (18:2)
876.8	547.5	FALSE	TG 52:2-FA20:0	TG	TG (20:0)
876.8	549.5	FALSE	TG 52:2-FA20:1	TG	TG (20:1)
876.8	551.5	FALSE	TG 52:2-FA20:2	TG	TG (20:2)
874.8	629.6	FALSE	TG 52:3-FA14:0	TG	TG (14:0)
874.8	601.5	FALSE	TG 52:3-FA16:0	TG	TG (16:0)
874.8	603.5	FALSE	TG 52:3-FA16:1	TG	TG (16:1)
874.8	573.5	FALSE	TG 52:3-FA18:0	TG	TG (18:0)
874.8	575.5	FALSE	TG 52:3-FA18:1	TG	TG (18:1)
874.8	577.5	FALSE	TG 52:3-FA18:2	TG	TG (18:2)
874.8	579.5	FALSE	TG 52:3-FA18:3	TG	TG (18:3)
874.8	545.5	FALSE	TG 52:3-FA20:0	TG	TG (20:0)
874.8	547.5	FALSE	TG 52:3-FA20:1	TG	TG (20:1)
874.8	549.5	FALSE	TG 52:3-FA20:2	TG	TG (20:2)
874.8	551.5	FALSE	TG 52:3-FA20:3	TG	TG (20:3)
874.8	519.5	FALSE	TG 52:3-FA22:1	TG	TG (22:1)
872.8	627.6	FALSE	TG 52:4-FA14:0	TG	TG (14:0)
872.8	599.5	FALSE	TG 52:4-FA16:0	TG	TG (16:0)
872.8	601.5	FALSE	TG 52:4-FA16:1	TG	TG (16:1)
872.8	571.5	FALSE	TG 52:4-FA18:0	TG	TG (18:0)
872.8	573.5	FALSE	TG 52:4-FA18:1	TG	TG (18:1)
872.8	575.5	FALSE	TG 52:4-FA18:2	TG	TG (18:2)
872.8	577.5	FALSE	TG 52:4-FA18:3	TG	TG (18:3)
872.8	543.5	FALSE	TG 52:4-FA20:0	TG	TG (20:0)
872.8	547.5	FALSE	TG 52:4-FA20:2	TG	TG (20:2)
872.8	549.5	FALSE	TG 52:4-FA20:3	TG	TG (20:3)
872.8	551.5	FALSE	TG 52:4-FA20:4	TG	TG (20:4)
872.8	517.5	FALSE	TG 52:4-FA22:1	TG	TG (22:1)
872.8	523.5	FALSE	TG 52:4-FA22:4	TG	TG (22:4)
870.8	625.6	FALSE	TG 52:5-FA14:0	TG	TG (14:0)
870.8	597.5	FALSE	TG 52:5-FA16:0	TG	TG (16:0)
870.8	599.5	FALSE	TG 52:5-FA16:1	TG	TG (16:1)
870.8	571.5	FALSE	TG 52:5-FA18:1	TG	TG (18:1)
870.8	573.5	FALSE	TG 52:5-FA18:2	TG	TG (18:2)
870.8	575.5	FALSE	TG 52:5-FA18:3	TG	TG (18:3)
870.8	547.5	FALSE	TG 52:5-FA20:3	TG	TG (20:3)
870.8	549.5	FALSE	TG 52:5-FA20:4	TG	TG (20:4)
870.8	551.5	FALSE	TG 52:5-FA20:5	TG	TG (20:5)
870.8	523.5	FALSE	TG 52:5-FA22:5	TG	TG (22:5)
868.8	623.6	FALSE	TG 52:6-FA14:0	TG	TG (14:0)
868.8	595.5	FALSE	TG 52:6-FA16:0	TG	TG (16:0)
868.8	597.5	FALSE	TG 52:6-FA16:1	TG	TG (16:1)
868.8	569.5	FALSE	TG 52:6-FA18:1	TG	TG (18:1)
868.8	571.5	FALSE	TG 52:6-FA18:2	TG	TG (18:2)
868.8	573.5	FALSE	TG 52:6-FA18:3	TG	TG (18:3)
868.8	547.5	FALSE	TG 52:6-FA20:4	TG	TG (20:4)
868.8	549.5	FALSE	TG 52:6-FA20:5	TG	TG (20:5)
868.8	523.5	FALSE	TG 52:6-FA22:6	TG	TG (22:6)
866.7	593.4	FALSE	TG 52:7-FA16:0	TG	TG (16:0)
866.7	567.4	FALSE	TG 52:7-FA18:1	TG	TG (18:1)
866.7	547.4	FALSE	TG 52:7-FA20:5	TG	TG (20:5)
866.7	521.4	FALSE	TG 52:7-FA22:6	TG	TG (22:6)
864.8	593.5	FALSE	TG 52:8-FA16:1	TG	TG (16:1)
864.8	567.5	FALSE	TG 52:8-FA18:2	TG	TG (18:2)
894.8	621.5	FALSE	TG 53:0-FA16:0	TG	TG (16:0)
892.8	619.5	FALSE	TG 53:1-FA16:0	TG	TG (16:0)
892.8	605.5	FALSE	TG 53:1-FA17:0	TG	TG (17:0)
892.8	591.5	FALSE	TG 53:1-FA18:0	TG	TG (18:0)
892.8	593.5	FALSE	TG 53:1-FA18:1	TG	TG (18:1)
890.8	617.5	FALSE	TG 53:2-FA16:0	TG	TG (16:0)
890.8	603.5	FALSE	TG 53:2-FA17:0	TG	TG (17:0)
890.8	591.5	FALSE	TG 53:2-FA18:1	TG	TG (18:1)
890.8	593.5	FALSE	TG 53:2-FA18:2	TG	TG (18:2)
888.8	615.5	FALSE	TG 53:3-FA16:0	TG	TG (16:0)
888.8	601.5	FALSE	TG 53:3-FA17:0	TG	TG (17:0)
888.8	591.5	FALSE	TG 53:3-FA18:2	TG	TG (18:2)
886.8	613.5	FALSE	TG 53:4-FA16:0	TG	TG (16:0)
886.8	599.5	FALSE	TG 53:4-FA17:0	TG	TG (17:0)
886.8	589.5	FALSE	TG 53:4-FA18:2	TG	TG (18:2)
886.8	591.5	FALSE	TG 53:4-FA18:3	TG	TG (18:3)
886.8	565.5	FALSE	TG 53:4-FA20:4	TG	TG (20:4)
884.8	563.5	FALSE	TG 53:5-FA20:4	TG	TG (20:4)
882.8	561.5	FALSE	TG 53:6-FA20:4	TG	TG (20:4)
908.8	635.5	FALSE	TG 54:0-FA16:0	TG	TG (16:0)
908.8	607.5	FALSE	TG 54:0-FA18:0	TG	TG (18:0)
906.8	633.5	FALSE	TG 54:1-FA16:0	TG	TG (16:0)
906.8	605.5	FALSE	TG 54:1-FA18:0	TG	TG (18:0)
906.8	607.5	FALSE	TG 54:1-FA18:1	TG	TG (18:1)
906.8	577.5	FALSE	TG 54:1-FA20:0	TG	TG (20:0)
906.8	579.5	FALSE	TG 54:1-FA20:1	TG	TG (20:1)
904.8	631.5	FALSE	TG 54:2-FA16:0	TG	TG (16:0)
904.8	603.5	FALSE	TG 54:2-FA18:0	TG	TG (18:0)
904.8	605.5	FALSE	TG 54:2-FA18:1	TG	TG (18:1)
904.8	607.5	FALSE	TG 54:2-FA18:2	TG	TG (18:2)
904.8	575.5	FALSE	TG 54:2-FA20:0	TG	TG (20:0)
904.8	577.5	FALSE	TG 54:2-FA20:1	TG	TG (20:1)
904.8	579.5	FALSE	TG 54:2-FA20:2	TG	TG (20:2)
902.8	629.5	FALSE	TG 54:3-FA16:0	TG	TG (16:0)
902.8	631.5	FALSE	TG 54:3-FA16:1	TG	TG (16:1)
902.8	601.5	FALSE	TG 54:3-FA18:0	TG	TG (18:0)
902.8	603.5	FALSE	TG 54:3-FA18:1	TG	TG (18:1)
902.8	605.5	FALSE	TG 54:3-FA18:2	TG	TG (18:2)
902.8	607.5	FALSE	TG 54:3-FA18:3	TG	TG (18:3)
902.8	575.5	FALSE	TG 54:3-FA20:1	TG	TG (20:1)
902.8	577.5	FALSE	TG 54:3-FA20:2	TG	TG (20:2)
902.8	579.5	FALSE	TG 54:3-FA20:3	TG	TG (20:3)
900.8	627.5	FALSE	TG 54:4-FA16:0	TG	TG (16:0)
900.8	629.5	FALSE	TG 54:4-FA16:1	TG	TG (16:1)
900.8	599.5	FALSE	TG 54:4-FA18:0	TG	TG (18:0)
900.8	601.5	FALSE	TG 54:4-FA18:1	TG	TG (18:1)
900.8	603.5	FALSE	TG 54:4-FA18:2	TG	TG (18:2)
900.8	605.5	FALSE	TG 54:4-FA18:3	TG	TG (18:3)
900.8	573.5	FALSE	TG 54:4-FA20:1	TG	TG (20:1)
900.8	575.5	FALSE	TG 54:4-FA20:2	TG	TG (20:2)
900.8	577.5	FALSE	TG 54:4-FA20:3	TG	TG (20:3)
900.8	579.5	FALSE	TG 54:4-FA20:4	TG	TG (20:4)
900.8	545.5	FALSE	TG 54:4-FA22:1	TG	TG (22:1)
900.8	551.5	FALSE	TG 54:4-FA22:4	TG	TG (22:4)
898.8	625.5	FALSE	TG 54:5-FA16:0	TG	TG (16:0)
898.8	627.5	FALSE	TG 54:5-FA16:1	TG	TG (16:1)
898.8	597.5	FALSE	TG 54:5-FA18:0	TG	TG (18:0)
898.8	599.5	FALSE	TG 54:5-FA18:1	TG	TG (18:1)
898.8	601.5	FALSE	TG 54:5-FA18:2	TG	TG (18:2)
898.8	603.5	FALSE	TG 54:5-FA18:3	TG	TG (18:3)
898.8	573.5	FALSE	TG 54:5-FA20:2	TG	TG (20:2)
898.8	575.5	FALSE	TG 54:5-FA20:3	TG	TG (20:3)
898.8	577.5	FALSE	TG 54:5-FA20:4	TG	TG (20:4)
898.8	579.5	FALSE	TG 54:5-FA20:5	TG	TG (20:5)
898.8	543.5	FALSE	TG 54:5-FA22:1	TG	TG (22:1)
898.8	549.5	FALSE	TG 54:5-FA22:4	TG	TG (22:4)
898.8	551.5	FALSE	TG 54:5-FA22:5	TG	TG (22:5)
896.8	623.5	FALSE	TG 54:6-FA16:0	TG	TG (16:0)
896.8	625.5	FALSE	TG 54:6-FA16:1	TG	TG (16:1)
896.8	597.5	FALSE	TG 54:6-FA18:1	TG	TG (18:1)
896.8	599.5	FALSE	TG 54:6-FA18:2	TG	TG (18:2)
896.8	601.5	FALSE	TG 54:6-FA18:3	TG	TG (18:3)
896.8	573.5	FALSE	TG 54:6-FA20:3	TG	TG (20:3)
896.8	575.5	FALSE	TG 54:6-FA20:4	TG	TG (20:4)
896.8	577.5	FALSE	TG 54:6-FA20:5	TG	TG (20:5)
896.8	549.5	FALSE	TG 54:6-FA22:5	TG	TG (22:5)
896.8	551.5	FALSE	TG 54:6-FA22:6	TG	TG (22:6)
894.8	623.5	FALSE	TG 54:7-FA16:1	TG	TG (16:1)
894.8	595.5	FALSE	TG 54:7-FA18:1	TG	TG (18:1)
894.8	597.5	FALSE	TG 54:7-FA18:2	TG	TG (18:2)
894.8	599.5	FALSE	TG 54:7-FA18:3	TG	TG (18:3)
894.8	573.5	FALSE	TG 54:7-FA20:4	TG	TG (20:4)
894.8	575.5	FALSE	TG 54:7-FA20:5	TG	TG (20:5)
894.8	547.5	FALSE	TG 54:7-FA22:5	TG	TG (22:5)
894.8	549.5	FALSE	TG 54:7-FA22:6	TG	TG (22:6)
892.8	595.5	FALSE	TG 54:8-FA18:2	TG	TG (18:2)
892.8	597.5	FALSE	TG 54:8-FA18:3	TG	TG (18:3)
892.8	571.5	FALSE	TG 54:8-FA20:4	TG	TG (20:4)
892.8	573.5	FALSE	TG 54:8-FA20:5	TG	TG (20:5)
892.8	547.5	FALSE	TG 54:8-FA22:6	TG	TG (22:6)
920.9	647.6	FALSE	TG 55:1-FA16:0	TG	TG (16:0)
920.9	621.6	FALSE	TG 55:1-FA18:1	TG	TG (18:1)
918.8	619.5	FALSE	TG 55:2-FA18:1	TG	TG (18:1)
918.8	621.5	FALSE	TG 55:2-FA18:2	TG	TG (18:2)
916.8	617.5	FALSE	TG 55:3-FA18:1	TG	TG (18:1)
916.8	619.5	FALSE	TG 55:3-FA18:2	TG	TG (18:2)
914.8	615.5	FALSE	TG 55:4-FA18:1	TG	TG (18:1)
914.8	617.5	FALSE	TG 55:4-FA18:2	TG	TG (18:2)
912.8	613.5	FALSE	TG 55:5-FA18:1	TG	TG (18:1)
912.8	615.5	FALSE	TG 55:5-FA18:2	TG	TG (18:2)
912.8	591.5	FALSE	TG 55:5-FA20:4	TG	TG (20:4)
908.8	649.5	FALSE	TG 55:7-FA15:0	TG	TG (15:0)
908.8	563.5	FALSE	TG 55:7-FA22:6	TG	TG (22:6)
916.7	619.4	FALSE	TG 56:10-FA18:2	TG	TG (18:2)
934.9	661.6	FALSE	TG 56:1-FA16:0	TG	TG (16:0)
934.9	635.6	FALSE	TG 56:1-FA18:1	TG	TG (18:1)
932.9	659.6	FALSE	TG 56:2-FA16:0	TG	TG (16:0)
932.9	631.6	FALSE	TG 56:2-FA18:0	TG	TG (18:0)
932.9	603.6	FALSE	TG 56:2-FA20:0	TG	TG (20:0)
932.9	605.6	FALSE	TG 56:2-FA20:1	TG	TG (20:1)
930.8	657.5	FALSE	TG 56:3-FA16:0	TG	TG (16:0)
930.8	629.5	FALSE	TG 56:3-FA18:0	TG	TG (18:0)
930.8	631.5	FALSE	TG 56:3-FA18:1	TG	TG (18:1)
930.8	633.5	FALSE	TG 56:3-FA18:2	TG	TG (18:2)
930.8	601.5	FALSE	TG 56:3-FA20:0	TG	TG (20:0)
930.8	603.5	FALSE	TG 56:3-FA20:1	TG	TG (20:1)
930.8	605.5	FALSE	TG 56:3-FA20:2	TG	TG (20:2)
928.8	655.5	FALSE	TG 56:4-FA16:0	TG	TG (16:0)
928.8	627.5	FALSE	TG 56:4-FA18:0	TG	TG (18:0)
928.8	629.5	FALSE	TG 56:4-FA18:1	TG	TG (18:1)
928.8	631.5	FALSE	TG 56:4-FA18:2	TG	TG (18:2)
928.8	601.5	FALSE	TG 56:4-FA20:1	TG	TG (20:1)
928.8	603.5	FALSE	TG 56:4-FA20:2	TG	TG (20:2)
928.8	605.5	FALSE	TG 56:4-FA20:3	TG	TG (20:3)
928.8	607.5	FALSE	TG 56:4-FA20:4	TG	TG (20:4)
928.8	579.5	FALSE	TG 56:4-FA22:4	TG	TG (22:4)
926.8	653.5	FALSE	TG 56:5-FA16:0	TG	TG (16:0)
926.8	625.5	FALSE	TG 56:5-FA18:0	TG	TG (18:0)
926.8	627.5	FALSE	TG 56:5-FA18:1	TG	TG (18:1)
926.8	629.5	FALSE	TG 56:5-FA18:2	TG	TG (18:2)
926.8	599.5	FALSE	TG 56:5-FA20:1	TG	TG (20:1)
926.8	601.5	FALSE	TG 56:5-FA20:2	TG	TG (20:2)
926.8	603.5	FALSE	TG 56:5-FA20:3	TG	TG (20:3)
926.8	605.5	FALSE	TG 56:5-FA20:4	TG	TG (20:4)
926.8	577.5	FALSE	TG 56:5-FA22:4	TG	TG (22:4)
926.8	579.5	FALSE	TG 56:5-FA22:5	TG	TG (22:5)
924.8	651.5	FALSE	TG 56:6-FA16:0	TG	TG (16:0)
924.8	623.5	FALSE	TG 56:6-FA18:0	TG	TG (18:0)
924.8	625.5	FALSE	TG 56:6-FA18:1	TG	TG (18:1)
924.8	627.5	FALSE	TG 56:6-FA18:2	TG	TG (18:2)
924.8	629.5	FALSE	TG 56:6-FA18:3	TG	TG (18:3)
924.8	599.5	FALSE	TG 56:6-FA20:2	TG	TG (20:2)
924.8	601.5	FALSE	TG 56:6-FA20:3	TG	TG (20:3)
924.8	603.5	FALSE	TG 56:6-FA20:4	TG	TG (20:4)
924.8	605.5	FALSE	TG 56:6-FA20:5	TG	TG (20:5)
924.8	575.5	FALSE	TG 56:6-FA22:4	TG	TG (22:4)
924.8	577.5	FALSE	TG 56:6-FA22:5	TG	TG (22:5)
924.8	579.5	FALSE	TG 56:6-FA22:6	TG	TG (22:6)
922.8	649.5	FALSE	TG 56:7-FA16:0	TG	TG (16:0)
922.8	651.5	FALSE	TG 56:7-FA16:1	TG	TG (16:1)
922.8	621.5	FALSE	TG 56:7-FA18:0	TG	TG (18:0)
922.8	623.5	FALSE	TG 56:7-FA18:1	TG	TG (18:1)
922.8	625.5	FALSE	TG 56:7-FA18:2	TG	TG (18:2)
922.8	627.5	FALSE	TG 56:7-FA18:3	TG	TG (18:3)
922.8	599.5	FALSE	TG 56:7-FA20:3	TG	TG (20:3)
922.8	601.5	FALSE	TG 56:7-FA20:4	TG	TG (20:4)
922.8	603.5	FALSE	TG 56:7-FA20:5	TG	TG (20:5)
922.8	573.5	FALSE	TG 56:7-FA22:4	TG	TG (22:4)
922.8	575.5	FALSE	TG 56:7-FA22:5	TG	TG (22:5)
922.8	577.5	FALSE	TG 56:7-FA22:6	TG	TG (22:6)
920.8	647.5	FALSE	TG 56:8-FA16:0	TG	TG (16:0)
920.8	649.5	FALSE	TG 56:8-FA16:1	TG	TG (16:1)
920.8	621.5	FALSE	TG 56:8-FA18:1	TG	TG (18:1)
920.8	623.5	FALSE	TG 56:8-FA18:2	TG	TG (18:2)
920.8	625.5	FALSE	TG 56:8-FA18:3	TG	TG (18:3)
920.8	599.5	FALSE	TG 56:8-FA20:4	TG	TG (20:4)
920.8	601.5	FALSE	TG 56:8-FA20:5	TG	TG (20:5)
920.8	573.5	FALSE	TG 56:8-FA22:5	TG	TG (22:5)
920.8	575.5	FALSE	TG 56:8-FA22:6	TG	TG (22:6)
918.8	623.5	FALSE	TG 56:9-FA18:3	TG	TG (18:3)
918.8	597.5	FALSE	TG 56:9-FA20:4	TG	TG (20:4)
918.8	599.5	FALSE	TG 56:9-FA20:5	TG	TG (20:5)
918.8	573.5	FALSE	TG 56:9-FA22:6	TG	TG (22:6)
930.7	585.5	FALSE	TG 57:10-FA22:6	TG	TG (22:6)
946.9	647.6	FALSE	TG 57:2-FA18:1	TG	TG (18:1)
944.9	647.6	FALSE	TG 57:3-FA18:2	TG	TG (18:2)
944.8	647.5	FALSE	TG 58:10-FA18:2	TG	TG (18:2)
944.8	623.5	FALSE	TG 58:10-FA20:4	TG	TG (20:4)
944.8	625.5	FALSE	TG 58:10-FA20:5	TG	TG (20:5)
944.8	597.5	FALSE	TG 58:10-FA22:5	TG	TG (22:5)
944.8	599.5	FALSE	TG 58:10-FA22:6	TG	TG (22:6)
960.9	661.6	FALSE	TG 58:2-FA18:1	TG	TG (18:1)
958.9	659.6	FALSE	TG 58:3-FA18:1	TG	TG (18:1)
954.9	655.6	FALSE	TG 58:5-FA18:1	TG	TG (18:1)
952.8	679.5	FALSE	TG 58:6-FA16:0	TG	TG (16:0)
952.8	651.5	FALSE	TG 58:6-FA18:0	TG	TG (18:0)
952.8	653.5	FALSE	TG 58:6-FA18:1	TG	TG (18:1)
952.8	631.5	FALSE	TG 58:6-FA20:4	TG	TG (20:4)
952.8	603.5	FALSE	TG 58:6-FA22:4	TG	TG (22:4)
952.8	605.5	FALSE	TG 58:6-FA22:5	TG	TG (22:5)
950.8	677.5	FALSE	TG 58:7-FA16:0	TG	TG (16:0)
950.8	649.5	FALSE	TG 58:7-FA18:0	TG	TG (18:0)
950.8	651.5	FALSE	TG 58:7-FA18:1	TG	TG (18:1)
950.8	653.5	FALSE	TG 58:7-FA18:2	TG	TG (18:2)
950.8	629.5	FALSE	TG 58:7-FA20:4	TG	TG (20:4)
950.8	601.5	FALSE	TG 58:7-FA22:4	TG	TG (22:4)
950.8	603.5	FALSE	TG 58:7-FA22:5	TG	TG (22:5)
950.8	605.5	FALSE	TG 58:7-FA22:6	TG	TG (22:6)
948.8	649.5	FALSE	TG 58:8-FA18:1	TG	TG (18:1)
948.8	651.5	FALSE	TG 58:8-FA18:2	TG	TG (18:2)
948.8	625.5	FALSE	TG 58:8-FA20:3	TG	TG (20:3)
948.8	627.5	FALSE	TG 58:8-FA20:4	TG	TG (20:4)
948.8	601.5	FALSE	TG 58:8-FA22:5	TG	TG (22:5)
948.8	603.5	FALSE	TG 58:8-FA22:6	TG	TG (22:6)
946.8	647.5	FALSE	TG 58:9-FA18:1	TG	TG (18:1)
946.8	649.5	FALSE	TG 58:9-FA18:2	TG	TG (18:2)
946.8	625.5	FALSE	TG 58:9-FA20:4	TG	TG (20:4)
946.8	599.5	FALSE	TG 58:9-FA22:5	TG	TG (22:5)
946.8	601.5	FALSE	TG 58:9-FA22:6	TG	TG (22:6)
972.8	625.5	FALSE	TG 60:10-FA22:5	TG	TG (22:5)
972.8	627.5	FALSE	TG 60:10-FA22:6	TG	TG (22:6)
970.8	623.5	FALSE	TG 60:11-FA22:5	TG	TG (22:5)
970.8	625.5	FALSE	TG 60:11-FA22:6	TG	TG (22:6)
968.8	623.5	FALSE	TG 60:12-FA22:6	TG	TG (22:6)
890.8	589.5	TRUE	TG 53:2-FA18:0	TG	TG (18:0)
888.8	587.5	TRUE	TG 53:3-FA18:0	TG	TG (18:0)
888.8	589.5	TRUE	TG 53:3-FA18:1	TG	TG (18:1)
886.8	585.5	TRUE	TG 53:4-FA18:0	TG	TG (18:0)
886.8	587.5	TRUE	TG 53:4-FA18:1	TG	TG (18:1)
884.8	585.5	TRUE	TG 53:5-FA18:1	TG	TG (18:1)
884.8	587.5	TRUE	TG 53:5-FA18:2	TG	TG (18:2)
884.8	589.5	TRUE	TG 53:5-FA18:3	TG	TG (18:3)
882.8	583.5	TRUE	TG 53:6-FA18:1	TG	TG (18:1)
882.8	585.5	TRUE	TG 53:6-FA18:2	TG	TG (18:2)
882.8	587.5	TRUE	TG 53:6-FA18:3	TG	TG (18:3)
880.7	585.4	TRUE	TG 53:7-FA18:3	TG	TG (18:3)
910.8	611.5	TRUE	TG 55:6-FA18:1	TG	TG (18:1)
910.8	587.5	TRUE	TG 55:6-FA20:3	TG	TG (20:3)
910.8	589.5	TRUE	TG 55:6-FA20:4	TG	TG (20:4)
908.8	609.5	TRUE	TG 55:7-FA18:1	TG	TG (18:1)
908.8	585.5	TRUE	TG 55:7-FA20:3	TG	TG (20:3)
908.8	587.5	TRUE	TG 55:7-FA20:4	TG	TG (20:4)
906.8	585.5	TRUE	TG 55:8-FA20:4	TG	TG (20:4)
932.9	633.6	TRUE	TG 56:2-FA18:1	TG	TG (18:1)
934.8	589.5	TRUE	TG 57:8-FA22:6	TG	TG (22:6)
932.8	587.5	TRUE	TG 57:9-FA22:6	TG	TG (22:6)
731.7	500.5	FALSE	dTG 41:0-FA13:0	dTG	dTG (13:0)
757.7	500.5	FALSE	dTG 43:1-FA15:1	dTG	dTG (15:1)
785.7	500.5	FALSE	dTG 45:1-FA17:1	dTG	dTG (17:1)
813.8	556.6	FALSE	dTG 47:1-FA15:1	dTG	dTG (15:1)
841.8	556.6	FALSE	dTG 49:1-FA17:1	dTG	dTG (17:1)
867.8	556.6	FALSE	dTG 51:2-FA19:2	dTG	dTG (19:2)
893.8	608.6	FALSE	dTG 53:3-FA17:1	dTG	dTG (17:1)
919.8	608.6	FALSE	dTG 55:4-FA19:2	dTG	dTG (19:2)
947.9	608.7	FALSE	dTG 57:4-FA21:2	dTG	dTG (21:2)
731.7	486.5	FALSE	dTG 41:0-FA14:0	dTG	dTG (14:0)
757.7	512.5	FALSE	dTG 43:1-FA14:0	dTG	dTG (14:0)
785.7	540.5	FALSE	dTG 45:1-FA14:0	dTG	dTG (14:0)
813.8	540.6	FALSE	dTG 47:1-FA16:0	dTG	dTG (16:0)
841.8	568.6	FALSE	dTG 49:1-FA16:0	dTG	dTG (16:0)
867.8	594.6	FALSE	dTG 51:2-FA16:0	dTG	dTG (16:0)
893.8	594.6	FALSE	dTG 53:3-FA18:1	dTG	dTG (18:1)
919.8	620.6	FALSE	dTG 55:4-FA18:1	dTG	dTG (18:1)
947.9	648.7	FALSE	dTG 57:4-FA18:1	dTG	dTG (18:1)
586.6	369.4	FALSE	CE 12:0	CE	CE (12:0)
614.6	369.4	FALSE	CE 14:0	CE	CE (14:0)
612.6	369.4	FALSE	CE 14:1	CE	CE (14:1)
628.6	369.4	FALSE	CE 15:0	CE	CE (15:0)
642.6	369.4	FALSE	CE 16:0	CE	CE (16:0)
640.6	369.4	FALSE	CE 16:1	CE	CE (16:1)
656.6	369.4	FALSE	CE 17:0	CE	CE (17:0)
670.6	369.4	FALSE	CE 18:0	CE	CE (18:0)
668.6	369.4	FALSE	CE 18:1	CE	CE (18:1)
666.6	369.4	FALSE	CE 18:2	CE	CE (18:2)
664.6	369.4	FALSE	CE 18:3	CE	CE (18:3)
662.6	369.4	FALSE	CE 18:4	CE	CE (18:4)
698.7	369.4	FALSE	CE 20:0	CE	CE (20:0)
696.7	369.4	FALSE	CE 20:1	CE	CE (20:1)
694.6	369.4	FALSE	CE 20:2	CE	CE (20:2)
692.6	369.4	FALSE	CE 20:3	CE	CE (20:3)
690.6	369.4	FALSE	CE 20:4	CE	CE (20:4)
688.6	369.4	FALSE	CE 20:5	CE	CE (20:5)
726.7	369.4	FALSE	CE 22:0	CE	CE (22:0)
724.7	369.4	FALSE	CE 22:1	CE	CE (22:1)
722.7	369.4	FALSE	CE 22:2	CE	CE (22:2)
718.6	369.4	FALSE	CE 22:4	CE	CE (22:4)
716.6	369.4	FALSE	CE 22:5	CE	CE (22:5)
714.6	369.4	FALSE	CE 22:6	CE	CE (22:6)
754.7	369.4	FALSE	CE 24:0	CE	CE (24:0)
752.7	369.4	FALSE	CE 24:1	CE	CE (24:1)
619.6	376.4	FALSE	dCE 14:1	dCE	dCE (14:1)
647.6	376.4	FALSE	dCE 16:1	dCE	dCE (16:1)
675.7	376.4	FALSE	dCE 18:1	dCE	dCE (18:1)
699.7	376.4	FALSE	dCE 20:3	dCE	dCE (20:3)
725.7	376.4	FALSE	dCE 22:4	dCE	dCE (22:4)
530.4	285.2	FALSE	DG 14:0_14:0	DG	DG (14:0)	DG (14:0)
530.4	257.2	FALSE	DG 12:0_16:0	DG	DG (12:0)	DG (16:0)
558.5	285.2	FALSE	DG 14:0_16:0	DG	DG (14:0)	DG (16:0)
558.5	257.2	FALSE	DG 12:0_18:0	DG	DG (12:0)	DG (18:0)
556.5	283.2	FALSE	DG 14:1_16:0	DG	DG (14:1)	DG (16:0)
556.5	285.2	FALSE	DG 14:0_16:1	DG	DG (14:0)	DG (16:1)
556.5	257.2	FALSE	DG 12:0_18:1	DG	DG (12:0)	DG (18:1)
554.4	257.2	FALSE	DG 12:0_18:2	DG	DG (12:0)	DG (18:2)
586.5	313.3	FALSE	DG 16:0_16:0	DG	DG (16:0)	DG (16:0)
584.4	313.2	FALSE	DG 16:0_16:1	DG	DG (16:0)	DG (16:1)
584.4	285.2	FALSE	DG 14:0_18:1	DG	DG (14:0)	DG (18:1)
582.4	311.2	FALSE	DG 16:1_16:1	DG	DG (16:1)	DG (16:1)
582.4	283.2	FALSE	DG 14:1_18:1	DG	DG (14:1)	DG (18:1)
582.4	285.2	FALSE	DG 14:0_18:2	DG	DG (14:0)	DG (18:2)
580.4	285.2	FALSE	DG 14:0_18:3	DG	DG (14:0)	DG (18:3)
598.5	299.3	FALSE	DG 15:0_18:1	DG	DG (15:0)	DG (18:1)
596.5	299.3	FALSE	DG 15:0_18:2	DG	DG (15:0)	DG (18:2)
614.4	313.2	FALSE	DG 16:0_18:0	DG	DG (16:0)	DG (18:0)
612.6	311.3	FALSE	DG 16:1_18:0	DG	DG (16:1)	DG (18:0)
612.6	313.2	FALSE	DG 16:0_18:1	DG	DG (16:0)	DG (18:1)
610.4	311.2	FALSE	DG 16:1_18:1	DG	DG (16:1)	DG (18:1)
610.4	313.2	FALSE	DG 16:0_18:2	DG	DG (16:0)	DG (18:2)
608.5	311.2	FALSE	DG 16:1_18:2	DG	DG (16:1)	DG (18:2)
608.5	313.2	FALSE	DG 16:0_18:3	DG	DG (16:0)	DG (18:3)
606.4	311.2	FALSE	DG 16:1_18:3	DG	DG (16:1)	DG (18:3)
606.4	285.2	FALSE	DG 14:0_20:4	DG	DG (14:0)	DG (20:4)
640.4	341.3	FALSE	DG 18:0_18:1	DG	DG (18:0)	DG (18:1)
638.4	339.3	FALSE	DG 18:1_18:1	DG	DG (18:1)	DG (18:1)
638.4	341.3	FALSE	DG 18:0_18:2	DG	DG (18:0)	DG (18:2)
636.5	339.3	FALSE	DG 18:1_18:2	DG	DG (18:1)	DG (18:2)
636.5	341.3	FALSE	DG 18:0_18:3	DG	DG (18:0)	DG (18:3)
636.6	311.3	FALSE	DG 16:1_20:2	DG	DG (16:1)	DG (20:2)
636.5	313.3	FALSE	DG 16:0_20:3	DG	DG (16:0)	DG (20:3)
634.5	313.3	FALSE	DG 16:0_20:4	DG	DG (16:0)	DG (20:4)
632.4	337.3	FALSE	DG 18:2_18:3	DG	DG (18:2)	DG (18:3)
632.4	311.3	FALSE	DG 16:1_20:4	DG	DG (16:1)	DG (20:4)
632.4	313.3	FALSE	DG 16:0_20:5	DG	DG (16:0)	DG (20:5)
630.5	285.3	FALSE	DG 14:0_22:6	DG	DG (14:0)	DG (22:6)
666.6	339.3	FALSE	DG 18:1_20:1	DG	DG (18:1)	DG (20:1)
664.6	339.3	FALSE	DG 18:1_20:2	DG	DG (18:1)	DG (20:2)
662.6	339.3	FALSE	DG 18:1_20:3	DG	DG (18:1)	DG (20:3)
660.5	337.3	FALSE	DG 18:2_20:3	DG	DG (18:2)	DG (20:3)
660.5	339.3	FALSE	DG 18:1_20:4	DG	DG (18:1)	DG (20:4)
660.5	313.3	FALSE	DG 16:0_22:5	DG	DG (16:0)	DG (22:5)
658.5	337.3	FALSE	DG 18:2_20:4	DG	DG (18:2)	DG (20:4)
658.5	339.3	FALSE	DG 18:1_20:5	DG	DG (18:1)	DG (20:5)
658.5	313.3	FALSE	DG 16:0_22:6	DG	DG (16:0)	DG (22:6)
656.5	337.3	FALSE	DG 18:2_20:5	DG	DG (18:2)	DG (20:5)
656.5	311.3	FALSE	DG 16:1_22:6	DG	DG (16:1)	DG (22:6)
688.6	339.3	FALSE	DG 18:1_22:4	DG	DG (18:1)	DG (22:4)
686.6	337.3	FALSE	DG 18:2_22:4	DG	DG (18:2)	DG (22:4)
686.6	339.3	FALSE	DG 18:1_22:5	DG	DG (18:1)	DG (22:5)
686.6	341.3	FALSE	DG 18:0_22:6	DG	DG (18:0)	DG (22:6)
684.6	337.3	FALSE	DG 18:2_22:5	DG	DG (18:2)	DG (22:5)
684.6	339.3	FALSE	DG 18:1_22:6	DG	DG (18:1)	DG (22:6)
682.5	337.3	FALSE	DG 18:2_22:6	DG	DG (18:2)	DG (22:6)
586.5	257.2	FALSE	DG 12:0_20:0	DG	DG (12:0)	DG (20:0)
614.6	285.2	FALSE	DG 14:0_20:0	DG	DG (14:0)	DG (20:0)
612.6	283.2	FALSE	DG 14:1_20:0	DG	DG (14:1)	DG (20:0)
628.6	299.2	FALSE	DG 15:0_20:0	DG	DG (15:0)	DG (20:0)
642.6	313.2	FALSE	DG 16:0_20:0	DG	DG (16:0)	DG (20:0)
640.6	311.2	FALSE	DG 16:1_20:0	DG	DG (16:1)	DG (20:0)
656.6	327.2	FALSE	DG 17:0_20:0	DG	DG (17:0)	DG (20:0)
670.6	341.2	FALSE	DG 18:0_20:0	DG	DG (18:0)	DG (20:0)
668.6	339.2	FALSE	DG 18:1_20:0	DG	DG (18:1)	DG (20:0)
666.6	337.2	FALSE	DG 18:2_20:0	DG	DG (18:2)	DG (20:0)
664.6	335.2	FALSE	DG 18:3_20:0	DG	DG (18:3)	DG (20:0)
662.6	333.2	FALSE	DG 18:4_20:0	DG	DG (18:4)	DG (20:0)
696.6	367.3	FALSE	DG 20:1_20:0	DG	DG (20:1)	DG (20:0)
694.6	365.3	FALSE	DG 20:2_20:0	DG	DG (20:2)	DG (20:0)
692.6	363.3	FALSE	DG 20:3_20:0	DG	DG (20:3)	DG (20:0)
690.6	361.3	FALSE	DG 20:4_20:0	DG	DG (20:4)	DG (20:0)
688.6	359.3	FALSE	DG 20:5_20:0	DG	DG (20:5)	DG (20:0)
726.7	397.4	FALSE	DG 22:0_20:0	DG	DG (22:0)	DG (20:0)
724.7	395.4	FALSE	DG 22:1_20:0	DG	DG (22:1)	DG (20:0)
722.7	393.3	FALSE	DG 22:2_20:0	DG	DG (22:2)	DG (20:0)
718.6	389.3	FALSE	DG 22:4_20:0	DG	DG (22:4)	DG (20:0)
716.6	387.3	FALSE	DG 22:5_20:0	DG	DG (22:5)	DG (20:0)
714.6	385.3	FALSE	DG 22:6_20:0	DG	DG (22:6)	DG (20:0)
754.7	425.4	FALSE	DG 24:0_20:0	DG	DG (24:0)	DG (20:0)
752.7	423.4	FALSE	DG 24:1_20:0	DG	DG (24:1)	DG (20:0)
666.6	367.3	FALSE	DG 18:1_20:1_2	DG	DG (18:1)	DG (20:1)
584.4	311.2	FALSE	DG 16:0_16:1_2	DG	DG (16:0)	DG (16:1)
636.5	337.2	FALSE	DG 18:1_18:2_2	DG	DG (18:1)	DG (18:2)
575.5	332.2	FALSE	dDG 17:0_14:1	dDG	dDG (17:0)	dDG (14:1)
603.6	332.2	FALSE	dDG 17:0_16:1	dDG	dDG (17:0)	dDG (16:1)
631.6	332.2	FALSE	dDG 17:0_18:1	dDG	dDG (17:0)	dDG (18:1)
655.6	332.2	FALSE	dDG 17:0_20:3	dDG	dDG (17:0)	dDG (20:3)
681.6	332.2	FALSE	dDG 17:0_22:4	dDG	dDG (17:0)	dDG (22:4)
575.5	288.3	FALSE	dDG 17:0_14:1_	dDG	dDG (17:0)	dDG (14:1)
603.6	316.4	FALSE	dDG 17:0_16:1_	dDG	dDG (17:0)	dDG (16:1)
631.6	344.4	FALSE	dDG 17:0_18:1_	dDG	dDG (17:0)	dDG (18:1)
655.6	368.4	FALSE	dDG 17:0_20:3_	dDG	dDG (17:0)	dDG (20:3)
681.6	394.4	FALSE	dDG 17:0_22:4_	dDG	dDG (17:0)	dDG (22:4)
510.5	264.4	FALSE	Cer d18:1/14:0	Cer d18:1	Cer d18:1 (14:0)
538.5	264.4	FALSE	Cer d18:1/16:0	Cer d18:1	Cer d18:1 (16:0)
566.6	264.4	FALSE	Cer d18:1/18:0	Cer d18:1	Cer d18:1 (18:0)
564.6	264.4	FALSE	Cer d18:1/18:1	Cer d18:1	Cer d18:1 (18:1)
594.6	264.4	FALSE	Cer d18:1/20:0	Cer d18:1	Cer d18:1 (20:0)
592.6	264.4	FALSE	Cer d18:1/20:1	Cer d18:1	Cer d18:1 (20:1)
622.6	264.4	FALSE	Cer d18:1/22:0	Cer d18:1	Cer d18:1 (22:0)
620.6	264.4	FALSE	Cer d18:1/22:1	Cer d18:1	Cer d18:1 (22:1)
650.6	264.4	FALSE	Cer d18:1/24:0	Cer d18:1	Cer d18:1 (24:0)
648.6	264.4	FALSE	Cer d18:1/24:1	Cer d18:1	Cer d18:1 (24:1)
678.7	264.4	FALSE	Cer d18:1/26:0	Cer d18:1	Cer d18:1 (26:0)
676.7	264.4	FALSE	Cer d18:1/26:1	Cer d18:1	Cer d18:1 (26:1)
543.5	271.4	FALSE	dCer d18:1/16:1	dCer d18:1	dCer d18:1 (16:1)
571.6	271.4	FALSE	dCer d18:1/18:1	dCer d18:1	dCer d18:1 (18:1)
599.6	271.4	FALSE	dCer d18:1/20:1	dCer d18:1	dCer d18:1 (20:1)
627.6	271.4	FALSE	dCer d18:1/22:1	dCer d18:1	dCer d18:1 (22:1)
655.6	271.4	FALSE	dCer d18:1/24:1	dCer d18:1	dCer d18:1 (24:1)
512.5	266.4	FALSE	Cer d18:0/14:0	Cer d18:0	Cer d18:0 (14:0)
540.5	266.4	FALSE	Cer d18:0/16:0	Cer d18:0	Cer d18:0 (16:0)
568.6	266.4	FALSE	Cer d18:0/18:0	Cer d18:0	Cer d18:0 (18:0)
566.6	266.4	FALSE	Cer d18:0/18:1	Cer d18:0	Cer d18:0 (18:1)
596.6	266.4	FALSE	Cer d18:0/20:0	Cer d18:0	Cer d18:0 (20:0)
594.6	266.4	FALSE	Cer d18:0/20:1	Cer d18:0	Cer d18:0 (20:1)
624.6	266.4	FALSE	Cer d18:0/22:0	Cer d18:0	Cer d18:0 (22:0)
622.6	266.4	FALSE	Cer d18:0/22:1	Cer d18:0	Cer d18:0 (22:1)
652.7	266.4	FALSE	Cer d18:0/24:0	Cer d18:0	Cer d18:0 (24:0)
650.7	266.4	FALSE	Cer d18:0/24:1	Cer d18:0	Cer d18:0 (24:1)
680.7	266.4	FALSE	Cer d18:0/26:0	Cer d18:0	Cer d18:0 (26:0)
678.7	266.4	FALSE	Cer d18:0/26:1	Cer d18:0	Cer d18:0 (26:1)
505.5	273.4	FALSE	dCer d18:0/13:0	dCer d18:0	dCer d18:0 (13:0)
672.5	264.4	FALSE	HexCER d18:1/14:0	HexCER	HexCER d18:1 (14:0)
700.6	264.4	FALSE	HexCER d18:1/16:0	HexCER	HexCER d18:1 (16:0)
728.6	264.4	FALSE	HexCER d18:1/18:0	HexCER	HexCER d18:1 (18:0)
726.6	264.4	FALSE	HexCER d18:1/18:1	HexCER	HexCER d18:1 (18:1)
756.6	264.4	FALSE	HexCER d18:1/20:0	HexCER	HexCER d18:1 (20:0)
754.6	264.4	FALSE	HexCER d18:1/20:1	HexCER	HexCER d18:1 (20:1)
784.7	264.4	FALSE	HexCER d18:1/22:0	HexCER	HexCER d18:1 (22:0)
782.7	264.4	FALSE	HexCER d18:1/22:1	HexCER	HexCER d18:1 (22:1)
812.7	264.4	FALSE	HexCER d18:1/24:0	HexCER	HexCER d18:1 (24:0)
810.7	264.4	FALSE	HexCER d18:1/24:1	HexCER	HexCER d18:1 (24:1)
840.7	264.4	FALSE	HexCER d18:1/26:0	HexCER	HexCER d18:1 (26:0)
838.7	264.4	FALSE	HexCER d18:1/26:1	HexCER	HexCER d18:1 (26:1)
693.6	271.4	FALSE	dHexCER d18:1/15:0	dHexCER d18:1	dHexCER d18:1 (15:0)
834.6	264.4	FALSE	LacCER d18:1/14:0	LacCER	LacCER d18:1 (14:0)
862.6	264.4	FALSE	LacCER d18:1/16:0	LacCER	LacCER d18:1 (16:0)
890.6	264.4	FALSE	LacCER d18:1/18:0	LacCER	LacCER d18:1 (18:0)
888.6	264.4	FALSE	LacCER d18:1/18:1	LacCER	LacCER d18:1 (18:1)
918.7	264.4	FALSE	LacCER d18:1/20:0	LacCER	LacCER d18:1 (20:0)
916.7	264.4	FALSE	LacCER d18:1/20:1	LacCER	LacCER d18:1 (20:1)
946.7	264.4	FALSE	LacCER d18:1/22:0	LacCER	LacCER d18:1 (22:0)
944.7	264.4	FALSE	LacCER d18:1/22:1	LacCER	LacCER d18:1 (22:1)
974.7	264.4	FALSE	LacCER d18:1/24:0	LacCER	LacCER d18:1 (24:0)
972.7	264.4	FALSE	LacCER d18:1/24:1	LacCER	LacCER d18:1 (24:1)
1002.8	264.4	FALSE	LacCER d18:1/26:0	LacCER	LacCER d18:1 (26:0)
1000.8	264.4	FALSE	LacCER d18:1/26:1	LacCER	LacCER d18:1 (26:1)
855.7	271.4	FALSE	dLacCER d18:1/15:0	dLacCER d18:1	dLacCER d18:1 (15:0)
568.4	453.4	FALSE	PA 25:0	PA	PA (25:0)
610.4	495.4	FALSE	PA 28:0	PA	PA (28:0)
638.4	523.4	FALSE	PA 30:0	PA	PA (30:0)
666.5	551.5	FALSE	PA 32:0	PA	PA (32:0)
664.5	549.5	FALSE	PA 32:1	PA	PA (32:1)
662.5	547.5	FALSE	PA 32:2	PA	PA (32:2)
660.5	545.5	FALSE	PA 32:3	PA	PA (32:3)
694.5	579.5	FALSE	PA 34:0	PA	PA (34:0)
692.5	577.5	FALSE	PA 34:1	PA	PA (34:1)
690.5	575.5	FALSE	PA 34:2	PA	PA (34:2)
688.5	573.5	FALSE	PA 34:3	PA	PA (34:3)
686.5	571.5	FALSE	PA 34:4	PA	PA (34:4)
684.5	569.5	FALSE	PA 34:5	PA	PA (34:5)
722.5	607.5	FALSE	PA 36:0	PA	PA (36:0)
720.5	605.5	FALSE	PA 36:1	PA	PA (36:1)
718.5	603.5	FALSE	PA 36:2	PA	PA (36:2)
716.5	601.5	FALSE	PA 36:3	PA	PA (36:3)
714.5	599.5	FALSE	PA 36:4	PA	PA (36:4)
712.5	597.5	FALSE	PA 36:5	PA	PA (36:5)
710.5	595.5	FALSE	PA 36:6	PA	PA (36:6)
750.5	635.5	FALSE	PA 38:0	PA	PA (38:0)
748.5	633.5	FALSE	PA 38:1	PA	PA (38:1)
746.5	631.5	FALSE	PA 38:2	PA	PA (38:2)
744.5	629.5	FALSE	PA 38:3	PA	PA (38:3)
742.5	627.5	FALSE	PA 38:4	PA	PA (38:4)
740.5	625.5	FALSE	PA 38:5	PA	PA (38:5)
738.5	623.5	FALSE	PA 38:6	PA	PA (38:6)
736.5	621.5	FALSE	PA 38:7	PA	PA (38:7)
776.5	661.5	FALSE	PA 40:1	PA	PA (40:1)
774.5	659.5	FALSE	PA 40:2	PA	PA (40:2)
772.5	657.5	FALSE	PA 40:3	PA	PA (40:3)
770.5	655.5	FALSE	PA 40:4	PA	PA (40:4)
768.5	653.5	FALSE	PA 40:5	PA	PA (40:5)
766.5	651.5	FALSE	PA 40:6	PA	PA (40:6)
764.5	649.5	FALSE	PA 40:7	PA	PA (40:7)
762.5	647.5	FALSE	PA 40:8	PA	PA (40:8)
798.6	683.6	FALSE	PA 42:4	PA	PA (42:4)
796.6	681.6	FALSE	PA 42:5	PA	PA (42:5)
794.6	679.6	FALSE	PA 42:6	PA	PA (42:6)
685.5	570.5	FALSE	dPA 15:0_18:1	dPA	dPA (15:0)
468.3	184.1	FALSE	LPC 14:0	LPC	LPC (14:0)
466.3	184.1	FALSE	LPC 14:1	LPC	LPC (14:1)
482.3	184.1	FALSE	LPC 15:0	LPC	LPC (15:0)
496.3	184.1	FALSE	LPC 16:0	LPC	LPC (16:0)
494.3	184.1	FALSE	LPC 16:1	LPC	LPC (16:1)
510.4	184.1	FALSE	LPC 17:0	LPC	LPC (17:0)
524.4	184.1	FALSE	LPC 18:0	LPC	LPC (18:0)
522.4	184.1	FALSE	LPC 18:1	LPC	LPC (18:1)
520.4	184.1	FALSE	LPC 18:2	LPC	LPC (18:2)
518.4	184.1	FALSE	LPC 18:3	LPC	LPC (18:3)
516.4	184.1	FALSE	LPC 18:4	LPC	LPC (18:4)
538.4	184.1	FALSE	LPC 19:0	LPC	LPC (19:0)
552.4	184.1	FALSE	LPC 20:0	LPC	LPC (20:0)
550.4	184.1	FALSE	LPC 20:1	LPC	LPC (20:1)
548.4	184.1	FALSE	LPC 20:2	LPC	LPC (20:2)
546.4	184.1	FALSE	LPC 20:3	LPC	LPC (20:3)
544.4	184.1	FALSE	LPC 20:4	LPC	LPC (20:4)
542.4	184.1	FALSE	LPC 20:5	LPC	LPC (20:5)
580.4	184.1	FALSE	LPC 22:0	LPC	LPC (22:0)
578.4	184.1	FALSE	LPC 22:1	LPC	LPC (22:1)
576.4	184.1	FALSE	LPC 22:2	LPC	LPC (22:2)
572.4	184.1	FALSE	LPC 22:4	LPC	LPC (22:4)
570.4	184.1	FALSE	LPC 22:5	LPC	LPC (22:5)
568.4	184.1	FALSE	LPC 22:6	LPC	LPC (22:6)
608.4	184.1	FALSE	LPC 24:0	LPC	LPC (24:0)
606.4	184.1	FALSE	LPC 24:1	LPC	LPC (24:1)
487.3	184.1	FALSE	dLPC 15:0	dLPC	dLPC (15:0)
515.4	184.1	FALSE	dLPC 17:0	dLPC	dLPC (17:0)
543.4	184.1	FALSE	dLPC 19:0	dLPC	dLPC (19:0)
426.3	285.3	FALSE	LPE 14:0	LPE	LPE (14:0)
424.3	283.3	FALSE	LPE 14:1	LPE	LPE (14:1)
440.3	299.3	FALSE	LPE 15:0	LPE	LPE (15:0)
454.3	313.3	FALSE	LPE 16:0	LPE	LPE (16:0)
452.3	311.3	FALSE	LPE 16:1	LPE	LPE (16:1)
468.3	327.3	FALSE	LPE 17:0	LPE	LPE (17:0)
482.3	341.3	FALSE	LPE 18:0	LPE	LPE (18:0)
480.3	339.3	FALSE	LPE 18:1	LPE	LPE (18:1)
478.3	337.3	FALSE	LPE 18:2	LPE	LPE (18:2)
476.3	335.3	FALSE	LPE 18:3	LPE	LPE (18:3)
474.3	333.3	FALSE	LPE 18:4	LPE	LPE (18:4)
496.3	355.3	FALSE	LPE 19:0	LPE	LPE (19:0)
510.4	369.4	FALSE	LPE 20:0	LPE	LPE (20:0)
508.4	367.4	FALSE	LPE 20:1	LPE	LPE (20:1)
506.4	365.4	FALSE	LPE 20:2	LPE	LPE (20:2)
504.4	363.4	FALSE	LPE 20:3	LPE	LPE (20:3)
502.4	361.4	FALSE	LPE 20:4	LPE	LPE (20:4)
500.4	359.4	FALSE	LPE 20:5	LPE	LPE (20:5)
538.4	397.4	FALSE	LPE 22:0	LPE	LPE (22:0)
536.4	395.4	FALSE	LPE 22:1	LPE	LPE (22:1)
534.4	393.4	FALSE	LPE 22:2	LPE	LPE (22:2)
530.4	389.4	FALSE	LPE 22:4	LPE	LPE (22:4)
528.4	387.4	FALSE	LPE 22:5	LPE	LPE (22:5)
526.4	385.4	FALSE	LPE 22:6	LPE	LPE (22:6)
566.4	425.4	FALSE	LPE 24:0	LPE	LPE (24:0)
564.4	423.4	FALSE	LPE 24:1	LPE	LPE (24:1)
445.3	304.3	FALSE	dLPE 15:0	dLPE	dLPE (15:0)
473.3	332.3	FALSE	dLPE 17:0	dLPE	dLPE (17:0)
501.3	360.3	FALSE	dLPE 19:0	dLPE	dLPE (19:0)
562.3	285.3	TRUE	LPI 14:0	LPI	LPI (14:0)
576.3	299.3	TRUE	LPI 15:0	LPI	LPI (15:0)
590.3	313.3	TRUE	LPI 16:0	LPI	LPI (16:0)
588.3	311.3	TRUE	LPI 16:1	LPI	LPI (16:1)
604.3	327.3	TRUE	LPI 17:0	LPI	LPI (17:0)
618.4	341.4	TRUE	LPI 18:0	LPI	LPI (18:0)
616.4	339.4	TRUE	LPI 18:1	LPI	LPI (18:1)
614.4	337.4	TRUE	LPI 18:2	LPI	LPI (18:2)
612.4	335.4	TRUE	LPI 18:3	LPI	LPI (18:3)
610.4	333.4	TRUE	LPI 18:4	LPI	LPI (18:4)
632.4	355.4	TRUE	LPI 19:0	LPI	LPI (19:0)
646.4	369.4	TRUE	LPI 20:0	LPI	LPI (20:0)
644.4	367.4	TRUE	LPI 20:1	LPI	LPI (20:1)
642.4	365.4	TRUE	LPI 20:2	LPI	LPI (20:2)
640.4	363.4	TRUE	LPI 20:3	LPI	LPI (20:3)
638.4	361.4	TRUE	LPI 20:4	LPI	LPI (20:4)
636.4	359.4	TRUE	LPI 20:5	LPI	LPI (20:5)
674.4	397.4	TRUE	LPI 22:0	LPI	LPI (22:0)
672.4	395.4	TRUE	LPI 22:1	LPI	LPI (22:1)
670.4	393.4	TRUE	LPI 22:2	LPI	LPI (22:2)
666.4	389.4	TRUE	LPI 22:4	LPI	LPI (22:4)
664.4	387.4	TRUE	LPI 22:5	LPI	LPI (22:5)
662.4	385.4	TRUE	LPI 22:6	LPI	LPI (22:6)
702.4	425.4	TRUE	LPI 24:0	LPI	LPI (24:0)
700.4	423.4	TRUE	LPI 24:1	LPI	LPI (24:1)
581.3	304.3	TRUE	dLPI 15:0	dLPI	dLPI (15:0)
609.3	332.3	TRUE	dLPI 17:0	dLPI	dLPI (17:0)
637.4	360.4	TRUE	dLPI 19:0	dLPI	dLPI (19:0)
470.3	285.3	TRUE	LPS 14:0	LPS	LPS (14:0)
468.3	283.3	TRUE	LPS 14:1	LPS	LPS (14:1)
484.3	299.3	TRUE	LPS 15:0	LPS	LPS (15:0)
498.3	313.3	TRUE	LPS 16:0	LPS	LPS (16:0)
496.3	311.3	TRUE	LPS 16:1	LPS	LPS (16:1)
512.3	327.3	TRUE	LPS 17:0	LPS	LPS (17:0)
526.3	341.3	TRUE	LPS 18:0	LPS	LPS (18:0)
524.3	339.3	TRUE	LPS 18:1	LPS	LPS (18:1)
522.3	337.3	TRUE	LPS 18:2	LPS	LPS (18:2)
520.3	335.3	TRUE	LPS 18:3	LPS	LPS (18:3)
518.3	333.3	TRUE	LPS 18:4	LPS	LPS (18:4)
540.3	355.3	TRUE	LPS 19:0	LPS	LPS (19:0)
554.3	369.3	TRUE	LPS 20:0	LPS	LPS (20:0)
552.3	367.3	TRUE	LPS 20:1	LPS	LPS (20:1)
550.3	365.3	TRUE	LPS 20:2	LPS	LPS (20:2)
548.3	363.3	TRUE	LPS 20:3	LPS	LPS (20:3)
546.3	361.3	TRUE	LPS 20:4	LPS	LPS (20:4)
544.3	359.3	TRUE	LPS 20:5	LPS	LPS (20:5)
582.4	397.4	TRUE	LPS 22:0	LPS	LPS (22:0)
580.4	395.4	TRUE	LPS 22:1	LPS	LPS (22:1)
578.4	393.4	TRUE	LPS 22:2	LPS	LPS (22:2)
574.4	389.4	TRUE	LPS 22:4	LPS	LPS (22:4)
572.4	387.4	TRUE	LPS 22:5	LPS	LPS (22:5)
570.4	385.4	TRUE	LPS 22:6	LPS	LPS (22:6)
610.4	425.4	TRUE	LPS 24:0	LPS	LPS (24:0)
608.4	423.4	TRUE	LPS 24:1	LPS	LPS (24:1)
489.3	304.3	TRUE	dLPS 15:0	dLPS	dLPS (15:0)
517.3	332.3	TRUE	dLPS 17:0	dLPS	dLPS (17:0)
545.3	360.3	TRUE	dLPS 19:0	dLPS	dLPS (19:0)
474.3	285.3	TRUE	LPG 14:0	LPG	LPG (14:0)
472.3	283.3	TRUE	LPG 14:1	LPG	LPG (14:1)
488.3	299.3	TRUE	LPG 15:0	LPG	LPG (15:0)
502.3	313.3	TRUE	LPG 16:0	LPG	LPG (16:0)
500.3	311.3	TRUE	LPG 16:1	LPG	LPG (16:1)
516.3	327.3	TRUE	LPG 17:0	LPG	LPG (17:0)
530.3	341.3	TRUE	LPG 18:0	LPG	LPG (18:0)
528.3	339.3	TRUE	LPG 18:1	LPG	LPG (18:1)
526.3	337.3	TRUE	LPG 18:2	LPG	LPG (18:2)
524.3	335.3	TRUE	LPG 18:3	LPG	LPG (18:3)
522.3	333.3	TRUE	LPG 18:4	LPG	LPG (18:4)
544.3	355.3	TRUE	LPG 19:0	LPG	LPG (19:0)
558.3	369.3	TRUE	LPG 20:0	LPG	LPG (20:0)
556.3	367.3	TRUE	LPG 20:1	LPG	LPG (20:1)
554.3	365.3	TRUE	LPG 20:2	LPG	LPG (20:2)
552.3	363.3	TRUE	LPG 20:3	LPG	LPG (20:3)
550.3	361.3	TRUE	LPG 20:4	LPG	LPG (20:4)
548.3	359.3	TRUE	LPG 20:5	LPG	LPG (20:5)
586.4	397.4	TRUE	LPG 22:0	LPG	LPG (22:0)
584.4	395.4	TRUE	LPG 22:1	LPG	LPG (22:1)
582.4	393.4	TRUE	LPG 22:2	LPG	LPG (22:2)
578.4	389.4	TRUE	LPG 22:4	LPG	LPG (22:4)
576.4	387.4	TRUE	LPG 22:5	LPG	LPG (22:5)
574.4	385.4	TRUE	LPG 22:6	LPG	LPG (22:6)
614.4	425.4	TRUE	LPG 24:0	LPG	LPG (24:0)
612.4	423.4	TRUE	LPG 24:1	LPG	LPG (24:1)
493.3	304.3	TRUE	dLPG 15:0	dLPG	dLPG (15:0)
521.3	332.3	TRUE	dLPG 17:0	dLPG	dLPG (17:0)
549.4	360.4	TRUE	dLPG 19:0	dLPG	dLPG (19:0)
689.4	405.2	FALSE	dBMP 14:0_14:0	dBMP	dBMP (14:0)	dBMP (14:0)
743.5	459.2	FALSE	BMP 14:0_18:1	BMP	BMP (14:0)	BMP (18:1)
741.5	457.2	FALSE	BMP 14:0_18:2	BMP	BMP (14:0)	BMP (18:2)
739.5	455.2	FALSE	BMP 14:0_18:3	BMP	BMP (14:0)	BMP (18:3)
771.5	487.3	FALSE	BMP 14:0_20:1	BMP	BMP (14:0)	BMP (20:1)
769.5	485.3	FALSE	BMP 14:0_20:2	BMP	BMP (14:0)	BMP (20:2)
767.5	483.2	FALSE	BMP 14:0_20:3	BMP	BMP (14:0)	BMP (20:3)
765.5	481.2	FALSE	BMP 14:0_20:4	BMP	BMP (14:0)	BMP (20:4)
763.5	479.2	FALSE	BMP 14:0_20:5	BMP	BMP (14:0)	BMP (20:5)
793.5	509.3	FALSE	BMP 14:0_22:4	BMP	BMP (14:0)	BMP (22:4)
791.5	507.2	FALSE	BMP 14:0_22:5	BMP	BMP (14:0)	BMP (22:5)
789.5	505.2	FALSE	BMP 14:0_22:6	BMP	BMP (14:0)	BMP (22:6)
685.4	403.2	FALSE	BMP 14:1_14:1	BMP	BMP (14:1)	BMP (14:1)
717.5	405.2	FALSE	BMP 14:0_16:0	BMP	BMP (14:0)	BMP (16:0)
745.5	433.2	FALSE	BMP 16:0_16:0	BMP	BMP (16:0)	BMP (16:0)
743.5	431.2	FALSE	BMP 16:0_16:1	BMP	BMP (16:0)	BMP (16:1)
773.5	461.3	FALSE	BMP 16:0_18:0	BMP	BMP (16:0)	BMP (18:0)
771.5	459.2	FALSE	BMP 16:0_18:1	BMP	BMP (16:0)	BMP (18:1)
769.5	457.2	FALSE	BMP 16:0_18:2	BMP	BMP (16:0)	BMP (18:2)
767.5	455.2	FALSE	BMP 16:0_18:3	BMP	BMP (16:0)	BMP (18:3)
799.5	487.3	FALSE	BMP 16:0_20:1	BMP	BMP (16:0)	BMP (20:1)
797.5	485.3	FALSE	BMP 16:0_20:2	BMP	BMP (16:0)	BMP (20:2)
795.5	483.2	FALSE	BMP 16:0_20:3	BMP	BMP (16:0)	BMP (20:3)
793.5	481.2	FALSE	BMP 16:0_20:4	BMP	BMP (16:0)	BMP (20:4)
791.5	479.2	FALSE	BMP 16:0_20:5	BMP	BMP (16:0)	BMP (20:5)
821.5	509.3	FALSE	BMP 16:0_22:4	BMP	BMP (16:0)	BMP (22:4)
819.5	507.2	FALSE	BMP 16:0_22:5	BMP	BMP (16:0)	BMP (22:5)
817.5	505.2	FALSE	BMP 16:0_22:6	BMP	BMP (16:0)	BMP (22:6)
745.5	405.2	FALSE	BMP 14:0_18:0	BMP	BMP (14:0)	BMP (18:0)
771.5	431.2	FALSE	BMP 16:1_18:0	BMP	BMP (16:1)	BMP (18:0)
801.6	461.3	FALSE	BMP 18:0_18:0	BMP	BMP (18:0)	BMP (18:0)
799.5	459.2	FALSE	BMP 18:0_18:1	BMP	BMP (18:0)	BMP (18:1)
797.5	457.2	FALSE	BMP 18:0_18:2	BMP	BMP (18:0)	BMP (18:2)
795.5	455.2	FALSE	BMP 18:0_18:3	BMP	BMP (18:0)	BMP (18:3)
829.6	461.3	FALSE	BMP 18:0_20:0	BMP	BMP (18:0)	BMP (20:0)
827.6	487.3	FALSE	BMP 18:0_20:1	BMP	BMP (18:0)	BMP (20:1)
825.6	485.3	FALSE	BMP 18:0_20:2	BMP	BMP (18:0)	BMP (20:2)
823.5	483.2	FALSE	BMP 18:0_20:3	BMP	BMP (18:0)	BMP (20:3)
821.5	481.2	FALSE	BMP 18:0_20:4	BMP	BMP (18:0)	BMP (20:4)
819.5	479.2	FALSE	BMP 18:0_20:5	BMP	BMP (18:0)	BMP (20:5)
849.6	509.3	FALSE	BMP 18:0_22:4	BMP	BMP (18:0)	BMP (22:4)
847.5	507.2	FALSE	BMP 18:0_22:5	BMP	BMP (18:0)	BMP (22:5)
845.5	505.2	FALSE	BMP 18:0_22:6	BMP	BMP (18:0)	BMP (22:6)
769.5	459.2	FALSE	BMP 16:1_18:1	BMP	BMP (16:1)	BMP (18:1)
797.5	459.2	FALSE	BMP 18:1_18:1	BMP	BMP (18:1)	BMP (18:1)
795.5	457.2	FALSE	BMP 18:1_18:2	BMP	BMP (18:1)	BMP (18:2)
793.5	455.2	FALSE	BMP 18:1_18:3	BMP	BMP (18:1)	BMP (18:3)
825.6	487.3	FALSE	BMP 18:1_20:1	BMP	BMP (18:1)	BMP (20:1)
823.5	485.3	FALSE	BMP 18:1_20:2	BMP	BMP (18:1)	BMP (20:2)
821.5	483.2	FALSE	BMP 18:1_20:3	BMP	BMP (18:1)	BMP (20:3)
819.5	481.2	FALSE	BMP 18:1_20:4	BMP	BMP (18:1)	BMP (20:4)
817.5	479.2	FALSE	BMP 18:1_20:5	BMP	BMP (18:1)	BMP (20:5)
847.5	509.3	FALSE	BMP 18:1_22:4	BMP	BMP (18:1)	BMP (22:4)
845.5	507.2	FALSE	BMP 18:1_22:5	BMP	BMP (18:1)	BMP (22:5)
843.5	505.2	FALSE	BMP 18:1_22:6	BMP	BMP (18:1)	BMP (22:6)
767.5	457.2	FALSE	BMP 16:1_18:2	BMP	BMP (16:1)	BMP (18:2)
793.5	457.2	FALSE	BMP 18:2_18:2	BMP	BMP (18:2)	BMP (18:2)
791.5	455.2	FALSE	BMP 18:2_18:3	BMP	BMP (18:2)	BMP (18:3)
823.5	487.3	FALSE	BMP 18:2_20:1	BMP	BMP (18:2)	BMP (20:1)
821.5	485.3	FALSE	BMP 18:2_20:2	BMP	BMP (18:2)	BMP (20:2)
819.5	483.2	FALSE	BMP 18:2_20:3	BMP	BMP (18:2)	BMP (20:3)
817.5	481.2	FALSE	BMP 18:2_20:4	BMP	BMP (18:2)	BMP (20:4)
815.5	479.2	FALSE	BMP 18:2_20:5	BMP	BMP (18:2)	BMP (20:5)
845.5	509.3	FALSE	BMP 18:2_22:4	BMP	BMP (18:2)	BMP (22:4)
843.5	507.2	FALSE	BMP 18:2_22:5	BMP	BMP (18:2)	BMP (22:5)
841.5	505.2	FALSE	BMP 18:2_22:6	BMP	BMP (18:2)	BMP (22:6)
799.5	431.2	FALSE	BMP 16:1_20:0	BMP	BMP (16:1)	BMP (20:0)
827.6	459.2	FALSE	BMP 18:1_20:0	BMP	BMP (18:1)	BMP (20:0)
825.6	457.2	FALSE	BMP 18:2_20:0	BMP	BMP (18:2)	BMP (20:0)
823.5	455.2	FALSE	BMP 18:3_20:0	BMP	BMP (18:3)	BMP (20:0)
855.6	487.3	FALSE	BMP 20:0_20:1	BMP	BMP (20:0)	BMP (20:1)
853.6	485.3	FALSE	BMP 20:0_20:2	BMP	BMP (20:0)	BMP (20:2)
851.6	483.2	FALSE	BMP 20:0_20:3	BMP	BMP (20:0)	BMP (20:3)
849.6	481.2	FALSE	BMP 20:0_20:4	BMP	BMP (20:0)	BMP (20:4)
847.5	479.2	FALSE	BMP 20:0_20:5	BMP	BMP (20:0)	BMP (20:5)
877.6	509.3	FALSE	BMP 20:0_22:4	BMP	BMP (20:0)	BMP (22:4)
875.6	507.2	FALSE	BMP 20:0_22:5	BMP	BMP (20:0)	BMP (22:5)
873.6	505.2	FALSE	BMP 20:0_22:6	BMP	BMP (20:0)	BMP (22:6)
857.6	489.3	FALSE	BMP 20:0_20:0	BMP	BMP (20:0)	BMP (20:0)
853.6	487.3	FALSE	BMP 20:1_20:1	BMP	BMP (20:1)	BMP (20:1)
851.6	485.3	FALSE	BMP 20:1_20:2	BMP	BMP (20:1)	BMP (20:2)
849.6	483.2	FALSE	BMP 20:1_20:3	BMP	BMP (20:1)	BMP (20:3)
847.5	481.2	FALSE	BMP 20:1_20:4	BMP	BMP (20:1)	BMP (20:4)
845.5	479.2	FALSE	BMP 20:1_20:5	BMP	BMP (20:1)	BMP (20:5)
875.6	509.3	FALSE	BMP 20:1_22:4	BMP	BMP (20:1)	BMP (22:4)
873.6	507.2	FALSE	BMP 20:1_22:5	BMP	BMP (20:1)	BMP (22:5)
871.5	505.2	FALSE	BMP 20:1_22:6	BMP	BMP (20:1)	BMP (22:6)
849.6	485.3	FALSE	BMP 20:2_20:2	BMP	BMP (20:2)	BMP (20:2)
847.5	483.2	FALSE	BMP 20:2_20:3	BMP	BMP (20:2)	BMP (20:3)
845.5	481.2	FALSE	BMP 20:2_20:4	BMP	BMP (20:2)	BMP (20:4)
843.5	479.2	FALSE	BMP 20:2_20:5	BMP	BMP (20:2)	BMP (20:5)
873.6	509.3	FALSE	BMP 20:2_22:4	BMP	BMP (20:2)	BMP (22:4)
871.5	507.2	FALSE	BMP 20:2_22:5	BMP	BMP (20:2)	BMP (22:5)
869.5	505.2	FALSE	BMP 20:2_22:6	BMP	BMP (20:2)	BMP (22:6)
845.5	483.2	FALSE	BMP 20:3_20:3	BMP	BMP (20:3)	BMP (20:3)
843.5	481.2	FALSE	BMP 20:3_20:4	BMP	BMP (20:3)	BMP (20:4)
841.5	479.2	FALSE	BMP 20:3_20:5	BMP	BMP (20:3)	BMP (20:5)
871.5	509.3	FALSE	BMP 20:3_22:4	BMP	BMP (20:3)	BMP (22:4)
869.5	507.2	FALSE	BMP 20:3_22:5	BMP	BMP (20:3)	BMP (22:5)
867.5	505.2	FALSE	BMP 20:3_22:6	BMP	BMP (20:3)	BMP (22:6)
841.5	481.2	FALSE	BMP 20:4_20:4	BMP	BMP (20:4)	BMP (20:4)
839.5	479.2	FALSE	BMP 20:4_20:5	BMP	BMP (20:4)	BMP (20:5)
869.5	509.3	FALSE	BMP 20:4_22:4	BMP	BMP (20:4)	BMP (22:4)
867.5	507.2	FALSE	BMP 20:4_22:5	BMP	BMP (20:4)	BMP (22:5)
865.5	505.2	FALSE	BMP 20:4_22:6	BMP	BMP (20:4)	BMP (22:6)
837.5	479.2	FALSE	BMP 20:5_20:5	BMP	BMP (20:5)	BMP (20:5)
867.5	509.3	FALSE	BMP 20:5_22:4	BMP	BMP (20:5)	BMP (22:4)
865.5	507.2	FALSE	BMP 20:5_22:5	BMP	BMP (20:5)	BMP (22:5)
863.5	505.2	FALSE	BMP 20:5_22:6	BMP	BMP (20:5)	BMP (22:6)
897.6	509.3	FALSE	BMP 22:4_22:4	BMP	BMP (22:4)	BMP (22:4)
895.5	507.2	FALSE	BMP 22:4_22:5	BMP	BMP (22:4)	BMP (22:5)
893.5	505.2	FALSE	BMP 22:4_22:6	BMP	BMP (22:4)	BMP (22:6)
893.5	507.2	FALSE	BMP 22:5_22:5	BMP	BMP (22:5)	BMP (22:5)
891.5	505.2	FALSE	BMP 22:5_22:6	BMP	BMP (22:5)	BMP (22:6)
889.5	505.2	FALSE	BMP 22:6_22:6	BMP	BMP (22:6)	BMP (22:6)
703.5	419.2	FALSE	BMP 14:0_15:0	BMP	BMP (14:0)	BMP (15:0)
731.5	419.2	FALSE	BMP 15:0_16:0	BMP	BMP (15:0)	BMP (16:0)
729.5	419.2	FALSE	BMP 15:0_16:1	BMP	BMP (15:0)	BMP (16:1)
759.5	419.2	FALSE	BMP 15:0_18:0	BMP	BMP (15:0)	BMP (18:0)
757.5	419.2	FALSE	BMP 15:0_18:1	BMP	BMP (15:0)	BMP (18:1)
755.5	419.2	FALSE	BMP 15:0_18:2	BMP	BMP (15:0)	BMP (18:2)
787.5	419.2	FALSE	BMP 15:0_20:0	BMP	BMP (15:0)	BMP (20:0)
785.5	419.2	FALSE	BMP 15:0_20:1	BMP	BMP (15:0)	BMP (20:1)
783.5	419.2	FALSE	BMP 15:0_20:2	BMP	BMP (15:0)	BMP (20:2)
781.5	419.2	FALSE	BMP 15:0_20:3	BMP	BMP (15:0)	BMP (20:3)
779.5	419.2	FALSE	BMP 15:0_20:4	BMP	BMP (15:0)	BMP (20:4)
815.6	419.2	FALSE	BMP 15:0_22:0	BMP	BMP (15:0)	BMP (22:0)
813.6	419.2	FALSE	BMP 15:0_22:1	BMP	BMP (15:0)	BMP (22:1)
811.5	419.2	FALSE	BMP 15:0_22:2	BMP	BMP (15:0)	BMP (22:2)
807.5	419.2	FALSE	BMP 15:0_22:4	BMP	BMP (15:0)	BMP (22:4)
805.5	419.2	FALSE	BMP 15:0_22:5	BMP	BMP (15:0)	BMP (22:5)
803.5	419.2	FALSE	BMP 15:0_22:6	BMP	BMP (15:0)	BMP (22:6)
731.5	447.2	FALSE	BMP 14:0_17:0	BMP	BMP (14:0)	BMP (17:0)
759.5	447.2	FALSE	BMP 16:0_17:0	BMP	BMP (16:0)	BMP (17:0)
757.5	447.2	FALSE	BMP 16:1_17:0	BMP	BMP (16:1)	BMP (17:0)
787.5	447.2	FALSE	BMP 17:0_18:0	BMP	BMP (17:0)	BMP (18:0)
785.5	447.2	FALSE	BMP 17:0_18:1	BMP	BMP (17:0)	BMP (18:1)
783.5	447.2	FALSE	BMP 17:0_18:2	BMP	BMP (17:0)	BMP (18:2)
815.6	447.2	FALSE	BMP 17:0_20:0	BMP	BMP (17:0)	BMP (20:0)
813.6	447.2	FALSE	BMP 17:0_20:1	BMP	BMP (17:0)	BMP (20:1)
811.5	447.2	FALSE	BMP 17:0_20:2	BMP	BMP (17:0)	BMP (20:2)
809.5	447.2	FALSE	BMP 17:0_20:3	BMP	BMP (17:0)	BMP (20:3)
807.5	447.2	FALSE	BMP 17:0_20:4	BMP	BMP (17:0)	BMP (20:4)
843.6	447.2	FALSE	BMP 17:0_22:0	BMP	BMP (17:0)	BMP (22:0)
841.6	447.2	FALSE	BMP 17:0_22:1	BMP	BMP (17:0)	BMP (22:1)
839.6	447.2	FALSE	BMP 17:0_22:2	BMP	BMP (17:0)	BMP (22:2)
835.5	447.2	FALSE	BMP 17:0_22:4	BMP	BMP (17:0)	BMP (22:4)
833.5	447.2	FALSE	BMP 17:0_22:5	BMP	BMP (17:0)	BMP (22:5)
831.5	447.2	FALSE	BMP 17:0_22:6	BMP	BMP (17:0)	BMP (22:6)
