# Supplementary material for: Label-free quantitative shotgun analysis of bis(monoacylglycero)phosphate lipids
Source: Anal Bioanal Chem. 2025 May 9;417(16):3665–73. doi: 10.1007/s00216-025-05890-4 (PMC12206189; doi:10.1007/s00216-025-05890-4)
Supplement: Supplementary file 5 — (XLSX 143 KB) [file 216_2025_5890_MOESM5_ESM.xlsx]

## Sheet: Method1
SpName	StdName	MW	Con	Coef	Vol	DupTail
PC 12:0_14:1	dPC 17:0_14:1	722.562	0.05	6.91982	2.5	FALSE
PC 12:0_16:0	dPC 17:0_16:1	750.593	0.1	13.3228	2.5	FALSE
PC 12:0_16:1	dPC 17:0_16:1	750.593	0.1	13.3228	2.5	FALSE
PC 12:0_18:0	dPC 17:0_18:1	778.625	0.15	19.2647	2.5	FALSE
PC 12:0_18:1	dPC 17:0_18:1	778.625	0.15	19.2647	2.5	FALSE
PC 12:0_18:2	dPC 17:0_18:1	778.625	0.15	19.2647	2.5	FALSE
PC 12:0_18:3	dPC 17:0_20:3	802.625	0.1	12.4591	2.5	FALSE
PC 12:0_18:4	dPC 17:0_20:3	802.625	0.1	12.4591	2.5	FALSE
PC 12:0_20:1	dPC 17:0_18:1	778.625	0.15	19.2647	2.5	FALSE
PC 12:0_20:2	dPC 17:0_20:3	802.625	0.1	12.4591	2.5	FALSE
PC 12:0_20:3	dPC 17:0_20:3	802.625	0.1	12.4591	2.5	FALSE
PC 12:0_20:4	dPC 17:0_20:3	802.625	0.1	12.4591	2.5	FALSE
PC 12:0_20:5	dPC 17:0_20:3	802.625	0.1	12.4591	2.5	FALSE
PC 12:0_22:2	dPC 17:0_20:3	802.625	0.1	12.4591	2.5	FALSE
PC 12:0_22:4	dPC 17:0_22:4	828.64	0.05	6.03398	2.5	FALSE
PC 12:0_22:5	dPC 17:0_22:4	828.64	0.05	6.03398	2.5	FALSE
PC 12:0_22:6	dPC 17:0_22:4	828.64	0.05	6.03398	2.5	FALSE
PC 14:1_15:0	dPC 17:0_14:1_	722.562	0.05	6.91982	2.5	FALSE
PC 15:0_16:1	dPC 17:0_14:1_	722.562	0.05	6.91982	2.5	FALSE
PC 15:0_18:3	dPC 17:0_16:1_	750.593	0.1	13.3228	2.5	FALSE
PC 15:0_20:3	dPC 17:0_20:3_	802.625	0.1	12.4591	2.5	FALSE
PC 15:0_20:4	dPC 17:0_20:3_	802.625	0.1	12.4591	2.5	FALSE
PC 15:0_20:5	dPC 17:0_20:3_	802.625	0.1	12.4591	2.5	FALSE
PC 15:0_22:4	dPC 17:0_20:3_	802.625	0.1	12.4591	2.5	FALSE
PC 15:0_22:5	dPC 17:0_20:3_	802.625	0.1	12.4591	2.5	FALSE
PC 15:0_22:6	dPC 17:0_20:3_	802.625	0.1	12.4591	2.5	FALSE
PC 16:0_22:1	dPC 17:0_18:1	778.625	0.15	19.2647	2.5	FALSE
PC 14:1_17:0	dPC 17:0_14:1_	722.562	0.05	6.91982	2.5	FALSE
PC 16:1_17:0	dPC 17:0_16:1_	750.593	0.1	13.3228	2.5	FALSE
PC 17:0_18:3	dPC 17:0_20:3_	802.625	0.1	12.4591	2.5	FALSE
PC 17:0_20:3	dPC 17:0_20:3_	802.625	0.1	12.4591	2.5	FALSE
PC 17:0_20:4	dPC 17:0_20:3_	802.625	0.1	12.4591	2.5	FALSE
PC 17:0_20:5	dPC 17:0_20:3_	802.625	0.1	12.4591	2.5	FALSE
PC 17:0_22:4	dPC 17:0_22:4_	828.64	0.05	6.03398	2.5	FALSE
PC 17:0_22:5	dPC 17:0_22:4_	828.64	0.05	6.03398	2.5	FALSE
PC 17:0_22:6	dPC 17:0_22:4_	828.64	0.05	6.03398	2.5	FALSE
PC 16:1_18:0	dPC 17:0_16:1	750.593	0.1	13.3228	2.5	FALSE
PC 14:1_20:0	dPC 17:0_14:1	722.562	0.05	6.91982	2.5	FALSE
PC 16:1_20:0	dPC 17:0_16:1	750.593	0.1	13.3228	2.5	FALSE
PC 18:0_20:0	dPC 17:0_18:1	778.625	0.15	19.2647	2.5	FALSE
PC 18:1_20:0	dPC 17:0_18:1	778.625	0.15	19.2647	2.5	FALSE
PC 18:2_20:0	dPC 17:0_18:1	778.625	0.15	19.2647	2.5	FALSE
PC 18:3_20:0	dPC 17:0_20:3	802.625	0.1	12.4591	2.5	FALSE
PC 18:4_20:0	dPC 17:0_22:4	828.64	0.05	6.03398	2.5	FALSE
PC 20:0_20:1	dPC 17:0_18:1	778.625	0.15	19.2647	2.5	FALSE
PC 20:0_20:2	dPC 17:0_20:3	802.625	0.1	12.4591	2.5	FALSE
PC 20:0_20:3	dPC 17:0_20:3	802.625	0.1	12.4591	2.5	FALSE
PC 20:0_20:4	dPC 17:0_22:4	828.64	0.05	6.03398	2.5	FALSE
PC 20:0_20:5	dPC 17:0_22:4	828.64	0.05	6.03398	2.5	FALSE
PC 20:0_22:2	dPC 17:0_22:4	828.64	0.05	6.03398	2.5	FALSE
PC 20:0_22:4	dPC 17:0_22:4	828.64	0.05	6.03398	2.5	FALSE
PC 20:0_22:5	dPC 17:0_22:4	828.64	0.05	6.03398	2.5	FALSE
PC 20:0_22:6	dPC 17:0_22:4	828.64	0.05	6.03398	2.5	FALSE
PC 14:0_14:0	dPC 17:0_14:1	722.562	0.05	3.45991	2.5	TRUE
PC 14:0_14:1	dPC 17:0_14:1	722.562	0.05	6.91982	2.5	FALSE
PC 14:0_16:0	dPC 17:0_14:1	722.562	0.05	6.91982	2.5	FALSE
PC 14:0_16:1	dPC 17:0_16:1	750.593	0.1	13.3228	2.5	FALSE
PC 14:0_18:0	dPC 17:0_14:1	722.562	0.05	6.91982	2.5	FALSE
PC 14:0_18:1	dPC 17:0_18:1	778.625	0.15	19.2647	2.5	FALSE
PC 14:0_18:2	dPC 17:0_18:1	778.625	0.15	19.2647	2.5	FALSE
PC 14:0_18:3	dPC 17:0_20:3	802.625	0.1	12.4591	2.5	FALSE
PC 14:0_18:4	dPC 17:0_20:3	802.625	0.1	12.4591	2.5	FALSE
PC 14:0_20:1	dPC 17:0_18:1	778.625	0.15	19.2647	2.5	FALSE
PC 14:0_20:2	dPC 17:0_20:3	802.625	0.1	12.4591	2.5	FALSE
PC 14:0_20:3	dPC 17:0_20:3	802.625	0.1	12.4591	2.5	FALSE
PC 14:0_20:4	dPC 17:0_20:3	802.625	0.1	12.4591	2.5	FALSE
PC 14:0_20:5	dPC 17:0_20:3	802.625	0.1	12.4591	2.5	FALSE
PC 14:0_22:1	dPC 17:0_18:1	778.625	0.15	19.2647	2.5	FALSE
PC 14:0_22:2	dPC 17:0_20:3	802.625	0.1	12.4591	2.5	FALSE
PC 14:0_22:4	dPC 17:0_22:4	828.64	0.05	6.03398	2.5	FALSE
PC 14:0_22:5	dPC 17:0_22:4	828.64	0.05	6.03398	2.5	FALSE
PC 14:0_22:6	dPC 17:0_22:4	828.64	0.05	6.03398	2.5	FALSE
PC 14:1_16:0	dPC 17:0_14:1	722.562	0.05	6.91982	2.5	FALSE
PC 14:1_18:0	dPC 17:0_14:1	722.562	0.05	6.91982	2.5	FALSE
PC 14:1_18:1	dPC 17:0_14:1	722.562	0.05	6.91982	2.5	FALSE
PC 14:1_18:2	dPC 17:0_14:1	722.562	0.05	6.91982	2.5	FALSE
PC 15:0_18:1	dPC 17:0_16:1_	750.593	0.1	13.3228	2.5	FALSE
PC 15:0_18:2	dPC 17:0_16:1_	750.593	0.1	13.3228	2.5	FALSE
PC 16:0_16:0	dPC 17:0_16:1	750.593	0.1	6.6614	2.5	TRUE
PC 16:0_16:1	dPC 17:0_16:1	750.593	0.1	13.3228	2.5	FALSE
PC 16:0_18:0	dPC 17:0_18:1	778.625	0.15	19.2647	2.5	FALSE
PC 16:0_18:1	dPC 17:0_18:1	778.625	0.15	19.2647	2.5	FALSE
PC 16:0_18:2	dPC 17:0_18:1	778.625	0.15	19.2647	2.5	FALSE
PC 16:0_18:3	dPC 17:0_20:3	802.625	0.1	12.4591	2.5	FALSE
PC 16:0_18:4	dPC 17:0_20:3	802.625	0.1	12.4591	2.5	FALSE
PC 16:0_20:1	dPC 17:0_18:1	778.625	0.15	19.2647	2.5	FALSE
PC 16:0_20:2	dPC 17:0_20:3	802.625	0.1	12.4591	2.5	FALSE
PC 16:0_20:3	dPC 17:0_20:3	802.625	0.1	12.4591	2.5	FALSE
PC 16:0_20:4	dPC 17:0_20:3	802.625	0.1	12.4591	2.5	FALSE
PC 16:0_20:5	dPC 17:0_20:3	802.625	0.1	12.4591	2.5	FALSE
PC 16:0_22:2	dPC 17:0_20:3	802.625	0.1	12.4591	2.5	FALSE
PC 16:0_22:4	dPC 17:0_22:4	828.64	0.05	6.03398	2.5	FALSE
PC 16:0_22:5	dPC 17:0_22:4	828.64	0.05	6.03398	2.5	FALSE
PC 16:0_22:6	dPC 17:0_22:4	828.64	0.05	6.03398	2.5	FALSE
PC 16:1_18:1	dPC 17:0_18:1	778.625	0.15	19.2647	2.5	FALSE
PC 16:1_18:2	dPC 17:0_18:1	778.625	0.15	19.2647	2.5	FALSE
PC 17:0_18:1	dPC 17:0_18:1_	778.625	0.15	19.2647	2.5	FALSE
PC 17:0_18:2	dPC 17:0_18:1_	778.625	0.15	19.2647	2.5	FALSE
PC 18:0_18:0	dPC 17:0_18:1	778.625	0.15	9.63237	2.5	TRUE
PC 18:0_18:1	dPC 17:0_18:1	778.625	0.15	19.2647	2.5	FALSE
PC 18:0_18:2	dPC 17:0_18:1	778.625	0.15	19.2647	2.5	FALSE
PC 18:0_18:3	dPC 17:0_20:3	802.625	0.1	12.4591	2.5	FALSE
PC 18:0_18:4	dPC 17:0_20:3	802.625	0.1	12.4591	2.5	FALSE
PC 18:0_20:1	dPC 17:0_18:1	778.625	0.15	19.2647	2.5	FALSE
PC 18:0_20:2	dPC 17:0_20:3	802.625	0.1	12.4591	2.5	FALSE
PC 18:0_20:3	dPC 17:0_20:3	802.625	0.1	12.4591	2.5	FALSE
PC 18:0_20:4	dPC 17:0_22:4	828.64	0.05	6.03398	2.5	FALSE
PC 18:0_20:5	dPC 17:0_22:4	828.64	0.05	6.03398	2.5	FALSE
PC 18:0_22:1	dPC 17:0_18:1	778.625	0.15	19.2647	2.5	FALSE
PC 18:0_22:2	dPC 17:0_22:4	828.64	0.05	6.03398	2.5	FALSE
PC 18:0_22:4	dPC 17:0_22:4	828.64	0.05	6.03398	2.5	FALSE
PC 18:0_22:5	dPC 17:0_22:4	828.64	0.05	6.03398	2.5	FALSE
PC 18:0_22:6	dPC 17:0_22:4	828.64	0.05	6.03398	2.5	FALSE
PC 18:1_18:1	dPC 17:0_18:1	778.625	0.15	9.63237	2.5	TRUE
PC 18:1_18:2	dPC 17:0_18:1	778.625	0.15	19.2647	2.5	FALSE
PC 18:1_18:3	dPC 17:0_20:3	802.625	0.1	12.4591	2.5	FALSE
PC 18:1_18:4	dPC 17:0_20:3	802.625	0.1	12.4591	2.5	FALSE
PC 18:1_20:1	dPC 17:0_18:1	778.625	0.15	19.2647	2.5	FALSE
PC 18:1_20:2	dPC 17:0_20:3	802.625	0.1	12.4591	2.5	FALSE
PC 18:1_20:3	dPC 17:0_20:3	802.625	0.1	12.4591	2.5	FALSE
PC 18:1_20:4	dPC 17:0_22:4	828.64	0.05	6.03398	2.5	FALSE
PC 18:1_20:5	dPC 17:0_22:4	828.64	0.05	6.03398	2.5	FALSE
PC 18:1_22:1	dPC 17:0_18:1	778.625	0.15	19.2647	2.5	FALSE
PC 18:1_22:2	dPC 17:0_22:4	828.64	0.05	6.03398	2.5	FALSE
PC 18:1_22:4	dPC 17:0_22:4	828.64	0.05	6.03398	2.5	FALSE
PC 18:1_22:5	dPC 17:0_22:4	828.64	0.05	6.03398	2.5	FALSE
PC 18:1_22:6	dPC 17:0_22:4	828.64	0.05	6.03398	2.5	FALSE
PC 18:2_18:2	dPC 17:0_18:1	778.625	0.15	9.63237	2.5	TRUE
PC 18:2_18:3	dPC 17:0_20:3	802.625	0.1	12.4591	2.5	FALSE
PC 18:2_18:4	dPC 17:0_20:3	802.625	0.1	12.4591	2.5	FALSE
PC 18:2_20:1	dPC 17:0_20:3	802.625	0.1	12.4591	2.5	FALSE
PC 18:2_20:2	dPC 17:0_20:3	802.625	0.1	12.4591	2.5	FALSE
PC 18:2_20:3	dPC 17:0_20:3	802.625	0.1	12.4591	2.5	FALSE
PC 18:2_20:4	dPC 17:0_22:4	828.64	0.05	6.03398	2.5	FALSE
PC 18:2_20:5	dPC 17:0_22:4	828.64	0.05	6.03398	2.5	FALSE
PC 18:2_22:1	dPC 17:0_22:4	828.64	0.05	6.03398	2.5	FALSE
PC 18:2_22:2	dPC 17:0_22:4	828.64	0.05	6.03398	2.5	FALSE
PC 18:2_22:4	dPC 17:0_22:4	828.64	0.05	6.03398	2.5	FALSE
PC 18:2_22:5	dPC 17:0_22:4	828.64	0.05	6.03398	2.5	FALSE
PC 18:2_22:6	dPC 17:0_22:4	828.64	0.05	6.03398	2.5	FALSE
PC 17:0_18:0	dPC 17:0_18:1	778.625	0.15	19.2647	2.5	FALSE
PC 17:0_20:0	dPC 17:0_18:1	778.625	0.15	19.2647	2.5	FALSE
PC 17:0_20:1	dPC 17:0_18:1	778.625	0.15	19.2647	2.5	FALSE
PC 17:0_22:1	dPC 17:0_18:1	778.625	0.15	19.2647	2.5	FALSE
PC 17:0_22:2	dPC 17:0_18:1	778.625	0.15	19.2647	2.5	FALSE
PC 16:1_18:1_2	dPC 17:0_16:1	750.593	0.1	13.3228	2.5	FALSE
PC 18:0_20:1_2	dPC 17:0_18:1	778.625	0.15	19.2647	2.5	FALSE
PC 18:1_20:1_2	dPC 17:0_18:1	778.625	0.15	19.2647	2.5	FALSE
PC 18:2_20:1_2	dPC 17:0_20:3	802.625	0.1	12.4591	2.5	FALSE
PC 14:0_14:1_2	dPC 17:0_14:1	722.562	0.05	6.91982	2.5	FALSE
PC 14:0_16:1_2	dPC 17:0_14:1	722.562	0.05	6.91982	2.5	FALSE
PC 14:0_18:1_2	dPC 17:0_14:1	722.562	0.05	6.91982	2.5	FALSE
PC 14:1_18:1_2	dPC 17:0_18:1	778.625	0.15	19.2647	2.5	FALSE
PC 14:1_18:2_2	dPC 17:0_18:1	778.625	0.15	19.2647	2.5	FALSE
PC 16:0_16:1_2	dPC 17:0_16:1	750.593	0.1	13.3228	2.5	FALSE
PC 16:1_18:0_2	dPC 17:0_18:1	778.625	0.15	19.2647	2.5	FALSE
PC 18:0_18:1_2	dPC 17:0_18:1	778.625	0.15	19.2647	2.5	FALSE
PC 18:1_18:2_2	dPC 17:0_18:1	778.625	0.15	19.2647	2.5	FALSE
PC 18:2_18:3_2	dPC 17:0_18:1	778.625	0.15	19.2647	2.5	FALSE
PE 14:0_14:0	dPE 17:0_14:1	680.515	0.025	1.83684	2.5	TRUE
PE 14:0_14:1	dPE 17:0_14:1	680.515	0.025	3.67369	2.5	FALSE
PE 14:0_16:0	dPE 17:0_16:1	708.547	0.05	7.0567	2.5	FALSE
PE 14:0_16:1	dPE 17:0_16:1	708.547	0.05	7.0567	2.5	FALSE
PE 14:0_18:0	dPE 17:0_18:1	736.578	0.075	10.1822	2.5	FALSE
PE 14:0_18:1	dPE 17:0_18:1	736.578	0.075	10.1822	2.5	FALSE
PE 14:0_18:2	dPE 17:0_18:1	736.578	0.075	10.1822	2.5	FALSE
PE 14:0_18:3	dPE 17:0_20:3	760.578	0.05	6.57395	2.5	FALSE
PE 14:0_18:4	dPE 17:0_20:3	760.578	0.05	6.57395	2.5	FALSE
PE 14:0_20:1	dPE 17:0_18:1	736.578	0.075	10.1822	2.5	FALSE
PE 14:0_20:2	dPE 17:0_20:3	760.578	0.05	6.57395	2.5	FALSE
PE 14:0_20:3	dPE 17:0_20:3	760.578	0.05	6.57395	2.5	FALSE
PE 14:0_20:4	dPE 17:0_20:3	760.578	0.05	6.57395	2.5	FALSE
PE 14:0_20:5	dPE 17:0_20:3	760.578	0.05	6.57395	2.5	FALSE
PE 14:0_22:1	dPE 17:0_18:1	736.578	0.075	10.1822	2.5	FALSE
PE 14:0_22:2	dPE 17:0_20:3	760.578	0.05	6.57395	2.5	FALSE
PE 14:0_22:4	dPE 17:0_22:4	786.593	0.025	3.17826	2.5	FALSE
PE 14:0_22:5	dPE 17:0_22:4	786.593	0.025	3.17826	2.5	FALSE
PE 14:0_22:6	dPE 17:0_22:4	786.593	0.025	3.17826	2.5	FALSE
PE 14:1_16:0	dPE 17:0_14:1	680.515	0.025	3.67369	2.5	FALSE
PE 14:1_18:1	dPE 17:0_18:1	736.578	0.075	10.1822	2.5	FALSE
PE 14:1_18:2	dPE 17:0_18:1	736.578	0.075	10.1822	2.5	FALSE
PE 14:1_15:0	dPE 17:0_14:1_	680.515	0.025	3.67369	2.5	FALSE
PE 15:0_16:0	dPE 17:0_14:1_	680.515	0.025	3.67369	2.5	FALSE
PE 15:0_16:1	dPE 17:0_14:1_	680.515	0.025	3.67369	2.5	FALSE
PE 15:0_18:0	dPE 17:0_16:1_	708.547	0.05	7.0567	2.5	FALSE
PE 15:0_18:1	dPE 17:0_16:1_	708.547	0.05	7.0567	2.5	FALSE
PE 15:0_18:2	dPE 17:0_16:1_	708.547	0.05	7.0567	2.5	FALSE
PE 15:0_18:3	dPE 17:0_16:1_	708.547	0.05	7.0567	2.5	FALSE
PE 15:0_18:4	dPE 17:0_16:1_	708.547	0.05	7.0567	2.5	FALSE
PE 15:0_20:2	dPE 17:0_18:1_	736.578	0.075	10.1822	2.5	FALSE
PE 15:0_20:3	dPE 17:0_20:3_	760.578	0.05	6.57395	2.5	FALSE
PE 15:0_20:4	dPE 17:0_20:3_	760.578	0.05	6.57395	2.5	FALSE
PE 15:0_20:5	dPE 17:0_20:3_	760.578	0.05	6.57395	2.5	FALSE
PE 15:0_22:1	dPE 17:0_20:3_	760.578	0.05	6.57395	2.5	FALSE
PE 15:0_22:2	dPE 17:0_20:3_	760.578	0.05	6.57395	2.5	FALSE
PE 15:0_22:4	dPE 17:0_20:3_	760.578	0.05	6.57395	2.5	FALSE
PE 15:0_22:5	dPE 17:0_20:3_	760.578	0.05	6.57395	2.5	FALSE
PE 15:0_22:6	dPE 17:0_20:3_	760.578	0.05	6.57395	2.5	FALSE
PE 16:0_16:0	dPE 17:0_16:1	708.547	0.05	3.52835	2.5	TRUE
PE 16:0_16:1	dPE 17:0_16:1	708.547	0.05	7.0567	2.5	FALSE
PE 16:0_18:0	dPE 17:0_18:1	736.578	0.075	10.1822	2.5	FALSE
PE 16:0_18:1	dPE 17:0_18:1	736.578	0.075	10.1822	2.5	FALSE
PE 16:0_18:2	dPE 17:0_18:1	736.578	0.075	10.1822	2.5	FALSE
PE 16:0_18:3	dPE 17:0_20:3	760.578	0.05	6.57395	2.5	FALSE
PE 16:0_18:4	dPE 17:0_20:3	760.578	0.05	6.57395	2.5	FALSE
PE 16:0_20:1	dPE 17:0_18:1	736.578	0.075	10.1822	2.5	FALSE
PE 16:0_20:2	dPE 17:0_20:3	760.578	0.05	6.57395	2.5	FALSE
PE 16:0_20:3	dPE 17:0_20:3	760.578	0.05	6.57395	2.5	FALSE
PE 16:0_20:4	dPE 17:0_20:3	760.578	0.05	6.57395	2.5	FALSE
PE 16:0_20:5	dPE 17:0_20:3	760.578	0.05	6.57395	2.5	FALSE
PE 16:0_22:1	dPE 17:0_18:1	736.578	0.075	10.1822	2.5	FALSE
PE 16:0_22:2	dPE 17:0_20:3	760.578	0.05	6.57395	2.5	FALSE
PE 16:0_22:4	dPE 17:0_22:4	786.593	0.025	3.17826	2.5	FALSE
PE 16:0_22:5	dPE 17:0_22:4	786.593	0.025	3.17826	2.5	FALSE
PE 16:0_22:6	dPE 17:0_22:4	786.593	0.025	3.17826	2.5	FALSE
PE 16:1_18:0	dPE 17:0_18:1	736.578	0.075	10.1822	2.5	FALSE
PE 16:1_18:1	dPE 17:0_18:1	736.578	0.075	10.1822	2.5	FALSE
PE 16:1_18:2	dPE 17:0_18:1	736.578	0.075	10.1822	2.5	FALSE
PE 14:1_17:0	dPE 17:0_14:1_	680.515	0.025	3.67369	2.5	FALSE
PE 16:0_17:0	dPE 17:0_16:1_	708.547	0.05	7.0567	2.5	FALSE
PE 16:1_17:0	dPE 17:0_16:1_	708.547	0.05	7.0567	2.5	FALSE
PE 17:0_18:0	dPE 17:0_18:1_	736.578	0.075	10.1822	2.5	FALSE
PE 17:0_18:1	dPE 17:0_18:1_	736.578	0.075	10.1822	2.5	FALSE
PE 17:0_18:2	dPE 17:0_18:1_	736.578	0.075	10.1822	2.5	FALSE
PE 17:0_18:3	dPE 17:0_20:3_	760.578	0.05	6.57395	2.5	FALSE
PE 17:0_18:4	dPE 17:0_20:3_	760.578	0.05	6.57395	2.5	FALSE
PE 17:0_20:2	dPE 17:0_20:3_	760.578	0.05	6.57395	2.5	FALSE
PE 17:0_20:3	dPE 17:0_20:3_	760.578	0.05	6.57395	2.5	FALSE
PE 17:0_20:4	dPE 17:0_20:3_	760.578	0.05	6.57395	2.5	FALSE
PE 17:0_20:5	dPE 17:0_20:3_	760.578	0.05	6.57395	2.5	FALSE
PE 17:0_22:1	dPE 17:0_22:4_	786.593	0.025	3.17826	2.5	FALSE
PE 17:0_22:2	dPE 17:0_22:4_	786.593	0.025	3.17826	2.5	FALSE
PE 17:0_22:4	dPE 17:0_22:4_	786.593	0.025	3.17826	2.5	FALSE
PE 17:0_22:5	dPE 17:0_22:4_	786.593	0.025	3.17826	2.5	FALSE
PE 17:0_22:6	dPE 17:0_22:4_	786.593	0.025	3.17826	2.5	FALSE
PE 14:1_18:0	dPE 17:0_14:1	680.515	0.025	3.67369	2.5	FALSE
PE 18:0_18:0	dPE 17:0_18:1	736.578	0.075	5.09111	2.5	TRUE
PE 18:0_18:1	dPE 17:0_18:1	736.578	0.075	10.1822	2.5	FALSE
PE 18:0_18:2	dPE 17:0_18:1	736.578	0.075	10.1822	2.5	FALSE
PE 18:0_18:3	dPE 17:0_20:3	760.578	0.05	6.57395	2.5	FALSE
PE 18:0_18:4	dPE 17:0_20:3	760.578	0.05	6.57395	2.5	FALSE
PE 18:0_20:1	dPE 17:0_18:1	736.578	0.075	10.1822	2.5	FALSE
PE 18:0_20:2	dPE 17:0_20:3	760.578	0.05	6.57395	2.5	FALSE
PE 18:0_20:3	dPE 17:0_20:3	760.578	0.05	6.57395	2.5	FALSE
PE 18:0_20:4	dPE 17:0_22:4	786.593	0.025	3.17826	2.5	FALSE
PE 18:0_20:5	dPE 17:0_22:4	786.593	0.025	3.17826	2.5	FALSE
PE 18:0_22:2	dPE 17:0_22:4	786.593	0.025	3.17826	2.5	FALSE
PE 18:0_22:4	dPE 17:0_22:4	786.593	0.025	3.17826	2.5	FALSE
PE 18:0_22:5	dPE 17:0_22:4	786.593	0.025	3.17826	2.5	FALSE
PE 18:0_22:6	dPE 17:0_22:4	786.593	0.025	3.17826	2.5	FALSE
PE 18:1_18:1	dPE 17:0_18:1	736.578	0.075	5.09111	2.5	TRUE
PE 18:1_18:2	dPE 17:0_18:1	736.578	0.075	10.1822	2.5	FALSE
PE 18:1_18:3	dPE 17:0_20:3	760.578	0.05	6.57395	2.5	FALSE
PE 18:1_18:4	dPE 17:0_20:3	760.578	0.05	6.57395	2.5	FALSE
PE 18:1_20:1	dPE 17:0_18:1	736.578	0.075	10.1822	2.5	FALSE
PE 18:1_20:2	dPE 17:0_20:3	760.578	0.05	6.57395	2.5	FALSE
PE 18:1_20:3	dPE 17:0_20:3	760.578	0.05	6.57395	2.5	FALSE
PE 18:1_20:4	dPE 17:0_22:4	786.593	0.025	3.17826	2.5	FALSE
PE 18:1_20:5	dPE 17:0_22:4	786.593	0.025	3.17826	2.5	FALSE
PE 18:1_22:0	dPE 17:0_18:1	736.578	0.075	10.1822	2.5	FALSE
PE 18:1_22:1	dPE 17:0_18:1	736.578	0.075	10.1822	2.5	FALSE
PE 18:1_22:2	dPE 17:0_22:4	786.593	0.025	3.17826	2.5	FALSE
PE 18:1_22:4	dPE 17:0_22:4	786.593	0.025	3.17826	2.5	FALSE
PE 18:1_22:5	dPE 17:0_22:4	786.593	0.025	3.17826	2.5	FALSE
PE 18:1_22:6	dPE 17:0_22:4	786.593	0.025	3.17826	2.5	FALSE
PE 18:2_18:2	dPE 17:0_18:1	736.578	0.075	5.09111	2.5	TRUE
PE 18:2_18:3	dPE 17:0_20:3	760.578	0.05	6.57395	2.5	FALSE
PE 18:2_18:4	dPE 17:0_20:3	760.578	0.05	6.57395	2.5	FALSE
PE 18:2_20:1	dPE 17:0_18:1	736.578	0.075	10.1822	2.5	FALSE
PE 18:2_20:2	dPE 17:0_20:3	760.578	0.05	6.57395	2.5	FALSE
PE 18:2_20:3	dPE 17:0_20:3	760.578	0.05	6.57395	2.5	FALSE
PE 18:2_20:4	dPE 17:0_22:4	786.593	0.025	3.17826	2.5	FALSE
PE 18:2_20:5	dPE 17:0_22:4	786.593	0.025	3.17826	2.5	FALSE
PE 18:2_22:1	dPE 17:0_22:4	786.593	0.025	3.17826	2.5	FALSE
PE 18:2_22:2	dPE 17:0_22:4	786.593	0.025	3.17826	2.5	FALSE
PE 18:2_22:4	dPE 17:0_22:4	786.593	0.025	3.17826	2.5	FALSE
PE 18:2_22:5	dPE 17:0_22:4	786.593	0.025	3.17826	2.5	FALSE
PE 18:2_22:6	dPE 17:0_22:4	786.593	0.025	3.17826	2.5	FALSE
PE O-16:0/14:1	dPE 17:0_14:1	680.515	0.025	3.67369	2.5	FALSE
PE O-16:0/16:0	dPE 17:0_16:1	708.547	0.05	7.0567	2.5	FALSE
PE O-16:0/16:1	dPE 17:0_16:1	708.547	0.05	7.0567	2.5	FALSE
PE O-16:0/18:0	dPE 17:0_18:1	736.578	0.075	10.1822	2.5	FALSE
PE O-16:0/18:1	dPE 17:0_18:1	736.578	0.075	10.1822	2.5	FALSE
PE O-16:0/18:2	dPE 17:0_18:1	736.578	0.075	10.1822	2.5	FALSE
PE O-16:0/18:3	dPE 17:0_20:3	760.578	0.05	6.57395	2.5	FALSE
PE O-16:0/18:4	dPE 17:0_20:3	760.578	0.05	6.57395	2.5	FALSE
PE O-16:0/20:1	dPE 17:0_18:1	736.578	0.075	10.1822	2.5	FALSE
PE O-16:0/20:2	dPE 17:0_20:3	760.578	0.05	6.57395	2.5	FALSE
PE O-16:0/20:3	dPE 17:0_20:3	760.578	0.05	6.57395	2.5	FALSE
PE O-16:0/20:4	dPE 17:0_20:3	760.578	0.05	6.57395	2.5	FALSE
PE O-16:0/20:5	dPE 17:0_20:3	760.578	0.05	6.57395	2.5	FALSE
PE O-16:0/22:1	dPE 17:0_18:1	736.578	0.075	10.1822	2.5	FALSE
PE O-16:0/22:2	dPE 17:0_20:3	760.578	0.05	6.57395	2.5	FALSE
PE O-16:0/22:4	dPE 17:0_22:4	786.593	0.025	3.17826	2.5	FALSE
PE O-16:0/22:5	dPE 17:0_22:4	786.593	0.025	3.17826	2.5	FALSE
PE O-16:0/22:6	dPE 17:0_22:4	786.593	0.025	3.17826	2.5	FALSE
PE O-18:0/14:1	dPE 17:0_14:1	680.515	0.025	3.67369	2.5	FALSE
PE O-18:0/16:0	dPE 17:0_16:1	708.547	0.05	7.0567	2.5	FALSE
PE O-18:0/16:1	dPE 17:0_16:1	708.547	0.05	7.0567	2.5	FALSE
PE O-18:0/18:0	dPE 17:0_18:1	736.578	0.075	10.1822	2.5	FALSE
PE O-18:0/18:1	dPE 17:0_18:1	736.578	0.075	10.1822	2.5	FALSE
PE O-18:0/18:2	dPE 17:0_18:1	736.578	0.075	10.1822	2.5	FALSE
PE O-18:0/18:3	dPE 17:0_20:3	760.578	0.05	6.57395	2.5	FALSE
PE O-18:0/18:4	dPE 17:0_20:3	760.578	0.05	6.57395	2.5	FALSE
PE O-18:0/20:1	dPE 17:0_18:1	736.578	0.075	10.1822	2.5	FALSE
PE O-18:0/20:2	dPE 17:0_20:3	760.578	0.05	6.57395	2.5	FALSE
PE O-18:0/20:3	dPE 17:0_20:3	760.578	0.05	6.57395	2.5	FALSE
PE O-18:0/20:4	dPE 17:0_22:4	786.593	0.025	3.17826	2.5	FALSE
PE O-18:0/20:5	dPE 17:0_22:4	786.593	0.025	3.17826	2.5	FALSE
PE O-18:0/22:1	dPE 17:0_18:1	736.578	0.075	10.1822	2.5	FALSE
PE O-18:0/22:2	dPE 17:0_22:4	786.593	0.025	3.17826	2.5	FALSE
PE O-18:0/22:4	dPE 17:0_22:4	786.593	0.025	3.17826	2.5	FALSE
PE O-18:0/22:5	dPE 17:0_22:4	786.593	0.025	3.17826	2.5	FALSE
PE O-18:0/22:6	dPE 17:0_22:4	786.593	0.025	3.17826	2.5	FALSE
PE P-14:0/18:0	dPE 17:0_18:1	736.578	0.075	10.1822	2.5	FALSE
PE P-14:0/18:1	dPE 17:0_18:1	736.578	0.075	10.1822	2.5	FALSE
PE P-14:1/18:1	dPE 17:0_18:1	736.578	0.075	10.1822	2.5	FALSE
PE P-16:0/14:1	dPE 17:0_14:1	680.515	0.025	3.67369	2.5	FALSE
PE P-16:0/16:0	dPE 17:0_16:1	708.547	0.05	7.0567	2.5	FALSE
PE P-16:0/16:1	dPE 17:0_16:1	708.547	0.05	7.0567	2.5	FALSE
PE P-16:0/18:0	dPE 17:0_18:1	736.578	0.075	10.1822	2.5	FALSE
PE P-16:0/18:1	dPE 17:0_18:1	736.578	0.075	10.1822	2.5	FALSE
PE P-16:0/18:2	dPE 17:0_18:1	736.578	0.075	10.1822	2.5	FALSE
PE P-16:0/18:3	dPE 17:0_20:3	760.578	0.05	6.57395	2.5	FALSE
PE P-16:0/18:4	dPE 17:0_20:3	760.578	0.05	6.57395	2.5	FALSE
PE P-16:0/20:1	dPE 17:0_18:1	736.578	0.075	10.1822	2.5	FALSE
PE P-16:0/20:2	dPE 17:0_20:3	760.578	0.05	6.57395	2.5	FALSE
PE P-16:0/20:3	dPE 17:0_20:3	760.578	0.05	6.57395	2.5	FALSE
PE P-16:0/20:4	dPE 17:0_20:3	760.578	0.05	6.57395	2.5	FALSE
PE P-16:0/20:5	dPE 17:0_20:3	760.578	0.05	6.57395	2.5	FALSE
PE P-16:0/22:1	dPE 17:0_18:1	736.578	0.075	10.1822	2.5	FALSE
PE P-16:0/22:2	dPE 17:0_20:3	760.578	0.05	6.57395	2.5	FALSE
PE P-16:0/22:4	dPE 17:0_22:4	786.593	0.025	3.17826	2.5	FALSE
PE P-16:0/22:5	dPE 17:0_22:4	786.593	0.025	3.17826	2.5	FALSE
PE P-16:0/22:6	dPE 17:0_22:4	786.593	0.025	3.17826	2.5	FALSE
PE P-16:1/18:1	dPE 17:0_18:1	736.578	0.075	10.1822	2.5	FALSE
PE P-18:0/14:1	dPE 17:0_14:1	680.515	0.025	3.67369	2.5	FALSE
PE P-18:0/16:0	dPE 17:0_16:1	708.547	0.05	7.0567	2.5	FALSE
PE P-18:0/16:1	dPE 17:0_16:1	708.547	0.05	7.0567	2.5	FALSE
PE P-18:0/18:0	dPE 17:0_18:1	736.578	0.075	10.1822	2.5	FALSE
PE P-18:0/18:1	dPE 17:0_18:1	736.578	0.075	10.1822	2.5	FALSE
PE P-18:0/18:2	dPE 17:0_18:1	736.578	0.075	10.1822	2.5	FALSE
PE P-18:0/18:3	dPE 17:0_20:3	760.578	0.05	6.57395	2.5	FALSE
PE P-18:0/18:4	dPE 17:0_20:3	760.578	0.05	6.57395	2.5	FALSE
PE P-18:0/20:1	dPE 17:0_18:1	736.578	0.075	10.1822	2.5	FALSE
PE P-18:0/20:2	dPE 17:0_20:3	760.578	0.05	6.57395	2.5	FALSE
PE P-18:0/20:3	dPE 17:0_20:3	760.578	0.05	6.57395	2.5	FALSE
PE P-18:0/20:4	dPE 17:0_22:4	786.593	0.025	3.17826	2.5	FALSE
PE P-18:0/20:5	dPE 17:0_22:4	786.593	0.025	3.17826	2.5	FALSE
PE P-18:0/22:1	dPE 17:0_18:1	736.578	0.075	10.1822	2.5	FALSE
PE P-18:0/22:2	dPE 17:0_22:4	786.593	0.025	3.17826	2.5	FALSE
PE P-18:0/22:4	dPE 17:0_22:4	786.593	0.025	3.17826	2.5	FALSE
PE P-18:0/22:5	dPE 17:0_22:4	786.593	0.025	3.17826	2.5	FALSE
PE P-18:0/22:6	dPE 17:0_22:4	786.593	0.025	3.17826	2.5	FALSE
PE P-18:1/14:1	dPE 17:0_14:1	680.515	0.025	3.67369	2.5	FALSE
PE P-18:1/16:0	dPE 17:0_16:1	708.547	0.05	7.0567	2.5	FALSE
PE P-18:1/16:1	dPE 17:0_16:1	708.547	0.05	7.0567	2.5	FALSE
PE P-18:1/18:0	dPE 17:0_18:1	736.578	0.075	10.1822	2.5	FALSE
PE P-18:1/18:1	dPE 17:0_18:1	736.578	0.075	10.1822	2.5	FALSE
PE P-18:1/18:2	dPE 17:0_18:1	736.578	0.075	10.1822	2.5	FALSE
PE P-18:1/18:3	dPE 17:0_20:3	760.578	0.05	6.57395	2.5	FALSE
PE P-18:1/18:4	dPE 17:0_20:3	760.578	0.05	6.57395	2.5	FALSE
PE P-18:1/20:1	dPE 17:0_18:1	736.578	0.075	10.1822	2.5	FALSE
PE P-18:1/20:2	dPE 17:0_20:3	760.578	0.05	6.57395	2.5	FALSE
PE P-18:1/20:3	dPE 17:0_20:3	760.578	0.05	6.57395	2.5	FALSE
PE P-18:1/20:4	dPE 17:0_22:4	786.593	0.025	3.17826	2.5	FALSE
PE P-18:1/20:5	dPE 17:0_22:4	786.593	0.025	3.17826	2.5	FALSE
PE P-18:1/22:1	dPE 17:0_18:1	736.578	0.075	10.1822	2.5	FALSE
PE P-18:1/22:2	dPE 17:0_22:4	786.593	0.025	3.17826	2.5	FALSE
PE P-18:1/22:4	dPE 17:0_22:4	786.593	0.025	3.17826	2.5	FALSE
PE P-18:1/22:5	dPE 17:0_22:4	786.593	0.025	3.17826	2.5	FALSE
PE P-18:1/22:6	dPE 17:0_22:4	786.593	0.025	3.17826	2.5	FALSE
PE P-18:2/18:2	dPE 17:0_18:1	736.578	0.075	10.1822	2.5	FALSE
PE P-18:2/20:4	dPE 17:0_22:4	786.593	0.025	3.17826	2.5	FALSE
PE P-18:2/22:6	dPE 17:0_22:4	786.593	0.025	3.17826	2.5	FALSE
PE 17:0_20:0	dPE 17:0_18:1	736.578	0.075	10.1822	2.5	FALSE
PE 17:0_20:1	dPE 17:0_18:1	736.578	0.075	10.1822	2.5	FALSE
PE 14:0_14:1_2	dPE 17:0_14:1	680.515	0.025	3.67369	2.5	FALSE
PE 14:1_16:0_2	dPE 17:0_16:1	708.547	0.05	7.0567	2.5	FALSE
PE 16:0_16:1_2	dPE 17:0_16:1	708.547	0.05	7.0567	2.5	FALSE
PE 14:1_18:0_2	dPE 17:0_18:1	736.578	0.075	10.1822	2.5	FALSE
PE 18:0_18:1_2	dPE 17:0_18:1	736.578	0.075	10.1822	2.5	FALSE
PE 14:1_18:1_2	dPE 17:0_14:1	680.515	0.025	3.67369	2.5	FALSE
PE 18:1_18:2_2	dPE 17:0_18:1	736.578	0.075	10.1822	2.5	FALSE
PE 18:1_22:1_2	dPE 17:0_18:1	736.578	0.075	10.1822	2.5	FALSE
PE 18:2_18:3_2	dPE 17:0_18:1	736.578	0.075	10.1822	2.5	FALSE
PG 14:0_14:0	dPG 17:0_14:1	733.492	0.025	1.70418	2.5	TRUE
PG 14:0_18:1	dPG 17:0_18:1	789.554	0.075	9.49903	2.5	FALSE
PG 14:0_18:2	dPG 17:0_18:1	789.554	0.075	9.49903	2.5	FALSE
PG 14:0_18:3	dPG 17:0_20:3	813.554	0.05	6.14587	2.5	FALSE
PG 14:0_20:1	dPG 17:0_18:1	789.554	0.075	9.49903	2.5	FALSE
PG 14:0_20:2	dPG 17:0_20:3	813.554	0.05	6.14587	2.5	FALSE
PG 14:0_20:3	dPG 17:0_20:3	813.554	0.05	6.14587	2.5	FALSE
PG 14:0_20:4	dPG 17:0_20:3	813.554	0.05	6.14587	2.5	FALSE
PG 14:0_20:5	dPG 17:0_20:3	813.554	0.05	6.14587	2.5	FALSE
PG 14:0_22:4	dPG 17:0_22:4	839.57	0.025	2.97771	2.5	FALSE
PG 14:0_22:5	dPG 17:0_22:4	839.57	0.025	2.97771	2.5	FALSE
PG 14:0_22:6	dPG 17:0_22:4	839.57	0.025	2.97771	2.5	FALSE
PG 14:1_14:1	dPG 17:0_14:1	733.492	0.025	1.70418	2.5	TRUE
PG 14:0_16:0	dPG 17:0_14:1	733.492	0.025	3.40835	2.5	FALSE
PG 16:0_16:0	dPG 17:0_16:1	761.523	0.05	3.28289	2.5	TRUE
PG 16:0_16:1	dPG 17:0_16:1	761.523	0.05	6.56579	2.5	FALSE
PG 16:0_18:0	dPG 17:0_18:1	789.554	0.075	9.49903	2.5	FALSE
PG 16:0_18:1	dPG 17:0_18:1	789.554	0.075	9.49903	2.5	FALSE
PG 16:0_18:2	dPG 17:0_18:1	789.554	0.075	9.49903	2.5	FALSE
PG 16:0_18:3	dPG 17:0_20:3	813.554	0.05	6.14587	2.5	FALSE
PG 16:0_20:1	dPG 17:0_18:1	789.554	0.075	9.49903	2.5	FALSE
PG 16:0_20:2	dPG 17:0_20:3	813.554	0.05	6.14587	2.5	FALSE
PG 16:0_20:3	dPG 17:0_20:3	813.554	0.05	6.14587	2.5	FALSE
PG 16:0_20:4	dPG 17:0_20:3	813.554	0.05	6.14587	2.5	FALSE
PG 16:0_20:5	dPG 17:0_20:3	813.554	0.05	6.14587	2.5	FALSE
PG 16:0_22:4	dPG 17:0_22:4	839.57	0.025	2.97771	2.5	FALSE
PG 16:0_22:5	dPG 17:0_22:4	839.57	0.025	2.97771	2.5	FALSE
PG 16:0_22:6	dPG 17:0_22:4	839.57	0.025	2.97771	2.5	FALSE
PG 14:0_18:0	dPG 17:0_14:1	733.492	0.025	3.40835	2.5	FALSE
PG 16:1_18:0	dPG 17:0_16:1	761.523	0.05	6.56579	2.5	FALSE
PG 18:0_18:0	dPG 17:0_18:1	789.554	0.075	4.74951	2.5	TRUE
PG 18:0_18:1	dPG 17:0_18:1	789.554	0.075	9.49903	2.5	FALSE
PG 18:0_18:2	dPG 17:0_18:1	789.554	0.075	9.49903	2.5	FALSE
PG 18:0_18:3	dPG 17:0_20:3	813.554	0.05	6.14587	2.5	FALSE
PG 18:0_20:0	dPG 17:0_18:1	789.554	0.075	9.49903	2.5	FALSE
PG 18:0_20:1	dPG 17:0_18:1	789.554	0.075	9.49903	2.5	FALSE
PG 18:0_20:2	dPG 17:0_20:3	813.554	0.05	6.14587	2.5	FALSE
PG 18:0_20:3	dPG 17:0_20:3	813.554	0.05	6.14587	2.5	FALSE
PG 18:0_20:4	dPG 17:0_22:4	839.57	0.025	2.97771	2.5	FALSE
PG 18:0_20:5	dPG 17:0_22:4	839.57	0.025	2.97771	2.5	FALSE
PG 18:0_22:4	dPG 17:0_22:4	839.57	0.025	2.97771	2.5	FALSE
PG 18:0_22:5	dPG 17:0_22:4	839.57	0.025	2.97771	2.5	FALSE
PG 18:0_22:6	dPG 17:0_22:4	839.57	0.025	2.97771	2.5	FALSE
PG 16:1_18:1	dPG 17:0_18:1	789.554	0.075	9.49903	2.5	FALSE
PG 18:1_18:1	dPG 17:0_18:1	789.554	0.075	4.74951	2.5	TRUE
PG 18:1_18:2	dPG 17:0_18:1	789.554	0.075	9.49903	2.5	FALSE
PG 18:1_18:3	dPG 17:0_20:3	813.554	0.05	6.14587	2.5	FALSE
PG 18:1_20:1	dPG 17:0_18:1	789.554	0.075	9.49903	2.5	FALSE
PG 18:1_20:2	dPG 17:0_20:3	813.554	0.05	6.14587	2.5	FALSE
PG 18:1_20:3	dPG 17:0_20:3	813.554	0.05	6.14587	2.5	FALSE
PG 18:1_20:4	dPG 17:0_22:4	839.57	0.025	2.97771	2.5	FALSE
PG 18:1_20:5	dPG 17:0_22:4	839.57	0.025	2.97771	2.5	FALSE
PG 18:1_22:4	dPG 17:0_22:4	839.57	0.025	2.97771	2.5	FALSE
PG 18:1_22:5	dPG 17:0_22:4	839.57	0.025	2.97771	2.5	FALSE
PG 18:1_22:6	dPG 17:0_22:4	839.57	0.025	2.97771	2.5	FALSE
PG 16:1_18:2	dPG 17:0_18:1	789.554	0.075	9.49903	2.5	FALSE
PG 18:2_18:2	dPG 17:0_18:1	789.554	0.075	4.74951	2.5	TRUE
PG 18:2_18:3	dPG 17:0_20:3	813.554	0.05	6.14587	2.5	FALSE
PG 18:2_20:1	dPG 17:0_18:1	789.554	0.075	9.49903	2.5	FALSE
PG 18:2_20:2	dPG 17:0_20:3	813.554	0.05	6.14587	2.5	FALSE
PG 18:2_20:3	dPG 17:0_20:3	813.554	0.05	6.14587	2.5	FALSE
PG 18:2_20:4	dPG 17:0_22:4	839.57	0.025	2.97771	2.5	FALSE
PG 18:2_20:5	dPG 17:0_22:4	839.57	0.025	2.97771	2.5	FALSE
PG 18:2_22:4	dPG 17:0_22:4	839.57	0.025	2.97771	2.5	FALSE
PG 18:2_22:5	dPG 17:0_22:4	839.57	0.025	2.97771	2.5	FALSE
PG 18:2_22:6	dPG 17:0_22:4	839.57	0.025	2.97771	2.5	FALSE
PG 16:1_20:0	dPG 17:0_16:1	761.523	0.05	6.56579	2.5	FALSE
PG 18:1_20:0	dPG 17:0_18:1	789.554	0.075	9.49903	2.5	FALSE
PG 18:2_20:0	dPG 17:0_18:1	789.554	0.075	9.49903	2.5	FALSE
PG 18:3_20:0	dPG 17:0_20:3	813.554	0.05	6.14587	2.5	FALSE
PG 20:0_20:1	dPG 17:0_18:1	789.554	0.075	9.49903	2.5	FALSE
PG 20:0_20:2	dPG 17:0_20:3	813.554	0.05	6.14587	2.5	FALSE
PG 20:0_20:3	dPG 17:0_20:3	813.554	0.05	6.14587	2.5	FALSE
PG 20:0_20:4	dPG 17:0_22:4	839.57	0.025	2.97771	2.5	FALSE
PG 20:0_20:5	dPG 17:0_22:4	839.57	0.025	2.97771	2.5	FALSE
PG 20:0_22:4	dPG 17:0_22:4	839.57	0.025	2.97771	2.5	FALSE
PG 20:0_22:5	dPG 17:0_22:4	839.57	0.025	2.97771	2.5	FALSE
PG 20:0_22:6	dPG 17:0_22:4	839.57	0.025	2.97771	2.5	FALSE
PG 14:0_15:0	dPG 17:0_14:1_	733.492	0.025	3.40835	2.5	FALSE
PG 15:0_16:0	dPG 17:0_14:1_	733.492	0.025	3.40835	2.5	FALSE
PG 15:0_16:1	dPG 17:0_14:1_	733.492	0.025	3.40835	2.5	FALSE
PG 15:0_18:0	dPG 17:0_16:1_	761.523	0.05	6.56579	2.5	FALSE
PG 15:0_18:1	dPG 17:0_16:1_	761.523	0.05	6.56579	2.5	FALSE
PG 15:0_18:2	dPG 17:0_16:1_	761.523	0.05	6.56579	2.5	FALSE
PG 15:0_20:0	dPG 17:0_18:1_	789.554	0.075	9.49903	2.5	FALSE
PG 15:0_20:1	dPG 17:0_18:1_	789.554	0.075	9.49903	2.5	FALSE
PG 15:0_20:2	dPG 17:0_18:1_	789.554	0.075	9.49903	2.5	FALSE
PG 15:0_20:3	dPG 17:0_20:3_	813.554	0.05	6.14587	2.5	FALSE
PG 15:0_20:4	dPG 17:0_20:3_	813.554	0.05	6.14587	2.5	FALSE
PG 15:0_22:0	dPG 17:0_20:3_	813.554	0.05	6.14587	2.5	FALSE
PG 15:0_22:1	dPG 17:0_20:3_	813.554	0.05	6.14587	2.5	FALSE
PG 15:0_22:2	dPG 17:0_20:3_	813.554	0.05	6.14587	2.5	FALSE
PG 15:0_22:4	dPG 17:0_20:3_	813.554	0.05	6.14587	2.5	FALSE
PG 15:0_22:5	dPG 17:0_20:3_	813.554	0.05	6.14587	2.5	FALSE
PG 15:0_22:6	dPG 17:0_20:3_	813.554	0.05	6.14587	2.5	FALSE
PG 14:0_17:0	dPG 17:0_14:1_	733.492	0.025	3.40835	2.5	FALSE
PG 16:0_17:0	dPG 17:0_16:1_	761.523	0.05	6.56579	2.5	FALSE
PG 16:1_17:0	dPG 17:0_16:1_	761.523	0.05	6.56579	2.5	FALSE
PG 17:0_18:0	dPG 17:0_18:1_	789.554	0.075	9.49903	2.5	FALSE
PG 17:0_18:1	dPG 17:0_18:1_	789.554	0.075	9.49903	2.5	FALSE
PG 17:0_18:2	dPG 17:0_18:1_	789.554	0.075	9.49903	2.5	FALSE
PG 17:0_20:0	dPG 17:0_18:1_	789.554	0.075	9.49903	2.5	FALSE
PG 17:0_20:1	dPG 17:0_18:1_	789.554	0.075	9.49903	2.5	FALSE
PG 17:0_20:2	dPG 17:0_20:3_	813.554	0.05	6.14587	2.5	FALSE
PG 17:0_20:3	dPG 17:0_20:3_	813.554	0.05	6.14587	2.5	FALSE
PG 17:0_20:4	dPG 17:0_20:3_	813.554	0.05	6.14587	2.5	FALSE
PG 17:0_22:0	dPG 17:0_22:4_	839.57	0.025	2.97771	2.5	FALSE
PG 17:0_22:1	dPG 17:0_22:4_	839.57	0.025	2.97771	2.5	FALSE
PG 17:0_22:2	dPG 17:0_22:4_	839.57	0.025	2.97771	2.5	FALSE
PG 17:0_22:4	dPG 17:0_22:4_	839.57	0.025	2.97771	2.5	FALSE
PG 17:0_22:5	dPG 17:0_22:4_	839.57	0.025	2.97771	2.5	FALSE
PG 17:0_22:6	dPG 17:0_22:4_	839.57	0.025	2.97771	2.5	FALSE
PG 14:0_18:1_2	dPG 17:0_14:1	733.492	0.025	3.40835	2.5	FALSE
PG 16:0_16:1_2	dPG 17:0_16:1	761.523	0.05	6.56579	2.5	FALSE
PG 16:1_18:0_2	dPG 17:0_18:1	789.554	0.075	9.49903	2.5	FALSE
PG 18:0_18:1_2	dPG 17:0_18:1	789.554	0.075	9.49903	2.5	FALSE
PG 18:0_20:1_2	dPG 17:0_18:1	789.554	0.075	9.49903	2.5	FALSE
PG 16:1_18:1_2	dPG 17:0_16:1	761.523	0.05	6.56579	2.5	FALSE
PG 18:1_18:2_2	dPG 17:0_18:1	789.554	0.075	9.49903	2.5	FALSE
PG 18:1_20:1_2	dPG 17:0_18:1	789.554	0.075	9.49903	2.5	FALSE
PG 18:2_18:3_2	dPG 17:0_18:1	789.554	0.075	9.49903	2.5	FALSE
PG 18:2_20:1_2	dPG 17:0_20:3	813.554	0.05	6.14587	2.5	FALSE
PI 14:0_14:0	dPI 17:0_14:1	816.553	0.025	1.53083	2.5	TRUE
PI 14:0_18:1	dPI 17:0_18:1	872.615	0.075	8.59485	2.5	FALSE
PI 14:0_18:2	dPI 17:0_18:1	872.615	0.075	8.59485	2.5	FALSE
PI 14:0_18:3	dPI 17:0_20:3	896.615	0.05	5.57653	2.5	FALSE
PI 14:0_20:1	dPI 17:0_18:1	872.615	0.075	8.59485	2.5	FALSE
PI 14:0_20:2	dPI 17:0_20:3	896.615	0.05	5.57653	2.5	FALSE
PI 14:0_20:3	dPI 17:0_20:3	896.615	0.05	5.57653	2.5	FALSE
PI 14:0_20:4	dPI 17:0_20:3	896.615	0.05	5.57653	2.5	FALSE
PI 14:0_20:5	dPI 17:0_20:3	896.615	0.05	5.57653	2.5	FALSE
PI 14:0_22:4	dPI 17:0_22:4	922.631	0.025	2.70964	2.5	FALSE
PI 14:0_22:5	dPI 17:0_22:4	922.631	0.025	2.70964	2.5	FALSE
PI 14:0_22:6	dPI 17:0_22:4	922.631	0.025	2.70964	2.5	FALSE
PI 14:1_14:1	dPI 17:0_14:1	816.553	0.025	1.53083	2.5	TRUE
PI 14:0_16:0	dPI 17:0_14:1	816.553	0.025	3.06165	2.5	FALSE
PI 16:0_16:0	dPI 17:0_16:1	844.584	0.05	2.96004	2.5	TRUE
PI 16:0_16:1	dPI 17:0_16:1	844.584	0.05	5.92008	2.5	FALSE
PI 16:0_18:0	dPI 17:0_18:1	872.615	0.075	8.59485	2.5	FALSE
PI 16:0_18:1	dPI 17:0_18:1	872.615	0.075	8.59485	2.5	FALSE
PI 16:0_18:2	dPI 17:0_18:1	872.615	0.075	8.59485	2.5	FALSE
PI 16:0_18:3	dPI 17:0_20:3	896.615	0.05	5.57653	2.5	FALSE
PI 16:0_20:1	dPI 17:0_18:1	872.615	0.075	8.59485	2.5	FALSE
PI 16:0_20:2	dPI 17:0_20:3	896.615	0.05	5.57653	2.5	FALSE
PI 16:0_20:3	dPI 17:0_20:3	896.615	0.05	5.57653	2.5	FALSE
PI 16:0_20:4	dPI 17:0_20:3	896.615	0.05	5.57653	2.5	FALSE
PI 16:0_20:5	dPI 17:0_20:3	896.615	0.05	5.57653	2.5	FALSE
PI 16:0_22:4	dPI 17:0_22:4	922.631	0.025	2.70964	2.5	FALSE
PI 16:0_22:5	dPI 17:0_22:4	922.631	0.025	2.70964	2.5	FALSE
PI 16:0_22:6	dPI 17:0_22:4	922.631	0.025	2.70964	2.5	FALSE
PI 14:0_18:0	dPI 17:0_14:1	816.553	0.025	3.06165	2.5	FALSE
PI 16:1_18:0	dPI 17:0_16:1	844.584	0.05	5.92008	2.5	FALSE
PI 18:0_18:0	dPI 17:0_18:1	872.615	0.075	4.29743	2.5	TRUE
PI 18:0_18:1	dPI 17:0_18:1	872.615	0.075	8.59485	2.5	FALSE
PI 18:0_18:2	dPI 17:0_18:1	872.615	0.075	8.59485	2.5	FALSE
PI 18:0_18:3	dPI 17:0_20:3	896.615	0.05	5.57653	2.5	FALSE
PI 18:0_20:0	dPI 17:0_18:1	872.615	0.075	8.59485	2.5	FALSE
PI 18:0_20:1	dPI 17:0_18:1	872.615	0.075	8.59485	2.5	FALSE
PI 18:0_20:2	dPI 17:0_20:3	896.615	0.05	5.57653	2.5	FALSE
PI 18:0_20:3	dPI 17:0_20:3	896.615	0.05	5.57653	2.5	FALSE
PI 18:0_20:4	dPI 17:0_18:1	872.615	0.075	8.59485	2.5	FALSE
PI 18:0_20:5	dPI 17:0_22:4	922.631	0.025	2.70964	2.5	FALSE
PI 18:0_22:4	dPI 17:0_22:4	922.631	0.025	2.70964	2.5	FALSE
PI 18:0_22:5	dPI 17:0_22:4	922.631	0.025	2.70964	2.5	FALSE
PI 18:0_22:6	dPI 17:0_22:4	922.631	0.025	2.70964	2.5	FALSE
PI 16:1_18:1	dPI 17:0_18:1	872.615	0.075	8.59485	2.5	FALSE
PI 18:1_18:1	dPI 17:0_18:1	872.615	0.075	4.29743	2.5	TRUE
PI 18:1_18:2	dPI 17:0_18:1	872.615	0.075	8.59485	2.5	FALSE
PI 18:1_18:3	dPI 17:0_20:3	896.615	0.05	5.57653	2.5	FALSE
PI 18:1_20:1	dPI 17:0_18:1	872.615	0.075	8.59485	2.5	FALSE
PI 18:1_20:2	dPI 17:0_20:3	896.615	0.05	5.57653	2.5	FALSE
PI 18:1_20:3	dPI 17:0_20:3	896.615	0.05	5.57653	2.5	FALSE
PI 18:1_20:4	dPI 17:0_22:4	922.631	0.025	2.70964	2.5	FALSE
PI 18:1_20:5	dPI 17:0_22:4	922.631	0.025	2.70964	2.5	FALSE
PI 18:1_22:4	dPI 17:0_22:4	922.631	0.025	2.70964	2.5	FALSE
PI 18:1_22:5	dPI 17:0_22:4	922.631	0.025	2.70964	2.5	FALSE
PI 18:1_22:6	dPI 17:0_22:4	922.631	0.025	2.70964	2.5	FALSE
PI 16:1_18:2	dPI 17:0_18:1	872.615	0.075	8.59485	2.5	FALSE
PI 18:2_18:2	dPI 17:0_18:1	872.615	0.075	4.29743	2.5	TRUE
PI 18:2_18:3	dPI 17:0_20:3	896.615	0.05	5.57653	2.5	FALSE
PI 18:2_20:1	dPI 17:0_18:1	872.615	0.075	8.59485	2.5	FALSE
PI 18:2_20:2	dPI 17:0_20:3	896.615	0.05	5.57653	2.5	FALSE
PI 18:2_20:3	dPI 17:0_20:3	896.615	0.05	5.57653	2.5	FALSE
PI 18:2_20:4	dPI 17:0_22:4	922.631	0.025	2.70964	2.5	FALSE
PI 18:2_20:5	dPI 17:0_22:4	922.631	0.025	2.70964	2.5	FALSE
PI 18:2_22:4	dPI 17:0_22:4	922.631	0.025	2.70964	2.5	FALSE
PI 18:2_22:5	dPI 17:0_22:4	922.631	0.025	2.70964	2.5	FALSE
PI 18:2_22:6	dPI 17:0_22:4	922.631	0.025	2.70964	2.5	FALSE
PI 16:1_20:0	dPI 17:0_16:1	844.584	0.05	5.92008	2.5	FALSE
PI 18:1_20:0	dPI 17:0_18:1	872.615	0.075	8.59485	2.5	FALSE
PI 18:2_20:0	dPI 17:0_18:1	872.615	0.075	8.59485	2.5	FALSE
PI 18:3_20:0	dPI 17:0_20:3	896.615	0.05	5.57653	2.5	FALSE
PI 20:0_20:1	dPI 17:0_18:1	872.615	0.075	8.59485	2.5	FALSE
PI 20:0_20:2	dPI 17:0_20:3	896.615	0.05	5.57653	2.5	FALSE
PI 20:0_20:3	dPI 17:0_20:3	896.615	0.05	5.57653	2.5	FALSE
PI 20:0_20:4	dPI 17:0_22:4	922.631	0.025	2.70964	2.5	FALSE
PI 20:0_20:5	dPI 17:0_22:4	922.631	0.025	2.70964	2.5	FALSE
PI 20:0_22:5	dPI 17:0_22:4	922.631	0.025	2.70964	2.5	FALSE
PI 20:0_22:6	dPI 17:0_22:4	922.631	0.025	2.70964	2.5	FALSE
PI 14:0_15:0	dPI 17:0_14:1_	816.553	0.025	3.06165	2.5	FALSE
PI 15:0_16:0	dPI 17:0_14:1_	816.553	0.025	3.06165	2.5	FALSE
PI 15:0_16:1	dPI 17:0_14:1_	816.553	0.025	3.06165	2.5	FALSE
PI 15:0_18:0	dPI 17:0_16:1_	844.584	0.05	5.92008	2.5	FALSE
PI 15:0_18:1	dPI 17:0_16:1_	844.584	0.05	5.92008	2.5	FALSE
PI 15:0_18:2	dPI 17:0_16:1_	844.584	0.05	5.92008	2.5	FALSE
PI 15:0_20:0	dPI 17:0_18:1_	872.615	0.075	8.59485	2.5	FALSE
PI 15:0_20:1	dPI 17:0_18:1_	872.615	0.075	8.59485	2.5	FALSE
PI 15:0_20:2	dPI 17:0_18:1_	872.615	0.075	8.59485	2.5	FALSE
PI 15:0_20:3	dPI 17:0_20:3_	896.615	0.05	5.57653	2.5	FALSE
PI 15:0_20:4	dPI 17:0_20:3_	896.615	0.05	5.57653	2.5	FALSE
PI 15:0_22:0	dPI 17:0_18:1_	872.615	0.075	8.59485	2.5	FALSE
PI 15:0_22:1	dPI 17:0_18:1_	872.615	0.075	8.59485	2.5	FALSE
PI 15:0_22:2	dPI 17:0_20:3_	896.615	0.05	5.57653	2.5	FALSE
PI 15:0_22:4	dPI 17:0_20:3_	896.615	0.05	5.57653	2.5	FALSE
PI 15:0_22:5	dPI 17:0_20:3_	896.615	0.05	5.57653	2.5	FALSE
PI 15:0_22:6	dPI 17:0_20:3_	896.615	0.05	5.57653	2.5	FALSE
PI 14:0_17:0	dPI 17:0_14:1_	816.553	0.025	3.06165	2.5	FALSE
PI 16:0_17:0	dPI 17:0_16:1_	844.584	0.05	5.92008	2.5	FALSE
PI 16:1_17:0	dPI 17:0_16:1_	844.584	0.05	5.92008	2.5	FALSE
PI 17:0_18:0	dPI 17:0_18:1_	872.615	0.075	8.59485	2.5	FALSE
PI 17:0_18:1	dPI 17:0_18:1_	872.615	0.075	8.59485	2.5	FALSE
PI 17:0_18:2	dPI 17:0_18:1_	872.615	0.075	8.59485	2.5	FALSE
PI 17:0_20:0	dPI 17:0_18:1_	872.615	0.075	8.59485	2.5	FALSE
PI 17:0_20:1	dPI 17:0_18:1_	872.615	0.075	8.59485	2.5	FALSE
PI 17:0_20:2	dPI 17:0_20:3_	896.615	0.05	5.57653	2.5	FALSE
PI 17:0_20:3	dPI 17:0_20:3_	896.615	0.05	5.57653	2.5	FALSE
PI 17:0_20:4	dPI 17:0_20:3_	896.615	0.05	5.57653	2.5	FALSE
PI 17:0_22:0	dPI 17:0_22:4_	922.631	0.025	2.70964	2.5	FALSE
PI 17:0_22:1	dPI 17:0_22:4_	922.631	0.025	2.70964	2.5	FALSE
PI 17:0_22:2	dPI 17:0_22:4_	922.631	0.025	2.70964	2.5	FALSE
PI 17:0_22:4	dPI 17:0_22:4_	922.631	0.025	2.70964	2.5	FALSE
PI 17:0_22:5	dPI 17:0_22:4_	922.631	0.025	2.70964	2.5	FALSE
PI 17:0_22:6	dPI 17:0_22:4_	922.631	0.025	2.70964	2.5	FALSE
PI 14:0_18:1_2	dPI 17:0_14:1	816.553	0.025	3.06165	2.5	FALSE
PI 16:0_16:1_2	dPI 17:0_16:1	844.584	0.05	5.92008	2.5	FALSE
PI 16:1_18:0_2	dPI 17:0_18:1	872.615	0.075	8.59485	2.5	FALSE
PI 18:0_18:1_2	dPI 17:0_18:1	872.615	0.075	8.59485	2.5	FALSE
PI 18:0_20:1_2	dPI 17:0_18:1	872.615	0.075	8.59485	2.5	FALSE
PI 18:0_20:4_2	dPI 17:0_22:4	922.631	0.025	2.70964	2.5	FALSE
PI 18:0_20:5_2	dPI 17:0_18:1	872.615	0.075	8.59485	2.5	FALSE
PI 16:1_18:1_2	dPI 17:0_16:1	844.584	0.05	5.92008	2.5	FALSE
PI 18:1_18:2_2	dPI 17:0_18:1	872.615	0.075	8.59485	2.5	FALSE
PI 18:1_20:1_2	dPI 17:0_18:1	872.615	0.075	8.59485	2.5	FALSE
PI 18:1_20:4_2	dPI 17:0_18:1	872.615	0.075	8.59485	2.5	FALSE
PI 18:2_18:3_2	dPI 17:0_18:1	872.615	0.075	8.59485	2.5	FALSE
PI 18:2_20:1_2	dPI 17:0_20:3	896.615	0.05	5.57653	2.5	FALSE
PS 14:0_14:0	dPS 17:0_14:1	746.487	0.025	1.67451	2.5	TRUE
PS 14:0_18:1	dPS 17:0_18:1	802.55	0.075	9.34522	2.5	FALSE
PS 14:0_18:2	dPS 17:0_18:1	802.55	0.075	9.34522	2.5	FALSE
PS 14:0_18:3	dPS 17:0_20:3	826.55	0.05	6.04924	2.5	FALSE
PS 14:0_20:1	dPS 17:0_18:1	802.55	0.075	9.34522	2.5	FALSE
PS 14:0_20:2	dPS 17:0_20:3	826.55	0.05	6.04924	2.5	FALSE
PS 14:0_20:3	dPS 17:0_20:3	826.55	0.05	6.04924	2.5	FALSE
PS 14:0_20:4	dPS 17:0_20:3	826.55	0.05	6.04924	2.5	FALSE
PS 14:0_20:5	dPS 17:0_20:3	826.55	0.05	6.04924	2.5	FALSE
PS 14:0_22:4	dPS 17:0_22:4	852.565	0.025	2.93233	2.5	FALSE
PS 14:0_22:5	dPS 17:0_22:4	852.565	0.025	2.93233	2.5	FALSE
PS 14:0_22:6	dPS 17:0_22:4	852.565	0.025	2.93233	2.5	FALSE
PS 14:1_14:1	dPS 17:0_14:1	746.487	0.025	1.67451	2.5	TRUE
PS 14:0_16:0	dPS 17:0_14:1	746.487	0.025	3.34902	2.5	FALSE
PS 16:0_16:0	dPS 17:0_16:1	774.518	0.05	3.22781	2.5	TRUE
PS 16:0_16:1	dPS 17:0_16:1	774.518	0.05	6.45562	2.5	FALSE
PS 16:0_18:0	dPS 17:0_18:1	802.55	0.075	9.34522	2.5	FALSE
PS 16:0_18:1	dPS 17:0_18:1	802.55	0.075	9.34522	2.5	FALSE
PS 16:0_18:2	dPS 17:0_18:1	802.55	0.075	9.34522	2.5	FALSE
PS 16:0_18:3	dPS 17:0_20:3	826.55	0.05	6.04924	2.5	FALSE
PS 16:0_20:1	dPS 17:0_18:1	802.55	0.075	9.34522	2.5	FALSE
PS 16:0_20:2	dPS 17:0_20:3	826.55	0.05	6.04924	2.5	FALSE
PS 16:0_20:3	dPS 17:0_20:3	826.55	0.05	6.04924	2.5	FALSE
PS 16:0_20:4	dPS 17:0_20:3	826.55	0.05	6.04924	2.5	FALSE
PS 16:0_20:5	dPS 17:0_20:3	826.55	0.05	6.04924	2.5	FALSE
PS 16:0_22:4	dPS 17:0_22:4	852.565	0.025	2.93233	2.5	FALSE
PS 16:0_22:5	dPS 17:0_22:4	852.565	0.025	2.93233	2.5	FALSE
PS 16:0_22:6	dPS 17:0_22:4	852.565	0.025	2.93233	2.5	FALSE
PS 14:0_18:0	dPS 17:0_14:1	746.487	0.025	3.34902	2.5	FALSE
PS 16:1_18:0	dPS 17:0_16:1	774.518	0.05	6.45562	2.5	FALSE
PS 18:0_18:0	dPS 17:0_18:1	802.55	0.075	4.67261	2.5	TRUE
PS 18:0_18:1	dPS 17:0_18:1	802.55	0.075	9.34522	2.5	FALSE
PS 18:0_18:2	dPS 17:0_18:1	802.55	0.075	9.34522	2.5	FALSE
PS 18:0_18:3	dPS 17:0_20:3	826.55	0.05	6.04924	2.5	FALSE
PS 18:0_20:0	dPS 17:0_18:1	802.55	0.075	9.34522	2.5	FALSE
PS 18:0_20:1	dPS 17:0_18:1	802.55	0.075	9.34522	2.5	FALSE
PS 18:0_20:2	dPS 17:0_20:3	826.55	0.05	6.04924	2.5	FALSE
PS 18:0_20:3	dPS 17:0_20:3	826.55	0.05	6.04924	2.5	FALSE
PS 18:0_20:4	dPS 17:0_22:4	852.565	0.025	2.93233	2.5	FALSE
PS 18:0_20:5	dPS 17:0_22:4	852.565	0.025	2.93233	2.5	FALSE
PS 18:0_22:4	dPS 17:0_22:4	852.565	0.025	2.93233	2.5	FALSE
PS 18:0_22:5	dPS 17:0_22:4	852.565	0.025	2.93233	2.5	FALSE
PS 18:0_22:6	dPS 17:0_22:4	852.565	0.025	2.93233	2.5	FALSE
PS 16:1_18:1	dPS 17:0_18:1	802.55	0.075	9.34522	2.5	FALSE
PS 18:1_18:1	dPS 17:0_18:1	802.55	0.075	4.67261	2.5	TRUE
PS 18:1_18:2	dPS 17:0_18:1	802.55	0.075	9.34522	2.5	FALSE
PS 18:1_18:3	dPS 17:0_20:3	826.55	0.05	6.04924	2.5	FALSE
PS 18:1_20:1	dPS 17:0_18:1	802.55	0.075	9.34522	2.5	FALSE
PS 18:1_20:2	dPS 17:0_20:3	826.55	0.05	6.04924	2.5	FALSE
PS 18:1_20:3	dPS 17:0_20:3	826.55	0.05	6.04924	2.5	FALSE
PS 18:1_20:4	dPS 17:0_22:4	852.565	0.025	2.93233	2.5	FALSE
PS 18:1_20:5	dPS 17:0_22:4	852.565	0.025	2.93233	2.5	FALSE
PS 18:1_22:4	dPS 17:0_22:4	852.565	0.025	2.93233	2.5	FALSE
PS 18:1_22:5	dPS 17:0_22:4	852.565	0.025	2.93233	2.5	FALSE
PS 18:1_22:6	dPS 17:0_22:4	852.565	0.025	2.93233	2.5	FALSE
PS 16:1_18:2	dPS 17:0_18:1	802.55	0.075	9.34522	2.5	FALSE
PS 18:2_18:2	dPS 17:0_18:1	802.55	0.075	4.67261	2.5	TRUE
PS 18:2_18:3	dPS 17:0_20:3	826.55	0.05	6.04924	2.5	FALSE
PS 18:2_20:1	dPS 17:0_18:1	802.55	0.075	9.34522	2.5	FALSE
PS 18:2_20:2	dPS 17:0_20:3	826.55	0.05	6.04924	2.5	FALSE
PS 18:2_20:3	dPS 17:0_20:3	826.55	0.05	6.04924	2.5	FALSE
PS 18:2_20:4	dPS 17:0_22:4	852.565	0.025	2.93233	2.5	FALSE
PS 18:2_20:5	dPS 17:0_22:4	852.565	0.025	2.93233	2.5	FALSE
PS 18:2_22:4	dPS 17:0_22:4	852.565	0.025	2.93233	2.5	FALSE
PS 18:2_22:5	dPS 17:0_22:4	852.565	0.025	2.93233	2.5	FALSE
PS 18:2_22:6	dPS 17:0_22:4	852.565	0.025	2.93233	2.5	FALSE
PS 16:1_20:0	dPS 17:0_16:1	774.518	0.05	6.45562	2.5	FALSE
PS 18:1_20:0	dPS 17:0_18:1	802.55	0.075	9.34522	2.5	FALSE
PS 18:2_20:0	dPS 17:0_18:1	802.55	0.075	9.34522	2.5	FALSE
PS 18:3_20:0	dPS 17:0_20:3	826.55	0.05	6.04924	2.5	FALSE
PS 20:0_20:1	dPS 17:0_18:1	802.55	0.075	9.34522	2.5	FALSE
PS 20:0_20:2	dPS 17:0_20:3	826.55	0.05	6.04924	2.5	FALSE
PS 20:0_20:3	dPS 17:0_20:3	826.55	0.05	6.04924	2.5	FALSE
PS 20:0_20:4	dPS 17:0_22:4	852.565	0.025	2.93233	2.5	FALSE
PS 20:0_20:5	dPS 17:0_22:4	852.565	0.025	2.93233	2.5	FALSE
PS 20:0_22:4	dPS 17:0_22:4	852.565	0.025	2.93233	2.5	FALSE
PS 20:0_22:5	dPS 17:0_22:4	852.565	0.025	2.93233	2.5	FALSE
PS 20:0_22:6	dPS 17:0_22:4	852.565	0.025	2.93233	2.5	FALSE
PS 14:0_15:0	dPS 17:0_14:1_	746.487	0.025	3.34902	2.5	FALSE
PS 15:0_16:0	dPS 17:0_14:1_	746.487	0.025	3.34902	2.5	FALSE
PS 15:0_16:1	dPS 17:0_14:1_	746.487	0.025	3.34902	2.5	FALSE
PS 15:0_18:0	dPS 17:0_16:1_	774.518	0.05	6.45562	2.5	FALSE
PS 15:0_18:1	dPS 17:0_16:1_	774.518	0.05	6.45562	2.5	FALSE
PS 15:0_18:2	dPS 17:0_16:1_	774.518	0.05	6.45562	2.5	FALSE
PS 15:0_20:0	dPS 17:0_18:1_	802.55	0.075	9.34522	2.5	FALSE
PS 15:0_20:1	dPS 17:0_18:1_	802.55	0.075	9.34522	2.5	FALSE
PS 15:0_20:2	dPS 17:0_18:1_	802.55	0.075	9.34522	2.5	FALSE
PS 15:0_20:3	dPS 17:0_20:3_	826.55	0.05	6.04924	2.5	FALSE
PS 15:0_20:4	dPS 17:0_20:3_	826.55	0.05	6.04924	2.5	FALSE
PS 15:0_22:0	dPS 17:0_20:3_	826.55	0.05	6.04924	2.5	FALSE
PS 15:0_22:1	dPS 17:0_20:3_	826.55	0.05	6.04924	2.5	FALSE
PS 15:0_22:2	dPS 17:0_20:3_	826.55	0.05	6.04924	2.5	FALSE
PS 15:0_22:4	dPS 17:0_20:3_	826.55	0.05	6.04924	2.5	FALSE
PS 15:0_22:5	dPS 17:0_20:3_	826.55	0.05	6.04924	2.5	FALSE
PS 15:0_22:6	dPS 17:0_20:3_	826.55	0.05	6.04924	2.5	FALSE
PS 14:0_17:0	dPS 17:0_14:1_	746.487	0.025	3.34902	2.5	FALSE
PS 16:0_17:0	dPS 17:0_16:1_	774.518	0.05	6.45562	2.5	FALSE
PS 16:1_17:0	dPS 17:0_16:1_	774.518	0.05	6.45562	2.5	FALSE
PS 17:0_18:0	dPS 17:0_18:1_	802.55	0.075	9.34522	2.5	FALSE
PS 17:0_18:1	dPS 17:0_18:1_	802.55	0.075	9.34522	2.5	FALSE
PS 17:0_18:2	dPS 17:0_18:1_	802.55	0.075	9.34522	2.5	FALSE
PS 17:0_20:0	dPS 17:0_20:3_	826.55	0.05	6.04924	2.5	FALSE
PS 17:0_20:1	dPS 17:0_20:3_	826.55	0.05	6.04924	2.5	FALSE
PS 17:0_20:2	dPS 17:0_20:3_	826.55	0.05	6.04924	2.5	FALSE
PS 17:0_20:3	dPS 17:0_20:3_	826.55	0.05	6.04924	2.5	FALSE
PS 17:0_20:4	dPS 17:0_20:3_	826.55	0.05	6.04924	2.5	FALSE
PS 17:0_22:0	dPS 17:0_22:4_	852.565	0.025	2.93233	2.5	FALSE
PS 17:0_22:1	dPS 17:0_22:4_	852.565	0.025	2.93233	2.5	FALSE
PS 17:0_22:2	dPS 17:0_22:4_	852.565	0.025	2.93233	2.5	FALSE
PS 17:0_22:4	dPS 17:0_22:4_	852.565	0.025	2.93233	2.5	FALSE
PS 17:0_22:5	dPS 17:0_22:4_	852.565	0.025	2.93233	2.5	FALSE
PS 17:0_22:6	dPS 17:0_22:4_	852.565	0.025	2.93233	2.5	FALSE
PS 16:0_16:1_2	dPS 17:0_16:1	774.518	0.05	6.45562	2.5	FALSE
PS 16:1_18:0_2	dPS 17:0_16:1	774.518	0.05	6.45562	2.5	FALSE
PS 14:0_18:1_2	dPS 17:0_14:1	746.487	0.025	3.34902	2.5	FALSE
PS 16:1_18:1_2	dPS 17:0_16:1	774.518	0.05	6.45562	2.5	FALSE
PS 18:0_18:1_2	dPS 17:0_18:1	802.55	0.075	9.34522	2.5	FALSE
PS 18:0_20:1_2	dPS 17:0_18:1	802.55	0.075	9.34522	2.5	FALSE
PS 18:1_18:2_2	dPS 17:0_18:1	802.55	0.075	9.34522	2.5	FALSE
PS 18:2_18:3_2	dPS 17:0_18:1	802.55	0.075	9.34522	2.5	FALSE
PS 18:1_20:1_2	dPS 17:0_18:1	802.55	0.075	9.34522	2.5	FALSE
PS 18:2_20:1_2	dPS 17:0_20:3	826.55	0.05	6.04924	2.5	FALSE
SM d18:1/14:0	dSM d18:1/16:1	709.608	0.075	10.5692	2.5	FALSE
SM d18:1/16:0	dSM d18:1/16:1	709.608	0.075	10.5692	2.5	FALSE
SM d18:1/18:0	dSM d18:1/18:1	737.64	0.05	6.77838	2.5	FALSE
SM d18:1/18:1	dSM d18:1/18:1	737.64	0.05	6.77838	2.5	FALSE
SM d18:1/20:0	dSM d18:1/20:1	765.671	0.025	3.26511	2.5	FALSE
SM d18:1/20:1	dSM d18:1/20:1	765.671	0.025	3.26511	2.5	FALSE
SM d18:1/22:0	dSM d18:1/22:1	793.702	0.05	6.29959	2.5	FALSE
SM d18:1/22:1	dSM d18:1/22:1	793.702	0.05	6.29959	2.5	FALSE
SM d18:1/24:0	dSM d18:1/24:1	821.734	0.075	9.12705	2.5	FALSE
SM d18:1/24:1	dSM d18:1/24:1	821.734	0.075	9.12705	2.5	FALSE
SM d18:1/26:0	dSM d18:1/24:1	821.734	0.075	9.12705	2.5	FALSE
SM d18:1/26:1	dSM d18:1/24:1	821.734	0.075	9.12705	2.5	FALSE
dPC 17:0_14:1	dPC 17:0_14:1	722.562	0.05	6.91982	2.5	FALSE
dPC 17:0_16:1	dPC 17:0_16:1	750.593	0.1	13.3228	2.5	FALSE
dPC 17:0_18:1	dPC 17:0_18:1	778.625	0.15	19.2647	2.5	FALSE
dPC 17:0_20:3	dPC 17:0_20:3	802.625	0.1	12.4591	2.5	FALSE
dPC 17:0_22:4	dPC 17:0_22:4	828.64	0.05	6.03398	2.5	FALSE
dPC 17:0_14:1_	dPC 17:0_14:1_	722.562	0.05	6.91982	2.5	FALSE
dPC 17:0_16:1_	dPC 17:0_16:1_	750.593	0.1	13.3228	2.5	FALSE
dPC 17:0_18:1_	dPC 17:0_18:1_	778.625	0.15	19.2647	2.5	FALSE
dPC 17:0_20:3_	dPC 17:0_20:3_	802.625	0.1	12.4591	2.5	FALSE
dPC 17:0_22:4_	dPC 17:0_22:4_	828.64	0.05	6.03398	2.5	FALSE
dPC 17:0_18:2	dPC 17:0_18:2	722.562	0.05	6.91982	2.5	FALSE
dPC 17:0_22:6	dPC 17:0_22:6	722.562	0.05	6.91982	2.5	FALSE
dPC 17:0_18:2_	dPC 17:0_18:2_	722.562	0.05	6.91982	2.5	FALSE
dPC 17:0_22:6_	dPC 17:0_22:6_	722.562	0.05	6.91982	2.5	FALSE
dPE 17:0_14:1	dPE 17:0_14:1	680.515	0.025	3.67369	2.5	FALSE
dPE 17:0_16:1	dPE 17:0_16:1	708.547	0.05	7.0567	2.5	FALSE
dPE 17:0_18:1	dPE 17:0_18:1	736.578	0.075	10.1822	2.5	FALSE
dPE 17:0_20:3	dPE 17:0_20:3	760.578	0.05	6.57395	2.5	FALSE
dPE 17:0_22:4	dPE 17:0_22:4	786.593	0.025	3.17826	2.5	FALSE
dPE 17:0_14:1_	dPE 17:0_14:1_	680.515	0.025	3.67369	2.5	FALSE
dPE 17:0_16:1_	dPE 17:0_16:1_	708.547	0.05	7.0567	2.5	FALSE
dPE 17:0_18:1_	dPE 17:0_18:1_	736.578	0.075	10.1822	2.5	FALSE
dPE 17:0_20:3_	dPE 17:0_20:3_	760.578	0.05	6.57395	2.5	FALSE
dPE 17:0_22:4_	dPE 17:0_22:4_	786.593	0.025	3.17826	2.5	FALSE
dPE 17:0_18:2	dPE 17:0_18:2	722.562	0.05	6.91982	2.5	FALSE
dPE 17:0_22:6	dPE 17:0_22:6	722.562	0.05	6.91982	2.5	FALSE
dPE 17:0_18:2_	dPE 17:0_18:2_	722.562	0.05	6.91982	2.5	FALSE
dPE 17:0_22:6_	dPE 17:0_22:6_	722.562	0.05	6.91982	2.5	FALSE
dPG 17:0_14:1	dPG 17:0_14:1	733.492	0.025	3.40835	2.5	FALSE
dPG 17:0_14:1_	dPG 17:0_14:1_	733.492	0.025	3.40835	2.5	FALSE
dPG 17:0_16:1	dPG 17:0_16:1	761.523	0.05	6.56579	2.5	FALSE
dPG 17:0_16:1_	dPG 17:0_16:1_	761.523	0.05	6.56579	2.5	FALSE
dPG 17:0_18:1	dPG 17:0_18:1	789.554	0.075	9.49903	2.5	FALSE
dPG 17:0_18:1_	dPG 17:0_18:1_	789.554	0.075	9.49903	2.5	FALSE
dPG 17:0_20:3	dPG 17:0_20:3	813.554	0.05	6.14587	2.5	FALSE
dPG 17:0_20:3_	dPG 17:0_20:3_	813.554	0.05	6.14587	2.5	FALSE
dPG 17:0_22:4	dPG 17:0_22:4	839.57	0.025	2.97771	2.5	FALSE
dPG 17:0_22:4_	dPG 17:0_22:4_	839.57	0.025	2.97771	2.5	FALSE
dPS 17:0_14:1	dPS 17:0_14:1	746.487	0.025	3.34902	2.5	FALSE
dPS 17:0_14:1_	dPS 17:0_14:1_	746.487	0.025	3.34902	2.5	FALSE
dPS 17:0_16:1	dPS 17:0_16:1	774.518	0.05	6.45562	2.5	FALSE
dPS 17:0_16:1_	dPS 17:0_16:1_	774.518	0.05	6.45562	2.5	FALSE
dPS 17:0_18:1	dPS 17:0_18:1	802.55	0.075	9.34522	2.5	FALSE
dPS 17:0_18:1_	dPS 17:0_18:1_	802.55	0.075	9.34522	2.5	FALSE
dPS 17:0_20:3	dPS 17:0_20:3	826.55	0.05	6.04924	2.5	FALSE
dPS 17:0_20:3_	dPS 17:0_20:3_	826.55	0.05	6.04924	2.5	FALSE
dPS 17:0_22:4	dPS 17:0_22:4	852.565	0.025	2.93233	2.5	FALSE
dPS 17:0_22:4_	dPS 17:0_22:4_	852.565	0.025	2.93233	2.5	FALSE
dPI 17:0_14:1	dPI 17:0_14:1	816.553	0.025	3.06165	2.5	FALSE
dPI 17:0_14:1_	dPI 17:0_14:1_	816.553	0.025	3.06165	2.5	FALSE
dPI 17:0_16:1	dPI 17:0_16:1	844.584	0.05	5.92008	2.5	FALSE
dPI 17:0_16:1_	dPI 17:0_16:1_	844.584	0.05	5.92008	2.5	FALSE
dPI 17:0_18:1	dPI 17:0_18:1	872.615	0.075	8.59485	2.5	FALSE
dPI 17:0_18:1_	dPI 17:0_18:1_	872.615	0.075	8.59485	2.5	FALSE
dPI 17:0_20:3	dPI 17:0_20:3	896.615	0.05	5.57653	2.5	FALSE
dPI 17:0_20:3_	dPI 17:0_20:3_	896.615	0.05	5.57653	2.5	FALSE
dPI 17:0_22:4	dPI 17:0_22:4	922.631	0.025	2.70964	2.5	FALSE
dPI 17:0_22:4_	dPI 17:0_22:4_	922.631	0.025	2.70964	2.5	FALSE
dSM d18:1/16:1	dSM d18:1/16:1	709.608	0.075	10.5692	2.5	FALSE
dSM d18:1/18:1	dSM d18:1/18:1	737.64	0.05	6.77838	2.5	FALSE
dSM d18:1/20:1	dSM d18:1/20:1	765.671	0.025	3.26511	2.5	FALSE
dSM d18:1/22:1	dSM d18:1/22:1	793.702	0.05	6.29959	2.5	FALSE
dSM d18:1/24:1	dSM d18:1/24:1	821.734	0.075	9.12705	2.5	FALSE
dPCBLANK	dPCBLANK	#N/A	#N/A	#N/A	2.5	FALSE
dPEBLANK	dPEBLANK	#N/A	#N/A	#N/A	2.5	FALSE
dSMBLANK	dSMBLANK	#N/A	#N/A	#N/A	2.5	FALSE
dPGBLANK	dPGBLANK	#N/A	#N/A	#N/A	2.5	FALSE
dPIBLANK	dPIBLANK	#N/A	#N/A	#N/A	2.5	FALSE
dPSBLANK	dPSBLANK	#N/A	#N/A	#N/A	2.5	FALSE

## Sheet: Method2
SpName	StdName	MW	Con	Coef	Vol	DupTail
FA 12:0	dFA 18:1	291.312	0.1	13.731	1	FALSE
FA 14:0	dFA 18:1	291.312	0.1	13.731	1	FALSE
FA 14:1	dFA 18:1	291.312	0.1	13.731	1	FALSE
FA 15:0	dFA 18:1	291.312	0.1	13.731	1	FALSE
FA 16:0	dFA 18:1	291.312	0.1	13.731	1	FALSE
FA 16:1	dFA 18:1	291.312	0.1	13.731	1	FALSE
FA 17:0	dFA 18:1	291.312	0.1	13.731	1	FALSE
FA 18:0	dFA 18:1	291.312	0.1	13.731	1	FALSE
FA 18:1	dFA 18:1	291.312	0.1	13.731	1	FALSE
FA 18:2	dFA 18:1	291.312	0.1	13.731	1	FALSE
FA 18:3	dFA 18:1	291.312	0.1	13.731	1	FALSE
FA 18:4	dFA 18:1	291.312	0.1	13.731	1	FALSE
FA 20:0	dFA 18:1	291.312	0.1	13.731	1	FALSE
FA 20:1	dFA 18:1	291.312	0.1	13.731	1	FALSE
FA 20:2	dFA 18:1	291.312	0.1	13.731	1	FALSE
FA 20:3	dFA 18:1	291.312	0.1	13.731	1	FALSE
FA 20:4	dFA 18:1	291.312	0.1	13.731	1	FALSE
FA 20:5	dFA 18:1	291.312	0.1	13.731	1	FALSE
FA 22:0	dFA 18:1	291.312	0.1	13.731	1	FALSE
FA 22:1	dFA 18:1	291.312	0.1	13.731	1	FALSE
FA 22:2	dFA 18:1	291.312	0.1	13.731	1	FALSE
FA 22:4	dFA 18:1	291.312	0.1	13.731	1	FALSE
FA 22:5	dFA 18:1	291.312	0.1	13.731	1	FALSE
FA 22:6	dFA 18:1	291.312	0.1	13.731	1	FALSE
FA 24:0	dFA 18:1	291.312	0.1	13.731	1	FALSE
FA 24:1	dFA 18:1	291.312	0.1	13.731	1	FALSE
dFA 18:1	dFA 18:1	291.312	0.1	13.731	1	FALSE
dFA 20:4	dFA 20:4	315.309	0.2	25.3719	1	FALSE
TG 36:0-FA12:0	dTG 47:1-FA15:1	795.736	0.1	12.567	2.5	FALSE
TG 38:0-FA12:0	dTG 47:1-FA15:1	795.736	0.1	12.567	2.5	FALSE
TG 40:0-FA12:0	dTG 47:1-FA15:1	795.736	0.1	12.567	2.5	FALSE
TG 40:0-FA14:0	dTG 47:1-FA15:1	795.736	0.1	12.567	2.5	FALSE
TG 40:0-FA16:0	dTG 47:1-FA15:1	795.736	0.1	12.567	2.5	FALSE
TG 42:0-FA12:0	dTG 47:1-FA15:1	795.736	0.1	12.567	2.5	FALSE
TG 42:0-FA14:0	dTG 47:1-FA15:1	795.736	0.1	12.567	2.5	FALSE
TG 42:0-FA16:0	dTG 47:1-FA15:1	795.736	0.1	12.567	2.5	FALSE
TG 42:1-FA12:0	dTG 47:1-FA15:1	795.736	0.1	12.567	2.5	FALSE
TG 42:1-FA14:0	dTG 47:1-FA15:1	795.736	0.1	12.567	2.5	FALSE
TG 42:1-FA16:0	dTG 47:1-FA15:1	795.736	0.1	12.567	2.5	FALSE
TG 42:1-FA16:1	dTG 47:1-FA15:1	795.736	0.1	12.567	2.5	FALSE
TG 42:1-FA18:1	dTG 47:1-FA15:1	795.736	0.1	12.567	2.5	FALSE
TG 42:2-FA12:0	dTG 47:1-FA15:1	795.736	0.1	12.567	2.5	FALSE
TG 42:2-FA18:2	dTG 47:1-FA15:1	795.736	0.1	12.567	2.5	FALSE
TG 44:0-FA12:0	dTG 47:1-FA15:1	795.736	0.1	12.567	2.5	FALSE
TG 44:0-FA14:0	dTG 47:1-FA15:1	795.736	0.1	12.567	2.5	FALSE
TG 44:0-FA16:0	dTG 47:1-FA15:1	795.736	0.1	12.567	2.5	FALSE
TG 44:0-FA18:0	dTG 47:1-FA15:1	795.736	0.1	12.567	2.5	FALSE
TG 44:1-FA12:0	dTG 47:1-FA15:1	795.736	0.1	12.567	2.5	FALSE
TG 44:1-FA14:0	dTG 47:1-FA15:1	795.736	0.1	12.567	2.5	FALSE
TG 44:1-FA14:1	dTG 47:1-FA15:1	795.736	0.1	12.567	2.5	FALSE
TG 44:1-FA16:0	dTG 47:1-FA15:1	795.736	0.1	12.567	2.5	FALSE
TG 44:1-FA16:1	dTG 47:1-FA15:1	795.736	0.1	12.567	2.5	FALSE
TG 44:1-FA18:1	dTG 47:1-FA15:1	795.736	0.1	12.567	2.5	FALSE
TG 44:2-FA12:0	dTG 47:1-FA15:1	795.736	0.1	12.567	2.5	FALSE
TG 44:2-FA14:0	dTG 47:1-FA15:1	795.736	0.1	12.567	2.5	FALSE
TG 44:2-FA16:0	dTG 47:1-FA15:1	795.736	0.1	12.567	2.5	FALSE
TG 44:2-FA16:1	dTG 47:1-FA15:1	795.736	0.1	12.567	2.5	FALSE
TG 44:2-FA18:1	dTG 47:1-FA15:1	795.736	0.1	12.567	2.5	FALSE
TG 44:2-FA18:2	dTG 47:1-FA15:1	795.736	0.1	12.567	2.5	FALSE
TG 44:3-FA18:2	dTG 47:1-FA15:1	795.736	0.1	12.567	2.5	FALSE
TG 45:0-FA14:0	dTG 47:1-FA15:1	795.736	0.1	12.567	2.5	FALSE
TG 45:0-FA15:0	dTG 47:1-FA15:1	795.736	0.1	12.567	2.5	FALSE
TG 45:0-FA16:0	dTG 47:1-FA15:1	795.736	0.1	12.567	2.5	FALSE
TG 45:1-FA15:0	dTG 47:1-FA15:1	795.736	0.1	12.567	2.5	FALSE
TG 45:1-FA16:0	dTG 47:1-FA15:1	795.736	0.1	12.567	2.5	FALSE
TG 45:1-FA18:1	dTG 47:1-FA15:1	795.736	0.1	12.567	2.5	FALSE
TG 46:0-FA12:0	dTG 47:1-FA15:1	795.736	0.1	12.567	2.5	FALSE
TG 46:0-FA14:0	dTG 47:1-FA15:1	795.736	0.1	12.567	2.5	FALSE
TG 46:0-FA16:0	dTG 47:1-FA15:1	795.736	0.1	12.567	2.5	FALSE
TG 46:0-FA18:0	dTG 47:1-FA15:1	795.736	0.1	12.567	2.5	FALSE
TG 46:1-FA12:0	dTG 47:1-FA15:1	795.736	0.1	12.567	2.5	FALSE
TG 46:1-FA14:0	dTG 47:1-FA15:1	795.736	0.1	12.567	2.5	FALSE
TG 46:1-FA14:1	dTG 47:1-FA15:1	795.736	0.1	12.567	2.5	FALSE
TG 46:1-FA16:0	dTG 47:1-FA15:1	795.736	0.1	12.567	2.5	FALSE
TG 46:1-FA16:1	dTG 47:1-FA15:1	795.736	0.1	12.567	2.5	FALSE
TG 46:1-FA18:0	dTG 47:1-FA15:1	795.736	0.1	12.567	2.5	FALSE
TG 46:1-FA18:1	dTG 47:1-FA15:1	795.736	0.1	12.567	2.5	FALSE
TG 46:2-FA12:0	dTG 47:1-FA15:1	795.736	0.1	12.567	2.5	FALSE
TG 46:2-FA14:0	dTG 47:1-FA15:1	795.736	0.1	12.567	2.5	FALSE
TG 46:2-FA14:1	dTG 47:1-FA15:1	795.736	0.1	12.567	2.5	FALSE
TG 46:2-FA16:0	dTG 47:1-FA15:1	795.736	0.1	12.567	2.5	FALSE
TG 46:2-FA16:1	dTG 47:1-FA15:1	795.736	0.1	12.567	2.5	FALSE
TG 46:2-FA18:1	dTG 47:1-FA15:1	795.736	0.1	12.567	2.5	FALSE
TG 46:2-FA18:2	dTG 47:1-FA15:1	795.736	0.1	12.567	2.5	FALSE
TG 46:3-FA12:0	dTG 47:1-FA15:1	795.736	0.1	12.567	2.5	FALSE
TG 46:3-FA14:0	dTG 47:1-FA15:1	795.736	0.1	12.567	2.5	FALSE
TG 46:3-FA14:1	dTG 47:1-FA15:1	795.736	0.1	12.567	2.5	FALSE
TG 46:3-FA16:0	dTG 47:1-FA15:1	795.736	0.1	12.567	2.5	FALSE
TG 46:3-FA16:1	dTG 47:1-FA15:1	795.736	0.1	12.567	2.5	FALSE
TG 46:3-FA18:1	dTG 47:1-FA15:1	795.736	0.1	12.567	2.5	FALSE
TG 46:3-FA18:2	dTG 47:1-FA15:1	795.736	0.1	12.567	2.5	FALSE
TG 46:3-FA18:3	dTG 47:1-FA15:1	795.736	0.1	12.567	2.5	FALSE
TG 46:4-FA18:2	dTG 47:1-FA15:1	795.736	0.1	12.567	2.5	FALSE
TG 47:0-FA14:0	dTG 47:1-FA15:1	795.736	0.1	12.567	2.5	FALSE
TG 47:0-FA15:0	dTG 47:1-FA15:1	795.736	0.1	12.567	2.5	FALSE
TG 47:0-FA16:0	dTG 47:1-FA15:1	795.736	0.1	12.567	2.5	FALSE
TG 47:0-FA17:0	dTG 47:1-FA15:1	795.736	0.1	12.567	2.5	FALSE
TG 47:1-FA14:0	dTG 47:1-FA15:1	795.736	0.1	12.567	2.5	FALSE
TG 47:1-FA15:0	dTG 47:1-FA15:1	795.736	0.1	12.567	2.5	FALSE
TG 47:1-FA16:0	dTG 47:1-FA15:1	795.736	0.1	12.567	2.5	FALSE
TG 47:1-FA16:1	dTG 47:1-FA15:1	795.736	0.1	12.567	2.5	FALSE
TG 47:1-FA17:0	dTG 47:1-FA15:1	795.736	0.1	12.567	2.5	FALSE
TG 47:1-FA18:1	dTG 47:1-FA15:1	795.736	0.1	12.567	2.5	FALSE
TG 47:2-FA14:0	dTG 47:1-FA15:1	795.736	0.1	12.567	2.5	FALSE
TG 47:2-FA15:0	dTG 47:1-FA15:1	795.736	0.1	12.567	2.5	FALSE
TG 47:2-FA16:1	dTG 47:1-FA15:1	795.736	0.1	12.567	2.5	FALSE
TG 47:2-FA18:1	dTG 47:1-FA15:1	795.736	0.1	12.567	2.5	FALSE
TG 47:2-FA18:2	dTG 47:1-FA15:1	795.736	0.1	12.567	2.5	FALSE
TG 48:0-FA14:0	dTG 47:1-FA15:1	795.736	0.1	12.567	2.5	FALSE
TG 48:0-FA16:0	dTG 47:1-FA15:1	795.736	0.1	12.567	2.5	FALSE
TG 48:0-FA18:0	dTG 47:1-FA15:1	795.736	0.1	12.567	2.5	FALSE
TG 48:1-FA12:0	dTG 47:1-FA15:1	795.736	0.1	12.567	2.5	FALSE
TG 48:1-FA14:0	dTG 47:1-FA15:1	795.736	0.1	12.567	2.5	FALSE
TG 48:1-FA14:1	dTG 47:1-FA15:1	795.736	0.1	12.567	2.5	FALSE
TG 48:1-FA16:0	dTG 47:1-FA15:1	795.736	0.1	12.567	2.5	FALSE
TG 48:1-FA16:1	dTG 47:1-FA15:1	795.736	0.1	12.567	2.5	FALSE
TG 48:1-FA18:0	dTG 47:1-FA15:1	795.736	0.1	12.567	2.5	FALSE
TG 48:1-FA18:1	dTG 47:1-FA15:1	795.736	0.1	12.567	2.5	FALSE
TG 48:2-FA12:0	dTG 47:1-FA15:1	795.736	0.1	12.567	2.5	FALSE
TG 48:2-FA14:0	dTG 47:1-FA15:1	795.736	0.1	12.567	2.5	FALSE
TG 48:2-FA14:1	dTG 47:1-FA15:1	795.736	0.1	12.567	2.5	FALSE
TG 48:2-FA16:0	dTG 47:1-FA15:1	795.736	0.1	12.567	2.5	FALSE
TG 48:2-FA16:1	dTG 47:1-FA15:1	795.736	0.1	12.567	2.5	FALSE
TG 48:2-FA18:0	dTG 47:1-FA15:1	795.736	0.1	12.567	2.5	FALSE
TG 48:2-FA18:1	dTG 47:1-FA15:1	795.736	0.1	12.567	2.5	FALSE
TG 48:2-FA18:2	dTG 47:1-FA15:1	795.736	0.1	12.567	2.5	FALSE
TG 48:3-FA12:0	dTG 47:1-FA15:1	795.736	0.1	12.567	2.5	FALSE
TG 48:3-FA14:0	dTG 47:1-FA15:1	795.736	0.1	12.567	2.5	FALSE
TG 48:3-FA14:1	dTG 47:1-FA15:1	795.736	0.1	12.567	2.5	FALSE
TG 48:3-FA16:0	dTG 47:1-FA15:1	795.736	0.1	12.567	2.5	FALSE
TG 48:3-FA16:1	dTG 47:1-FA15:1	795.736	0.1	12.567	2.5	FALSE
TG 48:3-FA18:1	dTG 47:1-FA15:1	795.736	0.1	12.567	2.5	FALSE
TG 48:3-FA18:2	dTG 47:1-FA15:1	795.736	0.1	12.567	2.5	FALSE
TG 48:3-FA18:3	dTG 47:1-FA15:1	795.736	0.1	12.567	2.5	FALSE
TG 48:4-FA12:0	dTG 47:1-FA15:1	795.736	0.1	12.567	2.5	FALSE
TG 48:4-FA14:0	dTG 47:1-FA15:1	795.736	0.1	12.567	2.5	FALSE
TG 48:4-FA14:1	dTG 47:1-FA15:1	795.736	0.1	12.567	2.5	FALSE
TG 48:4-FA16:0	dTG 47:1-FA15:1	795.736	0.1	12.567	2.5	FALSE
TG 48:4-FA16:1	dTG 47:1-FA15:1	795.736	0.1	12.567	2.5	FALSE
TG 48:4-FA18:1	dTG 47:1-FA15:1	795.736	0.1	12.567	2.5	FALSE
TG 48:4-FA18:2	dTG 47:1-FA15:1	795.736	0.1	12.567	2.5	FALSE
TG 48:4-FA18:3	dTG 47:1-FA15:1	795.736	0.1	12.567	2.5	FALSE
TG 48:4-FA20:4	dTG 47:1-FA15:1	795.736	0.1	12.567	2.5	FALSE
TG 48:5-FA18:2	dTG 47:1-FA15:1	795.736	0.1	12.567	2.5	FALSE
TG 48:5-FA18:3	dTG 47:1-FA15:1	795.736	0.1	12.567	2.5	FALSE
TG 49:0-FA15:0	dTG 47:1-FA15:1	795.736	0.1	12.567	2.5	FALSE
TG 49:0-FA16:0	dTG 47:1-FA15:1	795.736	0.1	12.567	2.5	FALSE
TG 49:0-FA17:0	dTG 47:1-FA15:1	795.736	0.1	12.567	2.5	FALSE
TG 49:0-FA18:0	dTG 47:1-FA15:1	795.736	0.1	12.567	2.5	FALSE
TG 49:1-FA14:0	dTG 47:1-FA15:1	795.736	0.1	12.567	2.5	FALSE
TG 49:1-FA15:0	dTG 47:1-FA15:1	795.736	0.1	12.567	2.5	FALSE
TG 49:1-FA16:0	dTG 47:1-FA15:1	795.736	0.1	12.567	2.5	FALSE
TG 49:1-FA16:1	dTG 47:1-FA15:1	795.736	0.1	12.567	2.5	FALSE
TG 49:1-FA17:0	dTG 47:1-FA15:1	795.736	0.1	12.567	2.5	FALSE
TG 49:1-FA18:1	dTG 47:1-FA15:1	795.736	0.1	12.567	2.5	FALSE
TG 49:2-FA14:0	dTG 47:1-FA15:1	795.736	0.1	12.567	2.5	FALSE
TG 49:2-FA15:0	dTG 47:1-FA15:1	795.736	0.1	12.567	2.5	FALSE
TG 49:2-FA16:0	dTG 47:1-FA15:1	795.736	0.1	12.567	2.5	FALSE
TG 49:2-FA16:1	dTG 47:1-FA15:1	795.736	0.1	12.567	2.5	FALSE
TG 49:2-FA17:0	dTG 47:1-FA15:1	795.736	0.1	12.567	2.5	FALSE
TG 49:2-FA18:1	dTG 47:1-FA15:1	795.736	0.1	12.567	2.5	FALSE
TG 49:2-FA18:2	dTG 47:1-FA15:1	795.736	0.1	12.567	2.5	FALSE
TG 49:3-FA15:0	dTG 47:1-FA15:1	795.736	0.1	12.567	2.5	FALSE
TG 49:3-FA16:0	dTG 47:1-FA15:1	795.736	0.1	12.567	2.5	FALSE
TG 49:3-FA16:1	dTG 47:1-FA15:1	795.736	0.1	12.567	2.5	FALSE
TG 49:3-FA18:2	dTG 47:1-FA15:1	795.736	0.1	12.567	2.5	FALSE
TG 49:3-FA18:3	dTG 47:1-FA15:1	795.736	0.1	12.567	2.5	FALSE
TG 50:0-FA14:0	dTG 47:1-FA15:1	795.736	0.1	12.567	2.5	FALSE
TG 50:0-FA16:0	dTG 47:1-FA15:1	795.736	0.1	12.567	2.5	FALSE
TG 50:0-FA18:0	dTG 47:1-FA15:1	795.736	0.1	12.567	2.5	FALSE
TG 50:1-FA14:0	dTG 47:1-FA15:1	795.736	0.1	12.567	2.5	FALSE
TG 50:1-FA16:0	dTG 47:1-FA15:1	795.736	0.1	12.567	2.5	FALSE
TG 50:1-FA16:1	dTG 47:1-FA15:1	795.736	0.1	12.567	2.5	FALSE
TG 50:1-FA18:0	dTG 47:1-FA15:1	795.736	0.1	12.567	2.5	FALSE
TG 50:1-FA18:1	dTG 47:1-FA15:1	795.736	0.1	12.567	2.5	FALSE
TG 50:1-FA20:1	dTG 47:1-FA15:1	795.736	0.1	12.567	2.5	FALSE
TG 50:2-FA14:0	dTG 47:1-FA15:1	795.736	0.1	12.567	2.5	FALSE
TG 50:2-FA14:1	dTG 47:1-FA15:1	795.736	0.1	12.567	2.5	FALSE
TG 50:2-FA16:0	dTG 47:1-FA15:1	795.736	0.1	12.567	2.5	FALSE
TG 50:2-FA16:1	dTG 47:1-FA15:1	795.736	0.1	12.567	2.5	FALSE
TG 50:2-FA18:0	dTG 47:1-FA15:1	795.736	0.1	12.567	2.5	FALSE
TG 50:2-FA18:1	dTG 47:1-FA15:1	795.736	0.1	12.567	2.5	FALSE
TG 50:2-FA18:2	dTG 47:1-FA15:1	795.736	0.1	12.567	2.5	FALSE
TG 50:2-FA20:2	dTG 47:1-FA15:1	795.736	0.1	12.567	2.5	FALSE
TG 50:3-FA14:0	dTG 47:1-FA15:1	795.736	0.1	12.567	2.5	FALSE
TG 50:3-FA14:1	dTG 47:1-FA15:1	795.736	0.1	12.567	2.5	FALSE
TG 50:3-FA16:0	dTG 47:1-FA15:1	795.736	0.1	12.567	2.5	FALSE
TG 50:3-FA16:1	dTG 47:1-FA15:1	795.736	0.1	12.567	2.5	FALSE
TG 50:3-FA18:0	dTG 47:1-FA15:1	795.736	0.1	12.567	2.5	FALSE
TG 50:3-FA18:1	dTG 47:1-FA15:1	795.736	0.1	12.567	2.5	FALSE
TG 50:3-FA18:2	dTG 47:1-FA15:1	795.736	0.1	12.567	2.5	FALSE
TG 50:3-FA18:3	dTG 47:1-FA15:1	795.736	0.1	12.567	2.5	FALSE
TG 50:3-FA20:3	dTG 47:1-FA15:1	795.736	0.1	12.567	2.5	FALSE
TG 50:4-FA14:0	dTG 47:1-FA15:1	795.736	0.1	12.567	2.5	FALSE
TG 50:4-FA14:1	dTG 47:1-FA15:1	795.736	0.1	12.567	2.5	FALSE
TG 50:4-FA16:0	dTG 47:1-FA15:1	795.736	0.1	12.567	2.5	FALSE
TG 50:4-FA16:1	dTG 47:1-FA15:1	795.736	0.1	12.567	2.5	FALSE
TG 50:4-FA18:1	dTG 47:1-FA15:1	795.736	0.1	12.567	2.5	FALSE
TG 50:4-FA18:2	dTG 47:1-FA15:1	795.736	0.1	12.567	2.5	FALSE
TG 50:4-FA18:3	dTG 47:1-FA15:1	795.736	0.1	12.567	2.5	FALSE
TG 50:4-FA20:3	dTG 47:1-FA15:1	795.736	0.1	12.567	2.5	FALSE
TG 50:4-FA20:4	dTG 47:1-FA15:1	795.736	0.1	12.567	2.5	FALSE
TG 50:5-FA14:0	dTG 47:1-FA15:1	795.736	0.1	12.567	2.5	FALSE
TG 50:5-FA16:0	dTG 47:1-FA15:1	795.736	0.1	12.567	2.5	FALSE
TG 50:5-FA16:1	dTG 47:1-FA15:1	795.736	0.1	12.567	2.5	FALSE
TG 50:5-FA18:1	dTG 47:1-FA15:1	795.736	0.1	12.567	2.5	FALSE
TG 50:5-FA18:2	dTG 47:1-FA15:1	795.736	0.1	12.567	2.5	FALSE
TG 50:5-FA18:3	dTG 47:1-FA15:1	795.736	0.1	12.567	2.5	FALSE
TG 50:5-FA20:4	dTG 47:1-FA15:1	795.736	0.1	12.567	2.5	FALSE
TG 50:5-FA20:5	dTG 47:1-FA15:1	795.736	0.1	12.567	2.5	FALSE
TG 50:6-FA20:4	dTG 47:1-FA15:1	795.736	0.1	12.567	2.5	FALSE
TG 51:0-FA16:0	dTG 47:1-FA15:1	795.736	0.1	12.567	2.5	FALSE
TG 51:0-FA17:0	dTG 47:1-FA15:1	795.736	0.1	12.567	2.5	FALSE
TG 51:0-FA18:0	dTG 47:1-FA15:1	795.736	0.1	12.567	2.5	FALSE
TG 51:1-FA15:0	dTG 47:1-FA15:1	795.736	0.1	12.567	2.5	FALSE
TG 51:1-FA16:0	dTG 47:1-FA15:1	795.736	0.1	12.567	2.5	FALSE
TG 51:1-FA17:0	dTG 47:1-FA15:1	795.736	0.1	12.567	2.5	FALSE
TG 51:1-FA18:0	dTG 47:1-FA15:1	795.736	0.1	12.567	2.5	FALSE
TG 51:1-FA18:1	dTG 47:1-FA15:1	795.736	0.1	12.567	2.5	FALSE
TG 51:2-FA15:0	dTG 47:1-FA15:1	795.736	0.1	12.567	2.5	FALSE
TG 51:2-FA16:0	dTG 47:1-FA15:1	795.736	0.1	12.567	2.5	FALSE
TG 51:2-FA16:1	dTG 47:1-FA15:1	795.736	0.1	12.567	2.5	FALSE
TG 51:2-FA17:0	dTG 47:1-FA15:1	795.736	0.1	12.567	2.5	FALSE
TG 51:2-FA18:1	dTG 47:1-FA15:1	795.736	0.1	12.567	2.5	FALSE
TG 51:2-FA18:2	dTG 47:1-FA15:1	795.736	0.1	12.567	2.5	FALSE
TG 51:3-FA15:0	dTG 47:1-FA15:1	795.736	0.1	12.567	2.5	FALSE
TG 51:3-FA16:1	dTG 47:1-FA15:1	795.736	0.1	12.567	2.5	FALSE
TG 51:3-FA17:0	dTG 47:1-FA15:1	795.736	0.1	12.567	2.5	FALSE
TG 51:3-FA18:2	dTG 47:1-FA15:1	795.736	0.1	12.567	2.5	FALSE
TG 51:3-FA18:3	dTG 47:1-FA15:1	795.736	0.1	12.567	2.5	FALSE
TG 51:4-FA15:0	dTG 47:1-FA15:1	795.736	0.1	12.567	2.5	FALSE
TG 51:4-FA16:1	dTG 47:1-FA15:1	795.736	0.1	12.567	2.5	FALSE
TG 51:4-FA18:2	dTG 47:1-FA15:1	795.736	0.1	12.567	2.5	FALSE
TG 51:4-FA18:3	dTG 47:1-FA15:1	795.736	0.1	12.567	2.5	FALSE
TG 51:4-FA20:4	dTG 47:1-FA15:1	795.736	0.1	12.567	2.5	FALSE
TG 51:5-FA18:2	dTG 47:1-FA15:1	795.736	0.1	12.567	2.5	FALSE
TG 51:5-FA18:3	dTG 47:1-FA15:1	795.736	0.1	12.567	2.5	FALSE
TG 52:0-FA16:0	dTG 47:1-FA15:1	795.736	0.1	12.567	2.5	FALSE
TG 52:0-FA18:0	dTG 47:1-FA15:1	795.736	0.1	12.567	2.5	FALSE
TG 52:0-FA20:0	dTG 47:1-FA15:1	795.736	0.1	12.567	2.5	FALSE
TG 52:1-FA16:0	dTG 47:1-FA15:1	795.736	0.1	12.567	2.5	FALSE
TG 52:1-FA16:1	dTG 47:1-FA15:1	795.736	0.1	12.567	2.5	FALSE
TG 52:1-FA18:0	dTG 47:1-FA15:1	795.736	0.1	12.567	2.5	FALSE
TG 52:1-FA18:1	dTG 47:1-FA15:1	795.736	0.1	12.567	2.5	FALSE
TG 52:1-FA20:0	dTG 47:1-FA15:1	795.736	0.1	12.567	2.5	FALSE
TG 52:1-FA20:1	dTG 47:1-FA15:1	795.736	0.1	12.567	2.5	FALSE
TG 52:2-FA14:0	dTG 47:1-FA15:1	795.736	0.1	12.567	2.5	FALSE
TG 52:2-FA16:0	dTG 47:1-FA15:1	795.736	0.1	12.567	2.5	FALSE
TG 52:2-FA16:1	dTG 47:1-FA15:1	795.736	0.1	12.567	2.5	FALSE
TG 52:2-FA18:0	dTG 47:1-FA15:1	795.736	0.1	12.567	2.5	FALSE
TG 52:2-FA18:1	dTG 47:1-FA15:1	795.736	0.1	12.567	2.5	FALSE
TG 52:2-FA18:2	dTG 47:1-FA15:1	795.736	0.1	12.567	2.5	FALSE
TG 52:2-FA20:0	dTG 47:1-FA15:1	795.736	0.1	12.567	2.5	FALSE
TG 52:2-FA20:1	dTG 47:1-FA15:1	795.736	0.1	12.567	2.5	FALSE
TG 52:2-FA20:2	dTG 47:1-FA15:1	795.736	0.1	12.567	2.5	FALSE
TG 52:3-FA14:0	dTG 47:1-FA15:1	795.736	0.1	12.567	2.5	FALSE
TG 52:3-FA16:0	dTG 47:1-FA15:1	795.736	0.1	12.567	2.5	FALSE
TG 52:3-FA16:1	dTG 47:1-FA15:1	795.736	0.1	12.567	2.5	FALSE
TG 52:3-FA18:0	dTG 47:1-FA15:1	795.736	0.1	12.567	2.5	FALSE
TG 52:3-FA18:1	dTG 47:1-FA15:1	795.736	0.1	12.567	2.5	FALSE
TG 52:3-FA18:2	dTG 47:1-FA15:1	795.736	0.1	12.567	2.5	FALSE
TG 52:3-FA18:3	dTG 47:1-FA15:1	795.736	0.1	12.567	2.5	FALSE
TG 52:3-FA20:0	dTG 47:1-FA15:1	795.736	0.1	12.567	2.5	FALSE
TG 52:3-FA20:1	dTG 47:1-FA15:1	795.736	0.1	12.567	2.5	FALSE
TG 52:3-FA20:2	dTG 47:1-FA15:1	795.736	0.1	12.567	2.5	FALSE
TG 52:3-FA20:3	dTG 47:1-FA15:1	795.736	0.1	12.567	2.5	FALSE
TG 52:3-FA22:1	dTG 47:1-FA15:1	795.736	0.1	12.567	2.5	FALSE
TG 52:4-FA14:0	dTG 47:1-FA15:1	795.736	0.1	12.567	2.5	FALSE
TG 52:4-FA16:0	dTG 47:1-FA15:1	795.736	0.1	12.567	2.5	FALSE
TG 52:4-FA16:1	dTG 47:1-FA15:1	795.736	0.1	12.567	2.5	FALSE
TG 52:4-FA18:0	dTG 47:1-FA15:1	795.736	0.1	12.567	2.5	FALSE
TG 52:4-FA18:1	dTG 47:1-FA15:1	795.736	0.1	12.567	2.5	FALSE
TG 52:4-FA18:2	dTG 47:1-FA15:1	795.736	0.1	12.567	2.5	FALSE
TG 52:4-FA18:3	dTG 47:1-FA15:1	795.736	0.1	12.567	2.5	FALSE
TG 52:4-FA20:0	dTG 47:1-FA15:1	795.736	0.1	12.567	2.5	FALSE
TG 52:4-FA20:2	dTG 47:1-FA15:1	795.736	0.1	12.567	2.5	FALSE
TG 52:4-FA20:3	dTG 47:1-FA15:1	795.736	0.1	12.567	2.5	FALSE
TG 52:4-FA20:4	dTG 47:1-FA15:1	795.736	0.1	12.567	2.5	FALSE
TG 52:4-FA22:1	dTG 47:1-FA15:1	795.736	0.1	12.567	2.5	FALSE
TG 52:4-FA22:4	dTG 47:1-FA15:1	795.736	0.1	12.567	2.5	FALSE
TG 52:5-FA14:0	dTG 47:1-FA15:1	795.736	0.1	12.567	2.5	FALSE
TG 52:5-FA16:0	dTG 47:1-FA15:1	795.736	0.1	12.567	2.5	FALSE
TG 52:5-FA16:1	dTG 47:1-FA15:1	795.736	0.1	12.567	2.5	FALSE
TG 52:5-FA18:1	dTG 47:1-FA15:1	795.736	0.1	12.567	2.5	FALSE
TG 52:5-FA18:2	dTG 47:1-FA15:1	795.736	0.1	12.567	2.5	FALSE
TG 52:5-FA18:3	dTG 47:1-FA15:1	795.736	0.1	12.567	2.5	FALSE
TG 52:5-FA20:3	dTG 47:1-FA15:1	795.736	0.1	12.567	2.5	FALSE
TG 52:5-FA20:4	dTG 47:1-FA15:1	795.736	0.1	12.567	2.5	FALSE
TG 52:5-FA20:5	dTG 47:1-FA15:1	795.736	0.1	12.567	2.5	FALSE
TG 52:5-FA22:5	dTG 47:1-FA15:1	795.736	0.1	12.567	2.5	FALSE
TG 52:6-FA14:0	dTG 47:1-FA15:1	795.736	0.1	12.567	2.5	FALSE
TG 52:6-FA16:0	dTG 47:1-FA15:1	795.736	0.1	12.567	2.5	FALSE
TG 52:6-FA16:1	dTG 47:1-FA15:1	795.736	0.1	12.567	2.5	FALSE
TG 52:6-FA18:1	dTG 47:1-FA15:1	795.736	0.1	12.567	2.5	FALSE
TG 52:6-FA18:2	dTG 47:1-FA15:1	795.736	0.1	12.567	2.5	FALSE
TG 52:6-FA18:3	dTG 47:1-FA15:1	795.736	0.1	12.567	2.5	FALSE
TG 52:6-FA20:4	dTG 47:1-FA15:1	795.736	0.1	12.567	2.5	FALSE
TG 52:6-FA20:5	dTG 47:1-FA15:1	795.736	0.1	12.567	2.5	FALSE
TG 52:6-FA22:6	dTG 47:1-FA15:1	795.736	0.1	12.567	2.5	FALSE
TG 52:7-FA16:0	dTG 47:1-FA15:1	795.736	0.1	12.567	2.5	FALSE
TG 52:7-FA18:1	dTG 47:1-FA15:1	795.736	0.1	12.567	2.5	FALSE
TG 52:7-FA20:5	dTG 47:1-FA15:1	795.736	0.1	12.567	2.5	FALSE
TG 52:7-FA22:6	dTG 47:1-FA15:1	795.736	0.1	12.567	2.5	FALSE
TG 52:8-FA16:1	dTG 47:1-FA15:1	795.736	0.1	12.567	2.5	FALSE
TG 52:8-FA18:2	dTG 47:1-FA15:1	795.736	0.1	12.567	2.5	FALSE
TG 53:0-FA16:0	dTG 47:1-FA15:1	795.736	0.1	12.567	2.5	FALSE
TG 53:1-FA16:0	dTG 47:1-FA15:1	795.736	0.1	12.567	2.5	FALSE
TG 53:1-FA17:0	dTG 47:1-FA15:1	795.736	0.1	12.567	2.5	FALSE
TG 53:1-FA18:0	dTG 47:1-FA15:1	795.736	0.1	12.567	2.5	FALSE
TG 53:1-FA18:1	dTG 47:1-FA15:1	795.736	0.1	12.567	2.5	FALSE
TG 53:2-FA16:0	dTG 47:1-FA15:1	795.736	0.1	12.567	2.5	FALSE
TG 53:2-FA17:0	dTG 47:1-FA15:1	795.736	0.1	12.567	2.5	FALSE
TG 53:2-FA18:1	dTG 47:1-FA15:1	795.736	0.1	12.567	2.5	FALSE
TG 53:2-FA18:2	dTG 47:1-FA15:1	795.736	0.1	12.567	2.5	FALSE
TG 53:3-FA16:0	dTG 47:1-FA15:1	795.736	0.1	12.567	2.5	FALSE
TG 53:3-FA17:0	dTG 47:1-FA15:1	795.736	0.1	12.567	2.5	FALSE
TG 53:3-FA18:2	dTG 47:1-FA15:1	795.736	0.1	12.567	2.5	FALSE
TG 53:4-FA16:0	dTG 47:1-FA15:1	795.736	0.1	12.567	2.5	FALSE
TG 53:4-FA17:0	dTG 47:1-FA15:1	795.736	0.1	12.567	2.5	FALSE
TG 53:4-FA18:2	dTG 47:1-FA15:1	795.736	0.1	12.567	2.5	FALSE
TG 53:4-FA18:3	dTG 47:1-FA15:1	795.736	0.1	12.567	2.5	FALSE
TG 53:4-FA20:4	dTG 47:1-FA15:1	795.736	0.1	12.567	2.5	FALSE
TG 53:5-FA20:4	dTG 47:1-FA15:1	795.736	0.1	12.567	2.5	FALSE
TG 53:6-FA20:4	dTG 47:1-FA15:1	795.736	0.1	12.567	2.5	FALSE
TG 54:0-FA16:0	dTG 47:1-FA15:1	795.736	0.1	12.567	2.5	FALSE
TG 54:0-FA18:0	dTG 47:1-FA15:1	795.736	0.1	12.567	2.5	FALSE
TG 54:1-FA16:0	dTG 47:1-FA15:1	795.736	0.1	12.567	2.5	FALSE
TG 54:1-FA18:0	dTG 47:1-FA15:1	795.736	0.1	12.567	2.5	FALSE
TG 54:1-FA18:1	dTG 47:1-FA15:1	795.736	0.1	12.567	2.5	FALSE
TG 54:1-FA20:0	dTG 47:1-FA15:1	795.736	0.1	12.567	2.5	FALSE
TG 54:1-FA20:1	dTG 47:1-FA15:1	795.736	0.1	12.567	2.5	FALSE
TG 54:2-FA16:0	dTG 47:1-FA15:1	795.736	0.1	12.567	2.5	FALSE
TG 54:2-FA18:0	dTG 47:1-FA15:1	795.736	0.1	12.567	2.5	FALSE
TG 54:2-FA18:1	dTG 47:1-FA15:1	795.736	0.1	12.567	2.5	FALSE
TG 54:2-FA18:2	dTG 47:1-FA15:1	795.736	0.1	12.567	2.5	FALSE
TG 54:2-FA20:0	dTG 47:1-FA15:1	795.736	0.1	12.567	2.5	FALSE
TG 54:2-FA20:1	dTG 47:1-FA15:1	795.736	0.1	12.567	2.5	FALSE
TG 54:2-FA20:2	dTG 47:1-FA15:1	795.736	0.1	12.567	2.5	FALSE
TG 54:3-FA16:0	dTG 47:1-FA15:1	795.736	0.1	12.567	2.5	FALSE
TG 54:3-FA16:1	dTG 47:1-FA15:1	795.736	0.1	12.567	2.5	FALSE
TG 54:3-FA18:0	dTG 47:1-FA15:1	795.736	0.1	12.567	2.5	FALSE
TG 54:3-FA18:1	dTG 47:1-FA15:1	795.736	0.1	12.567	2.5	FALSE
TG 54:3-FA18:2	dTG 47:1-FA15:1	795.736	0.1	12.567	2.5	FALSE
TG 54:3-FA18:3	dTG 47:1-FA15:1	795.736	0.1	12.567	2.5	FALSE
TG 54:3-FA20:1	dTG 47:1-FA15:1	795.736	0.1	12.567	2.5	FALSE
TG 54:3-FA20:2	dTG 47:1-FA15:1	795.736	0.1	12.567	2.5	FALSE
TG 54:3-FA20:3	dTG 47:1-FA15:1	795.736	0.1	12.567	2.5	FALSE
TG 54:4-FA16:0	dTG 47:1-FA15:1	795.736	0.1	12.567	2.5	FALSE
TG 54:4-FA16:1	dTG 47:1-FA15:1	795.736	0.1	12.567	2.5	FALSE
TG 54:4-FA18:0	dTG 47:1-FA15:1	795.736	0.1	12.567	2.5	FALSE
TG 54:4-FA18:1	dTG 47:1-FA15:1	795.736	0.1	12.567	2.5	FALSE
TG 54:4-FA18:2	dTG 47:1-FA15:1	795.736	0.1	12.567	2.5	FALSE
TG 54:4-FA18:3	dTG 47:1-FA15:1	795.736	0.1	12.567	2.5	FALSE
TG 54:4-FA20:1	dTG 47:1-FA15:1	795.736	0.1	12.567	2.5	FALSE
TG 54:4-FA20:2	dTG 47:1-FA15:1	795.736	0.1	12.567	2.5	FALSE
TG 54:4-FA20:3	dTG 47:1-FA15:1	795.736	0.1	12.567	2.5	FALSE
TG 54:4-FA20:4	dTG 47:1-FA15:1	795.736	0.1	12.567	2.5	FALSE
TG 54:4-FA22:1	dTG 47:1-FA15:1	795.736	0.1	12.567	2.5	FALSE
TG 54:4-FA22:4	dTG 47:1-FA15:1	795.736	0.1	12.567	2.5	FALSE
TG 54:5-FA16:0	dTG 47:1-FA15:1	795.736	0.1	12.567	2.5	FALSE
TG 54:5-FA16:1	dTG 47:1-FA15:1	795.736	0.1	12.567	2.5	FALSE
TG 54:5-FA18:0	dTG 47:1-FA15:1	795.736	0.1	12.567	2.5	FALSE
TG 54:5-FA18:1	dTG 47:1-FA15:1	795.736	0.1	12.567	2.5	FALSE
TG 54:5-FA18:2	dTG 47:1-FA15:1	795.736	0.1	12.567	2.5	FALSE
TG 54:5-FA18:3	dTG 47:1-FA15:1	795.736	0.1	12.567	2.5	FALSE
TG 54:5-FA20:2	dTG 47:1-FA15:1	795.736	0.1	12.567	2.5	FALSE
TG 54:5-FA20:3	dTG 47:1-FA15:1	795.736	0.1	12.567	2.5	FALSE
TG 54:5-FA20:4	dTG 47:1-FA15:1	795.736	0.1	12.567	2.5	FALSE
TG 54:5-FA20:5	dTG 47:1-FA15:1	795.736	0.1	12.567	2.5	FALSE
TG 54:5-FA22:1	dTG 47:1-FA15:1	795.736	0.1	12.567	2.5	FALSE
TG 54:5-FA22:4	dTG 47:1-FA15:1	795.736	0.1	12.567	2.5	FALSE
TG 54:5-FA22:5	dTG 47:1-FA15:1	795.736	0.1	12.567	2.5	FALSE
TG 54:6-FA16:0	dTG 47:1-FA15:1	795.736	0.1	12.567	2.5	FALSE
TG 54:6-FA16:1	dTG 47:1-FA15:1	795.736	0.1	12.567	2.5	FALSE
TG 54:6-FA18:1	dTG 47:1-FA15:1	795.736	0.1	12.567	2.5	FALSE
TG 54:6-FA18:2	dTG 47:1-FA15:1	795.736	0.1	12.567	2.5	FALSE
TG 54:6-FA18:3	dTG 47:1-FA15:1	795.736	0.1	12.567	2.5	FALSE
TG 54:6-FA20:3	dTG 47:1-FA15:1	795.736	0.1	12.567	2.5	FALSE
TG 54:6-FA20:4	dTG 47:1-FA15:1	795.736	0.1	12.567	2.5	FALSE
TG 54:6-FA20:5	dTG 47:1-FA15:1	795.736	0.1	12.567	2.5	FALSE
TG 54:6-FA22:5	dTG 47:1-FA15:1	795.736	0.1	12.567	2.5	FALSE
TG 54:6-FA22:6	dTG 47:1-FA15:1	795.736	0.1	12.567	2.5	FALSE
TG 54:7-FA16:1	dTG 47:1-FA15:1	795.736	0.1	12.567	2.5	FALSE
TG 54:7-FA18:1	dTG 47:1-FA15:1	795.736	0.1	12.567	2.5	FALSE
TG 54:7-FA18:2	dTG 47:1-FA15:1	795.736	0.1	12.567	2.5	FALSE
TG 54:7-FA18:3	dTG 47:1-FA15:1	795.736	0.1	12.567	2.5	FALSE
TG 54:7-FA20:4	dTG 47:1-FA15:1	795.736	0.1	12.567	2.5	FALSE
TG 54:7-FA20:5	dTG 47:1-FA15:1	795.736	0.1	12.567	2.5	FALSE
TG 54:7-FA22:5	dTG 47:1-FA15:1	795.736	0.1	12.567	2.5	FALSE
TG 54:7-FA22:6	dTG 47:1-FA15:1	795.736	0.1	12.567	2.5	FALSE
TG 54:8-FA18:2	dTG 47:1-FA15:1	795.736	0.1	12.567	2.5	FALSE
TG 54:8-FA18:3	dTG 47:1-FA15:1	795.736	0.1	12.567	2.5	FALSE
TG 54:8-FA20:4	dTG 47:1-FA15:1	795.736	0.1	12.567	2.5	FALSE
TG 54:8-FA20:5	dTG 47:1-FA15:1	795.736	0.1	12.567	2.5	FALSE
TG 54:8-FA22:6	dTG 47:1-FA15:1	795.736	0.1	12.567	2.5	FALSE
TG 55:1-FA16:0	dTG 47:1-FA15:1	795.736	0.1	12.567	2.5	FALSE
TG 55:1-FA18:1	dTG 47:1-FA15:1	795.736	0.1	12.567	2.5	FALSE
TG 55:2-FA18:1	dTG 47:1-FA15:1	795.736	0.1	12.567	2.5	FALSE
TG 55:2-FA18:2	dTG 47:1-FA15:1	795.736	0.1	12.567	2.5	FALSE
TG 55:3-FA18:1	dTG 47:1-FA15:1	795.736	0.1	12.567	2.5	FALSE
TG 55:3-FA18:2	dTG 47:1-FA15:1	795.736	0.1	12.567	2.5	FALSE
TG 55:4-FA18:1	dTG 47:1-FA15:1	795.736	0.1	12.567	2.5	FALSE
TG 55:4-FA18:2	dTG 47:1-FA15:1	795.736	0.1	12.567	2.5	FALSE
TG 55:5-FA18:1	dTG 47:1-FA15:1	795.736	0.1	12.567	2.5	FALSE
TG 55:5-FA18:2	dTG 47:1-FA15:1	795.736	0.1	12.567	2.5	FALSE
TG 55:5-FA20:4	dTG 47:1-FA15:1	795.736	0.1	12.567	2.5	FALSE
TG 55:7-FA15:0	dTG 47:1-FA15:1	795.736	0.1	12.567	2.5	FALSE
TG 55:7-FA22:6	dTG 47:1-FA15:1	795.736	0.1	12.567	2.5	FALSE
TG 56:10-FA18:2	dTG 47:1-FA15:1	795.736	0.1	12.567	2.5	FALSE
TG 56:1-FA16:0	dTG 47:1-FA15:1	795.736	0.1	12.567	2.5	FALSE
TG 56:1-FA18:1	dTG 47:1-FA15:1	795.736	0.1	12.567	2.5	FALSE
TG 56:2-FA16:0	dTG 47:1-FA15:1	795.736	0.1	12.567	2.5	FALSE
TG 56:2-FA18:0	dTG 47:1-FA15:1	795.736	0.1	12.567	2.5	FALSE
TG 56:2-FA20:0	dTG 47:1-FA15:1	795.736	0.1	12.567	2.5	FALSE
TG 56:2-FA20:1	dTG 47:1-FA15:1	795.736	0.1	12.567	2.5	FALSE
TG 56:3-FA16:0	dTG 47:1-FA15:1	795.736	0.1	12.567	2.5	FALSE
TG 56:3-FA18:0	dTG 47:1-FA15:1	795.736	0.1	12.567	2.5	FALSE
TG 56:3-FA18:1	dTG 47:1-FA15:1	795.736	0.1	12.567	2.5	FALSE
TG 56:3-FA18:2	dTG 47:1-FA15:1	795.736	0.1	12.567	2.5	FALSE
TG 56:3-FA20:0	dTG 47:1-FA15:1	795.736	0.1	12.567	2.5	FALSE
TG 56:3-FA20:1	dTG 47:1-FA15:1	795.736	0.1	12.567	2.5	FALSE
TG 56:3-FA20:2	dTG 47:1-FA15:1	795.736	0.1	12.567	2.5	FALSE
TG 56:4-FA16:0	dTG 47:1-FA15:1	795.736	0.1	12.567	2.5	FALSE
TG 56:4-FA18:0	dTG 47:1-FA15:1	795.736	0.1	12.567	2.5	FALSE
TG 56:4-FA18:1	dTG 47:1-FA15:1	795.736	0.1	12.567	2.5	FALSE
TG 56:4-FA18:2	dTG 47:1-FA15:1	795.736	0.1	12.567	2.5	FALSE
TG 56:4-FA20:1	dTG 47:1-FA15:1	795.736	0.1	12.567	2.5	FALSE
TG 56:4-FA20:2	dTG 47:1-FA15:1	795.736	0.1	12.567	2.5	FALSE
TG 56:4-FA20:3	dTG 47:1-FA15:1	795.736	0.1	12.567	2.5	FALSE
TG 56:4-FA20:4	dTG 47:1-FA15:1	795.736	0.1	12.567	2.5	FALSE
TG 56:4-FA22:4	dTG 47:1-FA15:1	795.736	0.1	12.567	2.5	FALSE
TG 56:5-FA16:0	dTG 47:1-FA15:1	795.736	0.1	12.567	2.5	FALSE
TG 56:5-FA18:0	dTG 47:1-FA15:1	795.736	0.1	12.567	2.5	FALSE
TG 56:5-FA18:1	dTG 47:1-FA15:1	795.736	0.1	12.567	2.5	FALSE
TG 56:5-FA18:2	dTG 47:1-FA15:1	795.736	0.1	12.567	2.5	FALSE
TG 56:5-FA20:1	dTG 47:1-FA15:1	795.736	0.1	12.567	2.5	FALSE
TG 56:5-FA20:2	dTG 47:1-FA15:1	795.736	0.1	12.567	2.5	FALSE
TG 56:5-FA20:3	dTG 47:1-FA15:1	795.736	0.1	12.567	2.5	FALSE
TG 56:5-FA20:4	dTG 47:1-FA15:1	795.736	0.1	12.567	2.5	FALSE
TG 56:5-FA22:4	dTG 47:1-FA15:1	795.736	0.1	12.567	2.5	FALSE
TG 56:5-FA22:5	dTG 47:1-FA15:1	795.736	0.1	12.567	2.5	FALSE
TG 56:6-FA16:0	dTG 47:1-FA15:1	795.736	0.1	12.567	2.5	FALSE
TG 56:6-FA18:0	dTG 47:1-FA15:1	795.736	0.1	12.567	2.5	FALSE
TG 56:6-FA18:1	dTG 47:1-FA15:1	795.736	0.1	12.567	2.5	FALSE
TG 56:6-FA18:2	dTG 47:1-FA15:1	795.736	0.1	12.567	2.5	FALSE
TG 56:6-FA18:3	dTG 47:1-FA15:1	795.736	0.1	12.567	2.5	FALSE
TG 56:6-FA20:2	dTG 47:1-FA15:1	795.736	0.1	12.567	2.5	FALSE
TG 56:6-FA20:3	dTG 47:1-FA15:1	795.736	0.1	12.567	2.5	FALSE
TG 56:6-FA20:4	dTG 47:1-FA15:1	795.736	0.1	12.567	2.5	FALSE
TG 56:6-FA20:5	dTG 47:1-FA15:1	795.736	0.1	12.567	2.5	FALSE
TG 56:6-FA22:4	dTG 47:1-FA15:1	795.736	0.1	12.567	2.5	FALSE
TG 56:6-FA22:5	dTG 47:1-FA15:1	795.736	0.1	12.567	2.5	FALSE
TG 56:6-FA22:6	dTG 47:1-FA15:1	795.736	0.1	12.567	2.5	FALSE
TG 56:7-FA16:0	dTG 47:1-FA15:1	795.736	0.1	12.567	2.5	FALSE
TG 56:7-FA16:1	dTG 47:1-FA15:1	795.736	0.1	12.567	2.5	FALSE
TG 56:7-FA18:0	dTG 47:1-FA15:1	795.736	0.1	12.567	2.5	FALSE
TG 56:7-FA18:1	dTG 47:1-FA15:1	795.736	0.1	12.567	2.5	FALSE
TG 56:7-FA18:2	dTG 47:1-FA15:1	795.736	0.1	12.567	2.5	FALSE
TG 56:7-FA18:3	dTG 47:1-FA15:1	795.736	0.1	12.567	2.5	FALSE
TG 56:7-FA20:3	dTG 47:1-FA15:1	795.736	0.1	12.567	2.5	FALSE
TG 56:7-FA20:4	dTG 47:1-FA15:1	795.736	0.1	12.567	2.5	FALSE
TG 56:7-FA20:5	dTG 47:1-FA15:1	795.736	0.1	12.567	2.5	FALSE
TG 56:7-FA22:4	dTG 47:1-FA15:1	795.736	0.1	12.567	2.5	FALSE
TG 56:7-FA22:5	dTG 47:1-FA15:1	795.736	0.1	12.567	2.5	FALSE
TG 56:7-FA22:6	dTG 47:1-FA15:1	795.736	0.1	12.567	2.5	FALSE
TG 56:8-FA16:0	dTG 47:1-FA15:1	795.736	0.1	12.567	2.5	FALSE
TG 56:8-FA16:1	dTG 47:1-FA15:1	795.736	0.1	12.567	2.5	FALSE
TG 56:8-FA18:1	dTG 47:1-FA15:1	795.736	0.1	12.567	2.5	FALSE
TG 56:8-FA18:2	dTG 47:1-FA15:1	795.736	0.1	12.567	2.5	FALSE
TG 56:8-FA18:3	dTG 47:1-FA15:1	795.736	0.1	12.567	2.5	FALSE
TG 56:8-FA20:4	dTG 47:1-FA15:1	795.736	0.1	12.567	2.5	FALSE
TG 56:8-FA20:5	dTG 47:1-FA15:1	795.736	0.1	12.567	2.5	FALSE
TG 56:8-FA22:5	dTG 47:1-FA15:1	795.736	0.1	12.567	2.5	FALSE
TG 56:8-FA22:6	dTG 47:1-FA15:1	795.736	0.1	12.567	2.5	FALSE
TG 56:9-FA18:3	dTG 47:1-FA15:1	795.736	0.1	12.567	2.5	FALSE
TG 56:9-FA20:4	dTG 47:1-FA15:1	795.736	0.1	12.567	2.5	FALSE
TG 56:9-FA20:5	dTG 47:1-FA15:1	795.736	0.1	12.567	2.5	FALSE
TG 56:9-FA22:6	dTG 47:1-FA15:1	795.736	0.1	12.567	2.5	FALSE
TG 57:10-FA22:6	dTG 47:1-FA15:1	795.736	0.1	12.567	2.5	FALSE
TG 57:2-FA18:1	dTG 47:1-FA15:1	795.736	0.1	12.567	2.5	FALSE
TG 57:3-FA18:2	dTG 47:1-FA15:1	795.736	0.1	12.567	2.5	FALSE
TG 58:10-FA18:2	dTG 47:1-FA15:1	795.736	0.1	12.567	2.5	FALSE
TG 58:10-FA20:4	dTG 47:1-FA15:1	795.736	0.1	12.567	2.5	FALSE
TG 58:10-FA20:5	dTG 47:1-FA15:1	795.736	0.1	12.567	2.5	FALSE
TG 58:10-FA22:5	dTG 47:1-FA15:1	795.736	0.1	12.567	2.5	FALSE
TG 58:10-FA22:6	dTG 47:1-FA15:1	795.736	0.1	12.567	2.5	FALSE
TG 58:2-FA18:1	dTG 47:1-FA15:1	795.736	0.1	12.567	2.5	FALSE
TG 58:3-FA18:1	dTG 47:1-FA15:1	795.736	0.1	12.567	2.5	FALSE
TG 58:5-FA18:1	dTG 47:1-FA15:1	795.736	0.1	12.567	2.5	FALSE
TG 58:6-FA16:0	dTG 47:1-FA15:1	795.736	0.1	12.567	2.5	FALSE
TG 58:6-FA18:0	dTG 47:1-FA15:1	795.736	0.1	12.567	2.5	FALSE
TG 58:6-FA18:1	dTG 47:1-FA15:1	795.736	0.1	12.567	2.5	FALSE
TG 58:6-FA20:4	dTG 47:1-FA15:1	795.736	0.1	12.567	2.5	FALSE
TG 58:6-FA22:4	dTG 47:1-FA15:1	795.736	0.1	12.567	2.5	FALSE
TG 58:6-FA22:5	dTG 47:1-FA15:1	795.736	0.1	12.567	2.5	FALSE
TG 58:7-FA16:0	dTG 47:1-FA15:1	795.736	0.1	12.567	2.5	FALSE
TG 58:7-FA18:0	dTG 47:1-FA15:1	795.736	0.1	12.567	2.5	FALSE
TG 58:7-FA18:1	dTG 47:1-FA15:1	795.736	0.1	12.567	2.5	FALSE
TG 58:7-FA18:2	dTG 47:1-FA15:1	795.736	0.1	12.567	2.5	FALSE
TG 58:7-FA20:4	dTG 47:1-FA15:1	795.736	0.1	12.567	2.5	FALSE
TG 58:7-FA22:4	dTG 47:1-FA15:1	795.736	0.1	12.567	2.5	FALSE
TG 58:7-FA22:5	dTG 47:1-FA15:1	795.736	0.1	12.567	2.5	FALSE
TG 58:7-FA22:6	dTG 47:1-FA15:1	795.736	0.1	12.567	2.5	FALSE
TG 58:8-FA18:1	dTG 47:1-FA15:1	795.736	0.1	12.567	2.5	FALSE
TG 58:8-FA18:2	dTG 47:1-FA15:1	795.736	0.1	12.567	2.5	FALSE
TG 58:8-FA20:3	dTG 47:1-FA15:1	795.736	0.1	12.567	2.5	FALSE
TG 58:8-FA20:4	dTG 47:1-FA15:1	795.736	0.1	12.567	2.5	FALSE
TG 58:8-FA22:5	dTG 47:1-FA15:1	795.736	0.1	12.567	2.5	FALSE
TG 58:8-FA22:6	dTG 47:1-FA15:1	795.736	0.1	12.567	2.5	FALSE
TG 58:9-FA18:1	dTG 47:1-FA15:1	795.736	0.1	12.567	2.5	FALSE
TG 58:9-FA18:2	dTG 47:1-FA15:1	795.736	0.1	12.567	2.5	FALSE
TG 58:9-FA20:4	dTG 47:1-FA15:1	795.736	0.1	12.567	2.5	FALSE
TG 58:9-FA22:5	dTG 47:1-FA15:1	795.736	0.1	12.567	2.5	FALSE
TG 58:9-FA22:6	dTG 47:1-FA15:1	795.736	0.1	12.567	2.5	FALSE
TG 60:10-FA22:5	dTG 47:1-FA15:1	795.736	0.1	12.567	2.5	FALSE
TG 60:10-FA22:6	dTG 47:1-FA15:1	795.736	0.1	12.567	2.5	FALSE
TG 60:11-FA22:5	dTG 47:1-FA15:1	795.736	0.1	12.567	2.5	FALSE
TG 60:11-FA22:6	dTG 47:1-FA15:1	795.736	0.1	12.567	2.5	FALSE
TG 60:12-FA22:6	dTG 47:1-FA15:1	795.736	0.1	12.567	2.5	FALSE
TG 53:2-FA18:0	dTG 47:1-FA15:1	795.736	0.1	12.567	2.5	FALSE
TG 53:3-FA18:0	dTG 47:1-FA15:1	795.736	0.1	12.567	2.5	FALSE
TG 53:3-FA18:1	dTG 47:1-FA15:1	795.736	0.1	12.567	2.5	FALSE
TG 53:4-FA18:0	dTG 47:1-FA15:1	795.736	0.1	12.567	2.5	FALSE
TG 53:4-FA18:1	dTG 47:1-FA15:1	795.736	0.1	12.567	2.5	FALSE
TG 53:5-FA18:1	dTG 47:1-FA15:1	795.736	0.1	12.567	2.5	FALSE
TG 53:5-FA18:2	dTG 47:1-FA15:1	795.736	0.1	12.567	2.5	FALSE
TG 53:5-FA18:3	dTG 47:1-FA15:1	795.736	0.1	12.567	2.5	FALSE
TG 53:6-FA18:1	dTG 47:1-FA15:1	795.736	0.1	12.567	2.5	FALSE
TG 53:6-FA18:2	dTG 47:1-FA15:1	795.736	0.1	12.567	2.5	FALSE
TG 53:6-FA18:3	dTG 47:1-FA15:1	795.736	0.1	12.567	2.5	FALSE
TG 53:7-FA18:3	dTG 47:1-FA15:1	795.736	0.1	12.567	2.5	FALSE
TG 55:6-FA18:1	dTG 47:1-FA15:1	795.736	0.1	12.567	2.5	FALSE
TG 55:6-FA20:3	dTG 47:1-FA15:1	795.736	0.1	12.567	2.5	FALSE
TG 55:6-FA20:4	dTG 47:1-FA15:1	795.736	0.1	12.567	2.5	FALSE
TG 55:7-FA18:1	dTG 47:1-FA15:1	795.736	0.1	12.567	2.5	FALSE
TG 55:7-FA20:3	dTG 47:1-FA15:1	795.736	0.1	12.567	2.5	FALSE
TG 55:7-FA20:4	dTG 47:1-FA15:1	795.736	0.1	12.567	2.5	FALSE
TG 55:8-FA20:4	dTG 47:1-FA15:1	795.736	0.1	12.567	2.5	FALSE
TG 56:2-FA18:1	dTG 47:1-FA15:1	795.736	0.1	12.567	2.5	FALSE
TG 57:8-FA22:6	dTG 47:1-FA15:1	795.736	0.1	12.567	2.5	FALSE
TG 57:9-FA22:6	dTG 47:1-FA15:1	795.736	0.1	12.567	2.5	FALSE
dTG 41:0-FA13:0	dTG 41:0-FA13:0	713.658	0.025	3.50308	2.5	FALSE
dTG 43:1-FA15:1	dTG 43:1-FA15:1	739.674	0.05	6.75974	2.5	FALSE
dTG 45:1-FA17:1	dTG 45:1-FA17:1	767.705	0.075	9.76938	2.5	FALSE
dTG 47:1-FA15:1	dTG 47:1-FA15:1	795.736	0.1	12.567	2.5	FALSE
dTG 49:1-FA17:1	dTG 49:1-FA17:1	823.768	0.125	15.1742	2.5	FALSE
dTG 51:2-FA19:2	dTG 51:2-FA19:2	849.783	0.1	11.7677	2.5	FALSE
dTG 53:3-FA17:1	dTG 53:3-FA17:1	875.799	0.075	8.56361	2.5	FALSE
dTG 55:4-FA19:2	dTG 55:4-FA19:2	901.815	0.05	5.54438	2.5	FALSE
dTG 57:4-FA21:2	dTG 57:4-FA21:2	929.846	0.025	2.68862	2.5	FALSE
dTG 41:0-FA14:0	dTG 41:0-FA14:0	713.658	0.025	3.50308	2.5	FALSE
dTG 43:1-FA14:0	dTG 43:1-FA14:0	739.674	0.05	6.75974	2.5	FALSE
dTG 45:1-FA14:0	dTG 45:1-FA14:0	767.705	0.075	9.76938	2.5	FALSE
dTG 47:1-FA16:0	dTG 47:1-FA16:0	795.736	0.1	12.567	2.5	FALSE
dTG 49:1-FA16:0	dTG 49:1-FA16:0	823.768	0.125	15.1742	2.5	FALSE
dTG 51:2-FA16:0	dTG 51:2-FA16:0	849.783	0.1	11.7677	2.5	FALSE
dTG 53:3-FA18:1	dTG 53:3-FA18:1	875.799	0.075	8.56361	2.5	FALSE
dTG 55:4-FA18:1	dTG 55:4-FA18:1	901.815	0.05	5.54438	2.5	FALSE
dTG 57:4-FA18:1	dTG 57:4-FA18:1	929.846	0.025	2.68862	2.5	FALSE
CE 12:0	dCE 14:1	601.582	0.025	4.15571	2.5	FALSE
CE 14:0	dCE 14:1	601.582	0.025	4.15571	2.5	FALSE
CE 14:1	dCE 14:1	601.582	0.025	4.15571	2.5	FALSE
CE 15:0	dCE 14:1	601.582	0.025	4.15571	2.5	FALSE
CE 16:0	dCE 16:1	629.613	0.05	7.94139	2.5	FALSE
CE 16:1	dCE 16:1	629.613	0.05	7.94139	2.5	FALSE
CE 17:0	dCE 16:1	629.613	0.05	7.94139	2.5	FALSE
CE 18:0	dCE 18:1	657.644	0.075	11.4043	2.5	FALSE
CE 18:1	dCE 18:1	657.644	0.075	11.4043	2.5	FALSE
CE 18:2	dCE 18:1	657.644	0.075	11.4043	2.5	FALSE
CE 18:3	dCE 20:3	681.644	0.05	7.33521	2.5	FALSE
CE 18:4	dCE 20:3	681.644	0.05	7.33521	2.5	FALSE
CE 20:0	dCE 18:1	657.644	0.075	11.4043	2.5	FALSE
CE 20:1	dCE 18:1	657.644	0.075	11.4043	2.5	FALSE
CE 20:2	dCE 20:3	681.644	0.05	7.33521	2.5	FALSE
CE 20:3	dCE 20:3	681.644	0.05	7.33521	2.5	FALSE
CE 20:4	dCE 20:3	681.644	0.05	7.33521	2.5	FALSE
CE 20:5	dCE 20:3	681.644	0.05	7.33521	2.5	FALSE
CE 22:0	dCE 18:1	657.644	0.075	11.4043	2.5	FALSE
CE 22:1	dCE 18:1	657.644	0.075	11.4043	2.5	FALSE
CE 22:2	dCE 22:4	707.66	0.025	3.53277	2.5	FALSE
CE 22:4	dCE 22:4	707.66	0.025	3.53277	2.5	FALSE
CE 22:5	dCE 22:4	707.66	0.025	3.53277	2.5	FALSE
CE 22:6	dCE 22:4	707.66	0.025	3.53277	2.5	FALSE
CE 24:0	dCE 18:1	657.644	0.075	11.4043	2.5	FALSE
CE 24:1	dCE 18:1	657.644	0.075	11.4043	2.5	FALSE
dCE 14:1	dCE 14:1	601.582	0.025	4.15571	2.5	FALSE
dCE 16:1	dCE 16:1	629.613	0.05	7.94139	2.5	FALSE
dCE 18:1	dCE 18:1	657.644	0.075	11.4043	2.5	FALSE
dCE 20:3	dCE 20:3	681.644	0.05	7.33521	2.5	FALSE
dCE 22:4	dCE 22:4	707.66	0.025	3.53277	2.5	FALSE
DG 14:0_14:0	dDG 17:0_14:1	557.507	0.025	2.24213	2.5	TRUE
DG 12:0_16:0	dDG 17:0_14:1	557.507	0.025	4.48425	2.5	FALSE
DG 14:0_16:0	dDG 17:0_14:1	557.507	0.025	4.48425	2.5	FALSE
DG 12:0_18:0	dDG 17:0_14:1	557.507	0.025	4.48425	2.5	FALSE
DG 14:1_16:0	dDG 17:0_14:1	557.507	0.025	4.48425	2.5	FALSE
DG 14:0_16:1	dDG 17:0_14:1	557.507	0.025	4.48425	2.5	FALSE
DG 12:0_18:1	dDG 17:0_14:1	557.507	0.025	4.48425	2.5	FALSE
DG 12:0_18:2	dDG 17:0_14:1	557.507	0.025	4.48425	2.5	FALSE
DG 16:0_16:0	dDG 17:0_14:1	557.507	0.025	2.24213	2.5	TRUE
DG 16:0_16:1	dDG 17:0_14:1	557.507	0.025	4.48425	2.5	FALSE
DG 14:0_18:1	dDG 17:0_16:1	585.538	0.05	8.53915	2.5	FALSE
DG 16:1_16:1	dDG 17:0_16:1	585.538	0.05	4.26958	2.5	TRUE
DG 14:1_18:1	dDG 17:0_16:1	585.538	0.05	8.53915	2.5	FALSE
DG 14:0_18:2	dDG 17:0_16:1	585.538	0.05	8.53915	2.5	FALSE
DG 14:0_18:3	dDG 17:0_16:1	585.538	0.05	8.53915	2.5	FALSE
DG 15:0_18:1	dDG 17:0_16:1	585.538	0.05	8.53915	2.5	FALSE
DG 15:0_18:2	dDG 17:0_16:1	585.538	0.05	8.53915	2.5	FALSE
DG 16:0_18:0	dDG 17:0_18:1	613.569	0.075	12.2236	2.5	FALSE
DG 16:1_18:0	dDG 17:0_18:1	613.569	0.075	12.2236	2.5	FALSE
DG 16:0_18:1	dDG 17:0_18:1	613.569	0.075	12.2236	2.5	FALSE
DG 16:1_18:1	dDG 17:0_18:1	613.569	0.075	12.2236	2.5	FALSE
DG 16:0_18:2	dDG 17:0_18:1	613.569	0.075	12.2236	2.5	FALSE
DG 16:1_18:2	dDG 17:0_18:1	613.569	0.075	12.2236	2.5	FALSE
DG 16:0_18:3	dDG 17:0_20:3	637.569	0.05	7.84228	2.5	FALSE
DG 16:1_18:3	dDG 17:0_20:3	637.569	0.05	7.84228	2.5	FALSE
DG 14:0_20:4	dDG 17:0_20:3	637.569	0.05	7.84228	2.5	FALSE
DG 18:0_18:1	dDG 17:0_18:1	613.569	0.075	12.2236	2.5	FALSE
DG 18:1_18:1	dDG 17:0_18:1	613.569	0.075	6.11178	2.5	TRUE
DG 18:0_18:2	dDG 17:0_18:1	613.569	0.075	12.2236	2.5	FALSE
DG 18:1_18:2	dDG 17:0_20:3	637.569	0.05	7.84228	2.5	FALSE
DG 18:0_18:3	dDG 17:0_20:3	637.569	0.05	7.84228	2.5	FALSE
DG 16:1_20:2	dDG 17:0_20:3	637.569	0.05	7.84228	2.5	FALSE
DG 16:0_20:3	dDG 17:0_20:3	637.569	0.05	7.84228	2.5	FALSE
DG 16:0_20:4	dDG 17:0_20:3	637.569	0.05	7.84228	2.5	FALSE
DG 18:2_18:3	dDG 17:0_20:3	637.569	0.05	7.84228	2.5	FALSE
DG 16:1_20:4	dDG 17:0_20:3	637.569	0.05	7.84228	2.5	FALSE
DG 16:0_20:5	dDG 17:0_20:3	637.569	0.05	7.84228	2.5	FALSE
DG 14:0_22:6	dDG 17:0_20:3	637.569	0.05	7.84228	2.5	FALSE
DG 18:1_20:1	dDG 17:0_20:3	637.569	0.05	7.84228	2.5	FALSE
DG 18:1_20:2	dDG 17:0_20:3	637.569	0.05	7.84228	2.5	FALSE
DG 18:1_20:3	dDG 17:0_22:4	663.585	0.025	3.76741	2.5	FALSE
DG 18:2_20:3	dDG 17:0_22:4	663.585	0.025	3.76741	2.5	FALSE
DG 18:1_20:4	dDG 17:0_22:4	663.585	0.025	3.76741	2.5	FALSE
DG 16:0_22:5	dDG 17:0_22:4	663.585	0.025	3.76741	2.5	FALSE
DG 18:2_20:4	dDG 17:0_22:4	663.585	0.025	3.76741	2.5	FALSE
DG 18:1_20:5	dDG 17:0_22:4	663.585	0.025	3.76741	2.5	FALSE
DG 16:0_22:6	dDG 17:0_22:4	663.585	0.025	3.76741	2.5	FALSE
DG 18:2_20:5	dDG 17:0_22:4	663.585	0.025	3.76741	2.5	FALSE
DG 16:1_22:6	dDG 17:0_22:4	663.585	0.025	3.76741	2.5	FALSE
DG 18:1_22:4	dDG 17:0_22:4	663.585	0.025	3.76741	2.5	FALSE
DG 18:2_22:4	dDG 17:0_22:4	663.585	0.025	3.76741	2.5	FALSE
DG 18:1_22:5	dDG 17:0_22:4	663.585	0.025	3.76741	2.5	FALSE
DG 18:0_22:6	dDG 17:0_22:4	663.585	0.025	3.76741	2.5	FALSE
DG 18:2_22:5	dDG 17:0_22:4	663.585	0.025	3.76741	2.5	FALSE
DG 18:1_22:6	dDG 17:0_22:4	663.585	0.025	3.76741	2.5	FALSE
DG 18:2_22:6	dDG 17:0_22:4	663.585	0.025	3.76741	2.5	FALSE
DG 12:0_20:0	dDG 17:0_16:1	585.538	0.05	8.53915	2.5	FALSE
DG 14:0_20:0	dDG 17:0_16:1	585.538	0.05	8.53915	2.5	FALSE
DG 14:1_20:0	dDG 17:0_16:1	585.538	0.05	8.53915	2.5	FALSE
DG 15:0_20:0	dDG 17:0_16:1	585.538	0.05	8.53915	2.5	FALSE
DG 16:0_20:0	dDG 17:0_16:1	585.538	0.05	8.53915	2.5	FALSE
DG 16:1_20:0	dDG 17:0_16:1	585.538	0.05	8.53915	2.5	FALSE
DG 17:0_20:0	dDG 17:0_16:1	585.538	0.05	8.53915	2.5	FALSE
DG 18:0_20:0	dDG 17:0_18:1	613.569	0.075	12.2236	2.5	FALSE
DG 18:1_20:0	dDG 17:0_18:1	613.569	0.075	12.2236	2.5	FALSE
DG 18:2_20:0	dDG 17:0_18:1	613.569	0.075	12.2236	2.5	FALSE
DG 18:3_20:0	dDG 17:0_20:3	637.569	0.05	7.84228	2.5	FALSE
DG 18:4_20:0	dDG 17:0_20:3	637.569	0.05	7.84228	2.5	FALSE
DG 20:1_20:0	dDG 17:0_18:1	613.569	0.075	12.2236	2.5	FALSE
DG 20:2_20:0	dDG 17:0_20:3	637.569	0.05	7.84228	2.5	FALSE
DG 20:3_20:0	dDG 17:0_20:3	637.569	0.05	7.84228	2.5	FALSE
DG 20:4_20:0	dDG 17:0_20:3	637.569	0.05	7.84228	2.5	FALSE
DG 20:5_20:0	dDG 17:0_20:3	637.569	0.05	7.84228	2.5	FALSE
DG 22:0_20:0	dDG 17:0_18:1	613.569	0.075	12.2236	2.5	FALSE
DG 22:1_20:0	dDG 17:0_18:1	613.569	0.075	12.2236	2.5	FALSE
DG 22:2_20:0	dDG 17:0_22:4	663.585	0.025	3.76741	2.5	FALSE
DG 22:4_20:0	dDG 17:0_22:4	663.585	0.025	3.76741	2.5	FALSE
DG 22:5_20:0	dDG 17:0_22:4	663.585	0.025	3.76741	2.5	FALSE
DG 22:6_20:0	dDG 17:0_22:4	663.585	0.025	3.76741	2.5	FALSE
DG 24:0_20:0	dDG 17:0_22:4	663.585	0.025	3.76741	2.5	FALSE
DG 24:1_20:0	dDG 17:0_22:4	663.585	0.025	3.76741	2.5	FALSE
DG 18:1_20:1_2	dDG 17:0_20:3	637.569	0.05	7.84228	2.5	FALSE
DG 16:0_16:1_2	dDG 17:0_16:1	585.538	0.05	8.53915	2.5	FALSE
DG 18:1_18:2_2	dDG 17:0_20:3	637.569	0.05	7.84228	2.5	FALSE
dDG 17:0_14:1	dDG 17:0_14:1	557.507	0.025	4.48425	2.5	FALSE
dDG 17:0_16:1	dDG 17:0_16:1	585.538	0.05	8.53915	2.5	FALSE
dDG 17:0_18:1	dDG 17:0_18:1	613.569	0.075	12.2236	2.5	FALSE
dDG 17:0_20:3	dDG 17:0_20:3	637.569	0.05	7.84228	2.5	FALSE
dDG 17:0_22:4	dDG 17:0_22:4	663.585	0.025	3.76741	2.5	FALSE
dDG 17:0_14:1_	dDG 17:0_14:1_	557.507	0.025	4.48425	2.5	FALSE
dDG 17:0_16:1_	dDG 17:0_16:1_	585.538	0.05	8.53915	2.5	FALSE
dDG 17:0_18:1_	dDG 17:0_18:1_	613.569	0.075	12.2236	2.5	FALSE
dDG 17:0_20:3_	dDG 17:0_20:3_	637.569	0.05	7.84228	2.5	FALSE
dDG 17:0_22:4_	dDG 17:0_22:4_	663.585	0.025	3.76741	2.5	FALSE
Cer d18:1/14:0	dCer d18:1/16:1	542.54	0.075	13.8239	2.5	FALSE
Cer d18:1/16:0	dCer d18:1/16:1	542.54	0.075	13.8239	2.5	FALSE
Cer d18:1/18:0	dCer d18:1/18:1	570.572	0.05	8.76314	2.5	FALSE
Cer d18:1/18:1	dCer d18:1/18:1	570.572	0.05	8.76314	2.5	FALSE
Cer d18:1/20:0	dCer d18:1/20:1	598.603	0.025	4.17639	2.5	FALSE
Cer d18:1/20:1	dCer d18:1/20:1	598.603	0.025	4.17639	2.5	FALSE
Cer d18:1/22:0	dCer d18:1/22:1	626.634	0.05	7.97914	2.5	FALSE
Cer d18:1/22:1	dCer d18:1/22:1	626.634	0.05	7.97914	2.5	FALSE
Cer d18:1/24:0	dCer d18:1/24:1	654.666	0.075	11.4562	2.5	FALSE
Cer d18:1/24:1	dCer d18:1/24:1	654.666	0.075	11.4562	2.5	FALSE
Cer d18:1/26:0	dCer d18:1/24:1	654.666	0.075	11.4562	2.5	FALSE
Cer d18:1/26:1	dCer d18:1/24:1	654.666	0.075	11.4562	2.5	FALSE
dCer d18:1/16:1	dCer d18:1/16:1	542.54	0.075	13.8239	2.5	FALSE
dCer d18:1/18:1	dCer d18:1/18:1	570.572	0.05	8.76314	2.5	FALSE
dCer d18:1/20:1	dCer d18:1/20:1	598.603	0.025	4.17639	2.5	FALSE
dCer d18:1/22:1	dCer d18:1/22:1	626.634	0.05	7.97914	2.5	FALSE
dCer d18:1/24:1	dCer d18:1/24:1	654.666	0.075	11.4562	2.5	FALSE
Cer d18:0/14:0	dCer d18:0/13:0	504.52	0.01	0.792833	1	FALSE
Cer d18:0/16:0	dCer d18:0/13:0	504.52	0.01	0.792833	1	FALSE
Cer d18:0/18:0	dCer d18:0/13:0	504.52	0.01	0.792833	1	FALSE
Cer d18:0/18:1	dCer d18:0/13:0	504.52	0.01	0.792833	1	FALSE
Cer d18:0/20:0	dCer d18:0/13:0	504.52	0.01	0.792833	1	FALSE
Cer d18:0/20:1	dCer d18:0/13:0	504.52	0.01	0.792833	1	FALSE
Cer d18:0/22:0	dCer d18:0/13:0	504.52	0.01	0.792833	1	FALSE
Cer d18:0/22:1	dCer d18:0/13:0	504.52	0.01	0.792833	1	FALSE
Cer d18:0/24:0	dCer d18:0/13:0	504.52	0.01	0.792833	1	FALSE
Cer d18:0/24:1	dCer d18:0/13:0	504.52	0.01	0.792833	1	FALSE
Cer d18:0/26:0	dCer d18:0/13:0	504.52	0.01	0.792833	1	FALSE
Cer d18:0/26:1	dCer d18:0/13:0	504.52	0.01	0.792833	1	FALSE
dCer d18:0/13:0	dCer d18:0/13:0	504.52	0.01	0.792833	1	FALSE
HexCER d18:1/14:0	dHexCER d18:1/15:0	692.59	0.2	11.5508	1	FALSE
HexCER d18:1/16:0	dHexCER d18:1/15:0	692.59	0.2	11.5508	1	FALSE
HexCER d18:1/18:0	dHexCER d18:1/15:0	692.59	0.2	11.5508	1	FALSE
HexCER d18:1/18:1	dHexCER d18:1/15:0	692.59	0.2	11.5508	1	FALSE
HexCER d18:1/20:0	dHexCER d18:1/15:0	692.59	0.2	11.5508	1	FALSE
HexCER d18:1/20:1	dHexCER d18:1/15:0	692.59	0.2	11.5508	1	FALSE
HexCER d18:1/22:0	dHexCER d18:1/15:0	692.59	0.2	11.5508	1	FALSE
HexCER d18:1/22:1	dHexCER d18:1/15:0	692.59	0.2	11.5508	1	FALSE
HexCER d18:1/24:0	dHexCER d18:1/15:0	692.59	0.2	11.5508	1	FALSE
HexCER d18:1/24:1	dHexCER d18:1/15:0	692.59	0.2	11.5508	1	FALSE
HexCER d18:1/26:0	dHexCER d18:1/15:0	692.59	0.2	11.5508	1	FALSE
HexCER d18:1/26:1	dHexCER d18:1/15:0	692.59	0.2	11.5508	1	FALSE
dHexCER d18:1/15:0	dHexCER d18:1/15:0	692.59	0.2	11.5508	1	FALSE
LacCER d18:1/14:0	dLacCER d18:1/15:0	854.65	0.1	4.68028	1	FALSE
LacCER d18:1/16:0	dLacCER d18:1/15:0	854.65	0.1	4.68028	1	FALSE
LacCER d18:1/18:0	dLacCER d18:1/15:0	854.65	0.1	4.68028	1	FALSE
LacCER d18:1/18:1	dLacCER d18:1/15:0	854.65	0.1	4.68028	1	FALSE
LacCER d18:1/20:0	dLacCER d18:1/15:0	854.65	0.1	4.68028	1	FALSE
LacCER d18:1/20:1	dLacCER d18:1/15:0	854.65	0.1	4.68028	1	FALSE
LacCER d18:1/22:0	dLacCER d18:1/15:0	854.65	0.1	4.68028	1	FALSE
LacCER d18:1/22:1	dLacCER d18:1/15:0	854.65	0.1	4.68028	1	FALSE
LacCER d18:1/24:0	dLacCER d18:1/15:0	854.65	0.1	4.68028	1	FALSE
LacCER d18:1/24:1	dLacCER d18:1/15:0	854.65	0.1	4.68028	1	FALSE
LacCER d18:1/26:0	dLacCER d18:1/15:0	854.65	0.1	4.68028	1	FALSE
LacCER d18:1/26:1	dLacCER d18:1/15:0	854.65	0.1	4.68028	1	FALSE
dLacCER d18:1/15:0	dLacCER d18:1/15:0	854.65	0.1	4.68028	1	FALSE
PA 25:0	dPA 15:0_18:1	689.499	1	5.80131	0.1	FALSE
PA 28:0	dPA 15:0_18:1	689.499	1	5.80131	0.1	FALSE
PA 30:0	dPA 15:0_18:1	689.499	1	5.80131	0.1	FALSE
PA 32:0	dPA 15:0_18:1	689.499	1	5.80131	0.1	FALSE
PA 32:1	dPA 15:0_18:1	689.499	1	5.80131	0.1	FALSE
PA 32:2	dPA 15:0_18:1	689.499	1	5.80131	0.1	FALSE
PA 32:3	dPA 15:0_18:1	689.499	1	5.80131	0.1	FALSE
PA 34:0	dPA 15:0_18:1	689.499	1	5.80131	0.1	FALSE
PA 34:1	dPA 15:0_18:1	689.499	1	5.80131	0.1	FALSE
PA 34:2	dPA 15:0_18:1	689.499	1	5.80131	0.1	FALSE
PA 34:3	dPA 15:0_18:1	689.499	1	5.80131	0.1	FALSE
PA 34:4	dPA 15:0_18:1	689.499	1	5.80131	0.1	FALSE
PA 34:5	dPA 15:0_18:1	689.499	1	5.80131	0.1	FALSE
PA 36:0	dPA 15:0_18:1	689.499	1	5.80131	0.1	FALSE
PA 36:1	dPA 15:0_18:1	689.499	1	5.80131	0.1	FALSE
PA 36:2	dPA 15:0_18:1	689.499	1	5.80131	0.1	FALSE
PA 36:3	dPA 15:0_18:1	689.499	1	5.80131	0.1	FALSE
PA 36:4	dPA 15:0_18:1	689.499	1	5.80131	0.1	FALSE
PA 36:5	dPA 15:0_18:1	689.499	1	5.80131	0.1	FALSE
PA 36:6	dPA 15:0_18:1	689.499	1	5.80131	0.1	FALSE
PA 38:0	dPA 15:0_18:1	689.499	1	5.80131	0.1	FALSE
PA 38:1	dPA 15:0_18:1	689.499	1	5.80131	0.1	FALSE
PA 38:2	dPA 15:0_18:1	689.499	1	5.80131	0.1	FALSE
PA 38:3	dPA 15:0_18:1	689.499	1	5.80131	0.1	FALSE
PA 38:4	dPA 15:0_18:1	689.499	1	5.80131	0.1	FALSE
PA 38:5	dPA 15:0_18:1	689.499	1	5.80131	0.1	FALSE
PA 38:6	dPA 15:0_18:1	689.499	1	5.80131	0.1	FALSE
PA 38:7	dPA 15:0_18:1	689.499	1	5.80131	0.1	FALSE
PA 40:1	dPA 15:0_18:1	689.499	1	5.80131	0.1	FALSE
PA 40:2	dPA 15:0_18:1	689.499	1	5.80131	0.1	FALSE
PA 40:3	dPA 15:0_18:1	689.499	1	5.80131	0.1	FALSE
PA 40:4	dPA 15:0_18:1	689.499	1	5.80131	0.1	FALSE
PA 40:5	dPA 15:0_18:1	689.499	1	5.80131	0.1	FALSE
PA 40:6	dPA 15:0_18:1	689.499	1	5.80131	0.1	FALSE
PA 40:7	dPA 15:0_18:1	689.499	1	5.80131	0.1	FALSE
PA 40:8	dPA 15:0_18:1	689.499	1	5.80131	0.1	FALSE
PA 42:4	dPA 15:0_18:1	689.499	1	5.80131	0.1	FALSE
PA 42:5	dPA 15:0_18:1	689.499	1	5.80131	0.1	FALSE
PA 42:6	dPA 15:0_18:1	689.499	1	5.80131	0.1	FALSE
dPA 15:0_18:1	dPA 15:0_18:1	689.499	1	5.80131	0.1	FALSE
LPC 14:0	dLPC 15:0	486.348	0.025	5.14035	2.5	FALSE
LPC 14:1	dLPC 15:0	486.348	0.025	5.14035	2.5	FALSE
LPC 15:0	dLPC 15:0	486.348	0.025	5.14035	2.5	FALSE
LPC 16:0	dLPC 15:0	486.348	0.025	5.14035	2.5	FALSE
LPC 16:1	dLPC 15:0	486.348	0.025	5.14035	2.5	FALSE
LPC 17:0	dLPC 17:0	514.38	0.05	9.72045	2.5	FALSE
LPC 18:0	dLPC 17:0	514.38	0.05	9.72045	2.5	FALSE
LPC 18:1	dLPC 17:0	514.38	0.05	9.72045	2.5	FALSE
LPC 18:2	dLPC 17:0	514.38	0.05	9.72045	2.5	FALSE
LPC 18:3	dLPC 17:0	514.38	0.05	9.72045	2.5	FALSE
LPC 18:4	dLPC 17:0	514.38	0.05	9.72045	2.5	FALSE
LPC 19:0	dLPC 19:0	542.411	0.025	4.60905	2.5	FALSE
LPC 20:0	dLPC 19:0	542.411	0.025	4.60905	2.5	FALSE
LPC 20:1	dLPC 19:0	542.411	0.025	4.60905	2.5	FALSE
LPC 20:2	dLPC 19:0	542.411	0.025	4.60905	2.5	FALSE
LPC 20:3	dLPC 19:0	542.411	0.025	4.60905	2.5	FALSE
LPC 20:4	dLPC 19:0	542.411	0.025	4.60905	2.5	FALSE
LPC 20:5	dLPC 19:0	542.411	0.025	4.60905	2.5	FALSE
LPC 22:0	dLPC 19:0	542.411	0.025	4.60905	2.5	FALSE
LPC 22:1	dLPC 19:0	542.411	0.025	4.60905	2.5	FALSE
LPC 22:2	dLPC 19:0	542.411	0.025	4.60905	2.5	FALSE
LPC 22:4	dLPC 19:0	542.411	0.025	4.60905	2.5	FALSE
LPC 22:5	dLPC 19:0	542.411	0.025	4.60905	2.5	FALSE
LPC 22:6	dLPC 19:0	542.411	0.025	4.60905	2.5	FALSE
LPC 24:0	dLPC 19:0	542.411	0.025	4.60905	2.5	FALSE
LPC 24:1	dLPC 19:0	542.411	0.025	4.60905	2.5	FALSE
dLPC 15:0	dLPC 15:0	486.348	0.025	5.14035	2.5	FALSE
dLPC 17:0	dLPC 17:0	514.38	0.05	9.72045	2.5	FALSE
dLPC 19:0	dLPC 19:0	542.411	0.025	4.60905	2.5	FALSE
LPE 14:0	dLPE 15:0	444.301	0.025	5.62681	2.5	FALSE
LPE 14:1	dLPE 15:0	444.301	0.025	5.62681	2.5	FALSE
LPE 15:0	dLPE 15:0	444.301	0.025	5.62681	2.5	FALSE
LPE 16:0	dLPE 15:0	444.301	0.025	5.62681	2.5	FALSE
LPE 16:1	dLPE 15:0	444.301	0.025	5.62681	2.5	FALSE
LPE 17:0	dLPE 17:0	472.333	0.05	10.5858	2.5	FALSE
LPE 18:0	dLPE 17:0	472.333	0.05	10.5858	2.5	FALSE
LPE 18:1	dLPE 17:0	472.333	0.05	10.5858	2.5	FALSE
LPE 18:2	dLPE 17:0	472.333	0.05	10.5858	2.5	FALSE
LPE 18:3	dLPE 17:0	472.333	0.05	10.5858	2.5	FALSE
LPE 18:4	dLPE 17:0	472.333	0.05	10.5858	2.5	FALSE
LPE 19:0	dLPE 19:0	500.364	0.025	4.99636	2.5	FALSE
LPE 20:0	dLPE 19:0	500.364	0.025	4.99636	2.5	FALSE
LPE 20:1	dLPE 19:0	500.364	0.025	4.99636	2.5	FALSE
LPE 20:2	dLPE 19:0	500.364	0.025	4.99636	2.5	FALSE
LPE 20:3	dLPE 19:0	500.364	0.025	4.99636	2.5	FALSE
LPE 20:4	dLPE 19:0	500.364	0.025	4.99636	2.5	FALSE
LPE 20:5	dLPE 19:0	500.364	0.025	4.99636	2.5	FALSE
LPE 22:0	dLPE 19:0	500.364	0.025	4.99636	2.5	FALSE
LPE 22:1	dLPE 19:0	500.364	0.025	4.99636	2.5	FALSE
LPE 22:2	dLPE 19:0	500.364	0.025	4.99636	2.5	FALSE
LPE 22:4	dLPE 19:0	500.364	0.025	4.99636	2.5	FALSE
LPE 22:5	dLPE 19:0	500.364	0.025	4.99636	2.5	FALSE
LPE 22:6	dLPE 19:0	500.364	0.025	4.99636	2.5	FALSE
LPE 24:0	dLPE 19:0	500.364	0.025	4.99636	2.5	FALSE
LPE 24:1	dLPE 19:0	500.364	0.025	4.99636	2.5	FALSE
dLPE 15:0	dLPE 15:0	444.301	0.025	5.62681	2.5	FALSE
dLPE 17:0	dLPE 17:0	472.333	0.05	10.5858	2.5	FALSE
dLPE 19:0	dLPE 19:0	500.364	0.025	4.99636	2.5	FALSE
LPI 14:0	dLPI 15:0	580.338	0.025	4.30783	2.5	FALSE
LPI 15:0	dLPI 15:0	580.338	0.025	4.30783	2.5	FALSE
LPI 16:0	dLPI 15:0	580.338	0.025	4.30783	2.5	FALSE
LPI 16:1	dLPI 15:0	580.338	0.025	4.30783	2.5	FALSE
LPI 17:0	dLPI 17:0	608.37	0.05	8.21869	2.5	FALSE
LPI 18:0	dLPI 17:0	608.37	0.05	8.21869	2.5	FALSE
LPI 18:1	dLPI 17:0	608.37	0.05	8.21869	2.5	FALSE
LPI 18:2	dLPI 17:0	608.37	0.05	8.21869	2.5	FALSE
LPI 18:3	dLPI 17:0	608.37	0.05	8.21869	2.5	FALSE
LPI 18:4	dLPI 17:0	608.37	0.05	8.21869	2.5	FALSE
LPI 19:0	dLPI 19:0	636.401	0.025	3.92834	2.5	FALSE
LPI 20:0	dLPI 19:0	636.401	0.025	3.92834	2.5	FALSE
LPI 20:1	dLPI 19:0	636.401	0.025	3.92834	2.5	FALSE
LPI 20:2	dLPI 19:0	636.401	0.025	3.92834	2.5	FALSE
LPI 20:3	dLPI 19:0	636.401	0.025	3.92834	2.5	FALSE
LPI 20:4	dLPI 19:0	636.401	0.025	3.92834	2.5	FALSE
LPI 20:5	dLPI 19:0	636.401	0.025	3.92834	2.5	FALSE
LPI 22:0	dLPI 19:0	636.401	0.025	3.92834	2.5	FALSE
LPI 22:1	dLPI 19:0	636.401	0.025	3.92834	2.5	FALSE
LPI 22:2	dLPI 19:0	636.401	0.025	3.92834	2.5	FALSE
LPI 22:4	dLPI 19:0	636.401	0.025	3.92834	2.5	FALSE
LPI 22:5	dLPI 19:0	636.401	0.025	3.92834	2.5	FALSE
LPI 22:6	dLPI 19:0	636.401	0.025	3.92834	2.5	FALSE
LPI 24:0	dLPI 19:0	636.401	0.025	3.92834	2.5	FALSE
LPI 24:1	dLPI 19:0	636.401	0.025	3.92834	2.5	FALSE
dLPI 15:0	dLPI 15:0	580.338	0.025	4.30783	2.5	FALSE
dLPI 17:0	dLPI 17:0	608.37	0.05	8.21869	2.5	FALSE
dLPI 19:0	dLPI 19:0	636.401	0.025	3.92834	2.5	FALSE
LPS 14:0	dLPS 15:0	510.273	0.025	4.89934	2.5	FALSE
LPS 14:1	dLPS 15:0	510.273	0.025	4.89934	2.5	FALSE
LPS 15:0	dLPS 15:0	510.273	0.025	4.89934	2.5	FALSE
LPS 16:0	dLPS 15:0	510.273	0.025	4.89934	2.5	FALSE
LPS 16:1	dLPS 15:0	510.273	0.025	4.89934	2.5	FALSE
LPS 17:0	dLPS 17:0	538.304	0.05	9.28843	2.5	FALSE
LPS 18:0	dLPS 17:0	538.304	0.05	9.28843	2.5	FALSE
LPS 18:1	dLPS 17:0	538.304	0.05	9.28843	2.5	FALSE
LPS 18:2	dLPS 17:0	538.304	0.05	9.28843	2.5	FALSE
LPS 18:3	dLPS 17:0	538.304	0.05	9.28843	2.5	FALSE
LPS 18:4	dLPS 17:0	538.304	0.05	9.28843	2.5	FALSE
LPS 19:0	dLPS 19:0	566.336	0.025	4.41434	2.5	FALSE
LPS 20:0	dLPS 19:0	566.336	0.025	4.41434	2.5	FALSE
LPS 20:1	dLPS 19:0	566.336	0.025	4.41434	2.5	FALSE
LPS 20:2	dLPS 19:0	566.336	0.025	4.41434	2.5	FALSE
LPS 20:3	dLPS 19:0	566.336	0.025	4.41434	2.5	FALSE
LPS 20:4	dLPS 19:0	566.336	0.025	4.41434	2.5	FALSE
LPS 20:5	dLPS 19:0	566.336	0.025	4.41434	2.5	FALSE
LPS 22:0	dLPS 19:0	566.336	0.025	4.41434	2.5	FALSE
LPS 22:1	dLPS 19:0	566.336	0.025	4.41434	2.5	FALSE
LPS 22:2	dLPS 19:0	566.336	0.025	4.41434	2.5	FALSE
LPS 22:4	dLPS 19:0	566.336	0.025	4.41434	2.5	FALSE
LPS 22:5	dLPS 19:0	566.336	0.025	4.41434	2.5	FALSE
LPS 22:6	dLPS 19:0	566.336	0.025	4.41434	2.5	FALSE
LPS 24:0	dLPS 19:0	566.336	0.025	4.41434	2.5	FALSE
LPS 24:1	dLPS 19:0	566.336	0.025	4.41434	2.5	FALSE
dLPS 15:0	dLPS 15:0	510.273	0.025	4.89934	2.5	FALSE
dLPS 17:0	dLPS 17:0	538.304	0.05	9.28843	2.5	FALSE
dLPS 19:0	dLPS 19:0	566.336	0.025	4.41434	2.5	FALSE
LPG 14:0	dLPG 15:0	497.278	0.025	5.02737	2.5	FALSE
LPG 14:1	dLPG 15:0	497.278	0.025	5.02737	2.5	FALSE
LPG 15:0	dLPG 15:0	497.278	0.025	5.02737	2.5	FALSE
LPG 16:0	dLPG 15:0	497.278	0.025	5.02737	2.5	FALSE
LPG 16:1	dLPG 15:0	497.278	0.025	5.02737	2.5	FALSE
LPG 17:0	dLPG 17:0	525.309	0.05	9.51821	2.5	FALSE
LPG 18:0	dLPG 17:0	525.309	0.05	9.51821	2.5	FALSE
LPG 18:1	dLPG 17:0	525.309	0.05	9.51821	2.5	FALSE
LPG 18:2	dLPG 17:0	525.309	0.05	9.51821	2.5	FALSE
LPG 18:3	dLPG 17:0	525.309	0.05	9.51821	2.5	FALSE
LPG 18:4	dLPG 17:0	525.309	0.05	9.51821	2.5	FALSE
LPG 19:0	dLPG 19:0	553.34	0.025	4.51801	2.5	FALSE
LPG 20:0	dLPG 19:0	553.34	0.025	4.51801	2.5	FALSE
LPG 20:1	dLPG 19:0	553.34	0.025	4.51801	2.5	FALSE
LPG 20:2	dLPG 19:0	553.34	0.025	4.51801	2.5	FALSE
LPG 20:3	dLPG 19:0	553.34	0.025	4.51801	2.5	FALSE
LPG 20:4	dLPG 19:0	553.34	0.025	4.51801	2.5	FALSE
LPG 20:5	dLPG 19:0	553.34	0.025	4.51801	2.5	FALSE
LPG 22:0	dLPG 19:0	553.34	0.025	4.51801	2.5	FALSE
LPG 22:1	dLPG 19:0	553.34	0.025	4.51801	2.5	FALSE
LPG 22:2	dLPG 19:0	553.34	0.025	4.51801	2.5	FALSE
LPG 22:4	dLPG 19:0	553.34	0.025	4.51801	2.5	FALSE
LPG 22:5	dLPG 19:0	553.34	0.025	4.51801	2.5	FALSE
LPG 22:6	dLPG 19:0	553.34	0.025	4.51801	2.5	FALSE
LPG 24:0	dLPG 19:0	553.34	0.025	4.51801	2.5	FALSE
LPG 24:1	dLPG 19:0	553.34	0.025	4.51801	2.5	FALSE
dLPG 15:0	dLPG 15:0	497.278	0.025	5.02737	2.5	FALSE
dLPG 17:0	dLPG 17:0	525.309	0.05	9.51821	2.5	FALSE
dLPG 19:0	dLPG 19:0	553.34	0.025	4.51801	2.5	FALSE
dBMP 14:0_14:0	dBMP 14:0_14:0	665.5	0.2	6.01052	1	TRUE
BMP 14:0_18:1	dBMP 14:0_14:0	665.5	0.2	12.021	1	FALSE
BMP 14:0_18:2	dBMP 14:0_14:0	665.5	0.2	12.021	1	FALSE
BMP 14:0_18:3	dBMP 14:0_14:0	665.5	0.2	12.021	1	FALSE
BMP 14:0_20:1	dBMP 14:0_14:0	665.5	0.2	12.021	1	FALSE
BMP 14:0_20:2	dBMP 14:0_14:0	665.5	0.2	12.021	1	FALSE
BMP 14:0_20:3	dBMP 14:0_14:0	665.5	0.2	12.021	1	FALSE
BMP 14:0_20:4	dBMP 14:0_14:0	665.5	0.2	12.021	1	FALSE
BMP 14:0_20:5	dBMP 14:0_14:0	665.5	0.2	12.021	1	FALSE
BMP 14:0_22:4	dBMP 14:0_14:0	665.5	0.2	12.021	1	FALSE
BMP 14:0_22:5	dBMP 14:0_14:0	665.5	0.2	12.021	1	FALSE
BMP 14:0_22:6	dBMP 14:0_14:0	665.5	0.2	12.021	1	FALSE
BMP 14:1_14:1	dBMP 14:0_14:0	665.5	0.2	6.01052	1	TRUE
BMP 14:0_16:0	dBMP 14:0_14:0	665.5	0.2	12.021	1	FALSE
BMP 16:0_16:0	dBMP 14:0_14:0	665.5	0.2	6.01052	1	TRUE
BMP 16:0_16:1	dBMP 14:0_14:0	665.5	0.2	12.021	1	FALSE
BMP 16:0_18:0	dBMP 14:0_14:0	665.5	0.2	12.021	1	FALSE
BMP 16:0_18:1	dBMP 14:0_14:0	665.5	0.2	12.021	1	FALSE
BMP 16:0_18:2	dBMP 14:0_14:0	665.5	0.2	12.021	1	FALSE
BMP 16:0_18:3	dBMP 14:0_14:0	665.5	0.2	12.021	1	FALSE
BMP 16:0_20:1	dBMP 14:0_14:0	665.5	0.2	12.021	1	FALSE
BMP 16:0_20:2	dBMP 14:0_14:0	665.5	0.2	12.021	1	FALSE
BMP 16:0_20:3	dBMP 14:0_14:0	665.5	0.2	12.021	1	FALSE
BMP 16:0_20:4	dBMP 14:0_14:0	665.5	0.2	12.021	1	FALSE
BMP 16:0_20:5	dBMP 14:0_14:0	665.5	0.2	12.021	1	FALSE
BMP 16:0_22:4	dBMP 14:0_14:0	665.5	0.2	12.021	1	FALSE
BMP 16:0_22:5	dBMP 14:0_14:0	665.5	0.2	12.021	1	FALSE
BMP 16:0_22:6	dBMP 14:0_14:0	665.5	0.2	12.021	1	FALSE
BMP 14:0_18:0	dBMP 14:0_14:0	665.5	0.2	12.021	1	FALSE
BMP 16:1_18:0	dBMP 14:0_14:0	665.5	0.2	12.021	1	FALSE
BMP 18:0_18:0	dBMP 14:0_14:0	665.5	0.2	6.01052	1	TRUE
BMP 18:0_18:1	dBMP 14:0_14:0	665.5	0.2	12.021	1	FALSE
BMP 18:0_18:2	dBMP 14:0_14:0	665.5	0.2	12.021	1	FALSE
BMP 18:0_18:3	dBMP 14:0_14:0	665.5	0.2	12.021	1	FALSE
BMP 18:0_20:0	dBMP 14:0_14:0	665.5	0.2	12.021	1	FALSE
BMP 18:0_20:1	dBMP 14:0_14:0	665.5	0.2	12.021	1	FALSE
BMP 18:0_20:2	dBMP 14:0_14:0	665.5	0.2	12.021	1	FALSE
BMP 18:0_20:3	dBMP 14:0_14:0	665.5	0.2	12.021	1	FALSE
BMP 18:0_20:4	dBMP 14:0_14:0	665.5	0.2	12.021	1	FALSE
BMP 18:0_20:5	dBMP 14:0_14:0	665.5	0.2	12.021	1	FALSE
BMP 18:0_22:4	dBMP 14:0_14:0	665.5	0.2	12.021	1	FALSE
BMP 18:0_22:5	dBMP 14:0_14:0	665.5	0.2	12.021	1	FALSE
BMP 18:0_22:6	dBMP 14:0_14:0	665.5	0.2	12.021	1	FALSE
BMP 16:1_18:1	dBMP 14:0_14:0	665.5	0.2	12.021	1	FALSE
BMP 18:1_18:1	dBMP 14:0_14:0	665.5	0.2	6.01052	1	TRUE
BMP 18:1_18:2	dBMP 14:0_14:0	665.5	0.2	12.021	1	FALSE
BMP 18:1_18:3	dBMP 14:0_14:0	665.5	0.2	12.021	1	FALSE
BMP 18:1_20:1	dBMP 14:0_14:0	665.5	0.2	12.021	1	FALSE
BMP 18:1_20:2	dBMP 14:0_14:0	665.5	0.2	12.021	1	FALSE
BMP 18:1_20:3	dBMP 14:0_14:0	665.5	0.2	12.021	1	FALSE
BMP 18:1_20:4	dBMP 14:0_14:0	665.5	0.2	12.021	1	FALSE
BMP 18:1_20:5	dBMP 14:0_14:0	665.5	0.2	12.021	1	FALSE
BMP 18:1_22:4	dBMP 14:0_14:0	665.5	0.2	12.021	1	FALSE
BMP 18:1_22:5	dBMP 14:0_14:0	665.5	0.2	12.021	1	FALSE
BMP 18:1_22:6	dBMP 14:0_14:0	665.5	0.2	12.021	1	FALSE
BMP 16:1_18:2	dBMP 14:0_14:0	665.5	0.2	12.021	1	FALSE
BMP 18:2_18:2	dBMP 14:0_14:0	665.5	0.2	6.01052	1	TRUE
BMP 18:2_18:3	dBMP 14:0_14:0	665.5	0.2	12.021	1	FALSE
BMP 18:2_20:1	dBMP 14:0_14:0	665.5	0.2	12.021	1	FALSE
BMP 18:2_20:2	dBMP 14:0_14:0	665.5	0.2	12.021	1	FALSE
BMP 18:2_20:3	dBMP 14:0_14:0	665.5	0.2	12.021	1	FALSE
BMP 18:2_20:4	dBMP 14:0_14:0	665.5	0.2	12.021	1	FALSE
BMP 18:2_20:5	dBMP 14:0_14:0	665.5	0.2	12.021	1	FALSE
BMP 18:2_22:4	dBMP 14:0_14:0	665.5	0.2	12.021	1	FALSE
BMP 18:2_22:5	dBMP 14:0_14:0	665.5	0.2	12.021	1	FALSE
BMP 18:2_22:6	dBMP 14:0_14:0	665.5	0.2	12.021	1	FALSE
BMP 16:1_20:0	dBMP 14:0_14:0	665.5	0.2	12.021	1	FALSE
BMP 18:1_20:0	dBMP 14:0_14:0	665.5	0.2	12.021	1	FALSE
BMP 18:2_20:0	dBMP 14:0_14:0	665.5	0.2	12.021	1	FALSE
BMP 18:3_20:0	dBMP 14:0_14:0	665.5	0.2	12.021	1	FALSE
BMP 20:0_20:1	dBMP 14:0_14:0	665.5	0.2	12.021	1	FALSE
BMP 20:0_20:2	dBMP 14:0_14:0	665.5	0.2	12.021	1	FALSE
BMP 20:0_20:3	dBMP 14:0_14:0	665.5	0.2	12.021	1	FALSE
BMP 20:0_20:4	dBMP 14:0_14:0	665.5	0.2	12.021	1	FALSE
BMP 20:0_20:5	dBMP 14:0_14:0	665.5	0.2	12.021	1	FALSE
BMP 20:0_22:4	dBMP 14:0_14:0	665.5	0.2	12.021	1	FALSE
BMP 20:0_22:5	dBMP 14:0_14:0	665.5	0.2	12.021	1	FALSE
BMP 20:0_22:6	dBMP 14:0_14:0	665.5	0.2	12.021	1	FALSE
BMP 20:0_20:0	dBMP 14:0_14:0	665.5	0.2	6.01052	1	TRUE
BMP 20:1_20:1	dBMP 14:0_14:0	665.5	0.2	6.01052	1	TRUE
BMP 20:1_20:2	dBMP 14:0_14:0	665.5	0.2	12.021	1	FALSE
BMP 20:1_20:3	dBMP 14:0_14:0	665.5	0.2	12.021	1	FALSE
BMP 20:1_20:4	dBMP 14:0_14:0	665.5	0.2	12.021	1	FALSE
BMP 20:1_20:5	dBMP 14:0_14:0	665.5	0.2	12.021	1	FALSE
BMP 20:1_22:4	dBMP 14:0_14:0	665.5	0.2	12.021	1	FALSE
BMP 20:1_22:5	dBMP 14:0_14:0	665.5	0.2	12.021	1	FALSE
BMP 20:1_22:6	dBMP 14:0_14:0	665.5	0.2	12.021	1	FALSE
BMP 20:2_20:2	dBMP 14:0_14:0	665.5	0.2	6.01052	1	TRUE
BMP 20:2_20:3	dBMP 14:0_14:0	665.5	0.2	12.021	1	FALSE
BMP 20:2_20:4	dBMP 14:0_14:0	665.5	0.2	12.021	1	FALSE
BMP 20:2_20:5	dBMP 14:0_14:0	665.5	0.2	12.021	1	FALSE
BMP 20:2_22:4	dBMP 14:0_14:0	665.5	0.2	12.021	1	FALSE
BMP 20:2_22:5	dBMP 14:0_14:0	665.5	0.2	12.021	1	FALSE
BMP 20:2_22:6	dBMP 14:0_14:0	665.5	0.2	12.021	1	FALSE
BMP 20:3_20:3	dBMP 14:0_14:0	665.5	0.2	6.01052	1	TRUE
BMP 20:3_20:4	dBMP 14:0_14:0	665.5	0.2	12.021	1	FALSE
BMP 20:3_20:5	dBMP 14:0_14:0	665.5	0.2	12.021	1	FALSE
BMP 20:3_22:4	dBMP 14:0_14:0	665.5	0.2	12.021	1	FALSE
BMP 20:3_22:5	dBMP 14:0_14:0	665.5	0.2	12.021	1	FALSE
BMP 20:3_22:6	dBMP 14:0_14:0	665.5	0.2	12.021	1	FALSE
BMP 20:4_20:4	dBMP 14:0_14:0	665.5	0.2	6.01052	1	TRUE
BMP 20:4_20:5	dBMP 14:0_14:0	665.5	0.2	12.021	1	FALSE
BMP 20:4_22:4	dBMP 14:0_14:0	665.5	0.2	12.021	1	FALSE
BMP 20:4_22:5	dBMP 14:0_14:0	665.5	0.2	12.021	1	FALSE
BMP 20:4_22:6	dBMP 14:0_14:0	665.5	0.2	12.021	1	FALSE
BMP 20:5_20:5	dBMP 14:0_14:0	665.5	0.2	6.01052	1	TRUE
BMP 20:5_22:4	dBMP 14:0_14:0	665.5	0.2	12.021	1	FALSE
BMP 20:5_22:5	dBMP 14:0_14:0	665.5	0.2	12.021	1	FALSE
BMP 20:5_22:6	dBMP 14:0_14:0	665.5	0.2	12.021	1	FALSE
BMP 22:4_22:4	dBMP 14:0_14:0	665.5	0.2	6.01052	1	TRUE
BMP 22:4_22:5	dBMP 14:0_14:0	665.5	0.2	12.021	1	FALSE
BMP 22:4_22:6	dBMP 14:0_14:0	665.5	0.2	12.021	1	FALSE
BMP 22:5_22:5	dBMP 14:0_14:0	665.5	0.2	6.01052	1	TRUE
BMP 22:5_22:6	dBMP 14:0_14:0	665.5	0.2	12.021	1	FALSE
BMP 22:6_22:6	dBMP 14:0_14:0	665.5	0.2	6.01052	1	TRUE
BMP 14:0_15:0	dBMP 14:0_14:0	665.5	0.2	12.021	1	FALSE
BMP 15:0_16:0	dBMP 14:0_14:0	665.5	0.2	12.021	1	FALSE
BMP 15:0_16:1	dBMP 14:0_14:0	665.5	0.2	12.021	1	FALSE
BMP 15:0_18:0	dBMP 14:0_14:0	665.5	0.2	12.021	1	FALSE
BMP 15:0_18:1	dBMP 14:0_14:0	665.5	0.2	12.021	1	FALSE
BMP 15:0_18:2	dBMP 14:0_14:0	665.5	0.2	12.021	1	FALSE
BMP 15:0_20:0	dBMP 14:0_14:0	665.5	0.2	12.021	1	FALSE
BMP 15:0_20:1	dBMP 14:0_14:0	665.5	0.2	12.021	1	FALSE
BMP 15:0_20:2	dBMP 14:0_14:0	665.5	0.2	12.021	1	FALSE
BMP 15:0_20:3	dBMP 14:0_14:0	665.5	0.2	12.021	1	FALSE
BMP 15:0_20:4	dBMP 14:0_14:0	665.5	0.2	12.021	1	FALSE
BMP 15:0_22:0	dBMP 14:0_14:0	665.5	0.2	12.021	1	FALSE
BMP 15:0_22:1	dBMP 14:0_14:0	665.5	0.2	12.021	1	FALSE
BMP 15:0_22:2	dBMP 14:0_14:0	665.5	0.2	12.021	1	FALSE
BMP 15:0_22:4	dBMP 14:0_14:0	665.5	0.2	12.021	1	FALSE
BMP 15:0_22:5	dBMP 14:0_14:0	665.5	0.2	12.021	1	FALSE
BMP 15:0_22:6	dBMP 14:0_14:0	665.5	0.2	12.021	1	FALSE
BMP 14:0_17:0	dBMP 14:0_14:0	665.5	0.2	12.021	1	FALSE
BMP 16:0_17:0	dBMP 14:0_14:0	665.5	0.2	12.021	1	FALSE
BMP 16:1_17:0	dBMP 14:0_14:0	665.5	0.2	12.021	1	FALSE
BMP 17:0_18:0	dBMP 14:0_14:0	665.5	0.2	12.021	1	FALSE
BMP 17:0_18:1	dBMP 14:0_14:0	665.5	0.2	12.021	1	FALSE
BMP 17:0_18:2	dBMP 14:0_14:0	665.5	0.2	12.021	1	FALSE
BMP 17:0_20:0	dBMP 14:0_14:0	665.5	0.2	12.021	1	FALSE
BMP 17:0_20:1	dBMP 14:0_14:0	665.5	0.2	12.021	1	FALSE
BMP 17:0_20:2	dBMP 14:0_14:0	665.5	0.2	12.021	1	FALSE
BMP 17:0_20:3	dBMP 14:0_14:0	665.5	0.2	12.021	1	FALSE
BMP 17:0_20:4	dBMP 14:0_14:0	665.5	0.2	12.021	1	FALSE
BMP 17:0_22:0	dBMP 14:0_14:0	665.5	0.2	12.021	1	FALSE
BMP 17:0_22:1	dBMP 14:0_14:0	665.5	0.2	12.021	1	FALSE
BMP 17:0_22:2	dBMP 14:0_14:0	665.5	0.2	12.021	1	FALSE
BMP 17:0_22:4	dBMP 14:0_14:0	665.5	0.2	12.021	1	FALSE
BMP 17:0_22:5	dBMP 14:0_14:0	665.5	0.2	12.021	1	FALSE
BMP 17:0_22:6	dBMP 14:0_14:0	665.5	0.2	12.021	1	FALSE

## Sheet: StdInfo
Avanti ultimate splashone
	Standard	con mg/mL	ul used	MW
17:0-14:1 PG-d5	dPG 17:0_14:1	0.025	2.5	733.492
17:0-16:1 PG-d5	dPG 17:0_16:1	0.05	2.5	761.523
17:0-18:1 PG-d5	dPG 17:0_18:1	0.075	2.5	789.554
17:0-20:3 PG-d5	dPG 17:0_20:3	0.05	2.5	813.554
17:0-22:4 PG-d5	dPG 17:0_22:4	0.025	2.5	839.57
	dPG 17:0_14:1_	0.025	2.5	733.492
	dPG 17:0_16:1_	0.05	2.5	761.523
	dPG 17:0_18:1_	0.075	2.5	789.554
	dPG 17:0_20:3_	0.05	2.5	813.554
	dPG 17:0_22:4_	0.025	2.5	839.57
17:0-14:1 PI-d5	dPI 17:0_14:1	0.025	2.5	816.553
17:0-16:1 PI-d5	dPI 17:0_16:1	0.05	2.5	844.584
17:0-18:1 PI-d5	dPI 17:0_18:1	0.075	2.5	872.615
17:0-20:3 PI-d5	dPI 17:0_20:3	0.05	2.5	896.615
17:0-22:4 PI-d5	dPI 17:0_22:4	0.025	2.5	922.631
	dPI 17:0_14:1_	0.025	2.5	816.553
	dPI 17:0_16:1_	0.05	2.5	844.584
	dPI 17:0_18:1_	0.075	2.5	872.615
	dPI 17:0_20:3_	0.05	2.5	896.615
	dPI 17:0_22:4_	0.025	2.5	922.631
17:0-14:1 PS-d5	dPS 17:0_14:1	0.025	2.5	746.487
17:0-16:1 PS-d5	dPS 17:0_16:1	0.05	2.5	774.518
17:0-18:1 PS-d5	dPS 17:0_18:1	0.075	2.5	802.55
17:0-20:3 PS-d5	dPS 17:0_20:3	0.05	2.5	826.55
17:0-22:4 PS-d5	dPS 17:0_22:4	0.025	2.5	852.565
	dPS 17:0_14:1_	0.025	2.5	746.487
	dPS 17:0_16:1_	0.05	2.5	774.518
	dPS 17:0_18:1_	0.075	2.5	802.55
	dPS 17:0_20:3_	0.05	2.5	826.55
	dPS 17:0_22:4_	0.025	2.5	852.565
	Standard	con mg/mL	ul used	MW
15:0 Lyso PC-d5	dLPC 15:0	0.025	2.5	486.348
17:0 Lyso PC-d5	dLPC 17:0	0.05	2.5	514.38
19:0 Lyso PC-d5	dLPC 19:0	0.025	2.5	542.411
15:0 Lyso PE-d5	dLPE 15:0	0.025	2.5	444.301
17:0 Lyso PE-d5	dLPE 17:0	0.05	2.5	472.333
19:0 Lyso PE-d5	dLPE 19:0	0.025	2.5	500.364
17:0-14:1 PC-d5	dPC 17:0_14:1	0.05	2.5	722.562
17:0-16:1 PC-d5	dPC 17:0_16:1	0.1	2.5	750.593
17:0-18:1 PC-d5	dPC 17:0_18:1	0.15	2.5	778.625
17:0-20:3 PC-d5	dPC 17:0_20:3	0.1	2.5	802.625
17:0-22:4 PC-d5	dPC 17:0_22:4	0.05	2.5	828.64
	dPC 17:0_14:1_	0.05	2.5	722.562
	dPC 17:0_16:1_	0.1	2.5	750.593
	dPC 17:0_18:1_	0.15	2.5	778.625
	dPC 17:0_20:3_	0.1	2.5	802.625
	dPC 17:0_22:4_	0.05	2.5	828.64
17:0-14:1 PE-d5	dPE 17:0_14:1	0.025	2.5	680.515
17:0-16:1 PE-d5	dPE 17:0_16:1	0.05	2.5	708.547
17:0-18:1 PE-d5	dPE 17:0_18:1	0.075	2.5	736.578
17:0-20:3 PE-d5	dPE 17:0_20:3	0.05	2.5	760.578
17:0-22:4 PE-d5	dPE 17:0_22:4	0.025	2.5	786.593
	dPE 17:0_14:1_	0.025	2.5	680.515
	dPE 17:0_16:1_	0.05	2.5	708.547
	dPE 17:0_18:1_	0.075	2.5	736.578
	dPE 17:0_20:3_	0.05	2.5	760.578
	dPE 17:0_22:4_	0.025	2.5	786.593
16:1 SM (d18:1/16:1)-d9	dSM d18:1/16:1	0.075	2.5	709.608
18:1 SM (d18:1/18:1)-d9	dSM d18:1/18:1	0.05	2.5	737.64
20:1 SM (d18:1/20:1)-d9	dSM d18:1/20:1	0.025	2.5	765.671
22:1 SM (d18:1/22:1)-d9	dSM d18:1/22:1	0.05	2.5	793.702
24:1 SM (d18:1/24:1)-d9	dSM d18:1/24:1	0.075	2.5	821.734
14:0-13:0-14:0 TG-d5	dTG 41:0-FA13:0	0.025	2.5	713.658
14:0-15:1-14:0 TG-d5	dTG 43:1-FA15:1	0.05	2.5	739.674
14:0-17:1-14:0 TG-d5	dTG 45:1-FA17:1	0.075	2.5	767.705
16:0-15:1-16:0 TG-d5	dTG 47:1-FA15:1	0.1	2.5	795.736
16:0-17:1-16:0 TG-d5	dTG 49:1-FA17:1	0.125	2.5	823.768
16:0-19:2-16:0 TG-d5	dTG 51:2-FA19:2	0.1	2.5	849.783
18:1-17:1-18:1 TG-d5	dTG 53:3-FA17:1	0.075	2.5	875.799
18:1-19:2-18:1 TG-d5	dTG 55:4-FA19:2	0.05	2.5	901.815
18:1-21:2-18:1 TG-d5	dTG 57:4-FA21:2	0.025	2.5	929.846
	dTG 41:0-FA14:0	0.025	2.5	713.658
	dTG 43:1-FA14:0	0.05	2.5	739.674
	dTG 45:1-FA14:0	0.075	2.5	767.705
	dTG 47:1-FA16:0	0.1	2.5	795.736
	dTG 49:1-FA16:0	0.125	2.5	823.768
	dTG 51:2-FA16:0	0.1	2.5	849.783
	dTG 53:3-FA18:1	0.075	2.5	875.799
	dTG 55:4-FA18:1	0.05	2.5	901.815
	dTG 57:4-FA18:1	0.025	2.5	929.846
d7	dCE 14:1	0.025	2.5	601.582
	dCE 16:1	0.05	2.5	629.613
	dCE 18:1	0.075	2.5	657.644
	dCE 20:3	0.05	2.5	681.644
	dCE 22:4	0.025	2.5	707.66
d5	dDG 17:0_14:1	0.025	2.5	557.507
	dDG 17:0_16:1	0.05	2.5	585.538
	dDG 17:0_18:1	0.075	2.5	613.569
	dDG 17:0_20:3	0.05	2.5	637.569
	dDG 17:0_22:4	0.025	2.5	663.585
	dDG 17:0_14:1_	0.025	2.5	557.507
	dDG 17:0_16:1_	0.05	2.5	585.538
	dDG 17:0_18:1_	0.075	2.5	613.569
	dDG 17:0_20:3_	0.05	2.5	637.569
	dDG 17:0_22:4_	0.025	2.5	663.585
d7	dCer d18:1/16:1	0.075	2.5	542.54
	dCer d18:1/18:1	0.05	2.5	570.572
	dCer d18:1/20:1	0.025	2.5	598.603
	dCer d18:1/22:1	0.05	2.5	626.634
	dCer d18:1/24:1	0.075	2.5	654.666
LPG d5	dLPG 15:0	0.025	2.5	497.278
	dLPG 17:0	0.05	2.5	525.309
	dLPG 19:0	0.025	2.5	553.34
LPI d5	dLPI 15:0	0.025	2.5	580.338
	dLPI 17:0	0.05	2.5	608.37
	dLPI 19:0	0.025	2.5	636.401
LPS d5	dLPS 15:0	0.025	2.5	510.273
	dLPS 17:0	0.05	2.5	538.304
	dLPS 19:0	0.025	2.5	566.336
Extra
15:0-18:1-d7-PA	dPA 15:0_18:1	1	0.1	689.499
C13-dihydroceramide-d7(d18:0-d7/13:0)	dCer d18:0/13:0	0.01	1	504.52
C15 Glucosyl(β) Ceramide-d7 (d18:1-d7/15:0)	dHexCER d18:1/15:0	0.2	1	692.59
C15 Lactosyl(β) Ceramide-d7 (d18:1-d7/15:0)	dLacCER d18:1/15:0	0.1	1	854.65
oleic acid-d9	dFA 18:1	0.1	1	291.312
arachidonic acid-d11	dFA 20:4	0.2	1	315.309
PC supplement d5	dPC 17:0_18:2	0.05	2.5	722.562
	dPC 17:0_22:6	0.05	2.5	722.562
	dPC 17:0_18:2_	0.05	2.5	722.562
	dPC 17:0_22:6_	0.05	2.5	722.562
PE supplement d5	dPE 17:0_18:2	0.05	2.5	722.562
	dPE 17:0_22:6	0.05	2.5	722.562
	dPE 17:0_18:2_	0.05	2.5	722.562
	dPE 17:0_22:6_	0.05	2.5	722.562
Bis Mono Phosphate 14:0/14:0 (S,R)	dBMP 14:0_14:0	0.2	1	665.5	concentration is reported as double the actual concentration to compensate for the duplicate fatty acid tail. Real concentration = 0,1 mg/mL
Bis Mono Phosphate 18:1/18:1-d5 (R, R/S)	dBMP 18:1_18:1	0.1	1	778.6	Currently not in use. Transition to BMP d18:1 as internal standard would require appropriate edits to dictionaries, which are not currently implemented and or verified yet.
